# Supplementary material for: Altered Gene Transcription in Human Cells Treated with Ludox® Silica Nanoparticles
Source: Int J Environ Res Public Health. 2014 Aug 28;11(9):8867–90. doi: 10.3390/ijerph110908867 (PMC4198995; doi:10.3390/ijerph110908867)
Supplement: Supplementary File 1 [file ijerph-11-08867-s001.zip]

Archive with 7 entries (7 files):
- Supplemental-Table S4.xlsx
- ijerph-56317-Supplemental Figures-xml.pdf
- Suplemental Table S5.xlsx
- Supplemental Table S3.xlsx
- Supplemental Table S6.xlsx
- Supplemental-table S1.xlsx
- Supplemental-Table S2.xlsx
