# Supplementary material for: Altered Gene Transcription in Human Cells Treated with Ludox® Silica Nanoparticles
Source: Int J Environ Res Public Health. 2014 Aug 28;11(9):8867–90. doi: 10.3390/ijerph110908867 (PMC4198995; doi:10.3390/ijerph110908867)
Supplement: Supplementary File 1 [file ijerph-11-08867-s001.zip › Supplemental-Table S4.xlsx]

## Sheet: Altered genes in Apoptosis
entrez	symbol	description	statistic
10000	AKT3	v-akt murine thymoma viral oncogene homolog 3 (protein kinase B, gamma)	2.94
112401	BIRC8	baculoviral IAP repeat containing 8	2.54
208	AKT2	v-akt murine thymoma viral oncogene homolog 2	0.287
23533	PIK3R5	phosphoinositide-3-kinase, regulatory subunit 5	6.87
317	APAF1	apoptotic peptidase activating factor 1	4.23
330	BIRC3	baculoviral IAP repeat containing 3	1.6
331	XIAP	X-linked inhibitor of apoptosis	5.22
3551	IKBKB	inhibitor of kappa light polypeptide gene enhancer in B-cells, kinase beta	0.688
3552	IL1A	interleukin 1, alpha	2.86
3553	IL1B	interleukin 1, beta	6.8
3654	IRAK1	interleukin-1 receptor-associated kinase 1	0.262
3656	IRAK2	interleukin-1 receptor-associated kinase 2	13.4
4615	MYD88	myeloid differentiation primary response 88	0.895
4792	NFKBIA	nuclear factor of kappa light polypeptide gene enhancer in B-cells inhibitor, alpha	1.95
51135	IRAK4	interleukin-1 receptor-associated kinase 4	1.52
5290	PIK3CA	phosphatidylinositol-4,5-bisphosphate 3-kinase, catalytic subunit alpha	7.01
5296	PIK3R2	phosphoinositide-3-kinase, regulatory subunit 2 (beta)	0.28
5575	PRKAR1B	protein kinase, cAMP-dependent, regulatory, type I, beta	-0.944
5577	PRKAR2B	protein kinase, cAMP-dependent, regulatory, type II, beta	-0.326
572	BAD	BCL2-associated agonist of cell death	0.837
5970	RELA	v-rel reticuloendotheliosis viral oncogene homolog A (avian)	5.32
598	BCL2L1	BCL2-like 1	-4.16
7132	TNFRSF1A	tumor necrosis factor receptor superfamily, member 1A	-1.52
841	CASP8	caspase 8, apoptosis-related cysteine peptidase	-2.22
842	CASP9	caspase 9, apoptosis-related cysteine peptidase	-0.929
843	CASP10	caspase 10, apoptosis-related cysteine peptidase	0.874
8503	PIK3R3	phosphoinositide-3-kinase, regulatory subunit 3 (gamma)	-1.09
8517	IKBKG	inhibitor of kappa light polypeptide gene enhancer in B-cells, kinase gamma	0.608
8717	TRADD	TNFRSF1A-associated via death domain	-0.144
8793	TNFRSF10D	tumor necrosis factor receptor superfamily, member 10d, decoy with truncated death domain	3.41
8837	CFLAR	CASP8 and FADD-like apoptosis regulator	2.82
9020	MAP3K14	mitogen-activated protein kinase kinase kinase 14	-26.8
