# Supplementary material for: Altered Gene Transcription in Human Cells Treated with Ludox® Silica Nanoparticles
Source: Int J Environ Res Public Health. 2014 Aug 28;11(9):8867–90. doi: 10.3390/ijerph110908867 (PMC4198995; doi:10.3390/ijerph110908867)
Supplement: Supplementary File 1 [file ijerph-11-08867-s001.zip › Suplemental Table S5.xlsx]

## Sheet: Sheet1
Table 1. Summary of Gene Set Enrichment Analysis (GSEA) analysis based on the KEGG database. Set size refers to the dimension of the pathway, Percent up to the percentage of up-regulated genes and NTK (Normalized T-test of the kth gene set) is the observed value of the statistic as defined in the Graphite web tool. Negative NTK values indicate pathways inhibited in treated cells while positive va…
Pathway	Set Size	Percent Up	NTk Stat	NTk q-value
NF-kappa B signaling pathway	72	36.11	5.94	0
Legionellosis	36	33.33	3.9	0
Viral myocarditis	24	58.33	3.73	0
Toll-like receptor signaling pathway	78	30.77	5.21	0
Natural killer cell mediated cytotoxicity	98	39.8	4.9	0
ErbB signaling pathway	79	32.91	5.04	0
Neurotrophin signaling pathway	109	33.94	4.95	0
Measles	77	37.66	3.09	0.0104167
Bacterial invasion of epithelial cells	53	33.96	3.68	0
Chronic myeloid leukemia	69	30.43	4.22	0
Graft-versus-host disease	12	25	2.75	0.0234375
Rheumatoid arthritis	14	35.71	2.58	0.0275735
B cell receptor signaling pathway	63	36.51	3.85	0
Circadian rhythm	27	40.74	2.65	0.0258621
Colorectal cancer	46	34.78	3.09	0.0104167
Small cell lung cancer	79	41.77	2.99	0.00986842
PPAR signaling pathway	47	46.81	2.46	0.0328125
Salmonella infection	70	40	3.09	0.0104167
Hepatitis B	119	33.61	4.23	0
Osteoclast differentiation	102	34.31	4.12	0
VEGF signaling pathway	60	33.33	3.72	0
Leukocyte transendothelial migration	73	39.73	2.88	0.01875
Mucin type O-Glycan biosynthesis	24	50	2.37	0.0351562
Jak-STAT signaling pathway	82	34.15	2.75	0.0234375
Axon guidance	101	46.53	2.58	0.0275735
Cocaine addiction	36	41.67	2.37	0.0351562
NOD-like receptor signaling pathway	45	40	2.65	0.0258621
Aldosterone-regulated sodium reabsorption	27	44.44	2.2	0.0452586
Dopaminergic synapse	107	44.86	3.09	0.0104167
Maturity onset diabetes of the young	16	75	-2.41	0.0333333
Basal cell carcinoma	41	60.98	-2.46	0.035473
Endometrial cancer	42	35.71	2.58	0.0275735
HIF-1 signaling pathway	99	47.47	2.51	0.03125
Amphetamine addiction	51	45.1	2.29	0.0381944
Chagas disease (American trypanosomiasis)	81	35.8	2.65	0.0258621
Sphingolipid metabolism	40	45	1.96	0.0642123
Prostate cancer	82	41.46	2.58	0.0275735
Amoebiasis	41	41.46	2.33	0.0360577
Leishmaniasis	43	34.88	2.17	0.046875
Malaria	10	40	1.91	0.07
T cell receptor signaling pathway	82	35.37	3.09	0.0104167
Epstein-Barr virus infection	80	43.75	2.51	0.03125
Cholinergic synapse	84	42.86	2.2	0.0452586
Acute myeloid leukemia	50	34	2.58	0.0275735
Melanoma	54	35.19	2.41	0.0333333
Alzheimer's disease	47	44.68	2.2	0.0452586
Transcriptional misregulation in cancer	16	50	1.62	0.118304
Hepatitis C	79	34.18	2.75	0.0234375
Long-term depression	48	39.58	2.29	0.0381944
Apoptosis	80	32.5	2.65	0.0258621
