# Supplementary material for: Altered Gene Transcription in Human Cells Treated with Ludox® Silica Nanoparticles
Source: Int J Environ Res Public Health. 2014 Aug 28;11(9):8867–90. doi: 10.3390/ijerph110908867 (PMC4198995; doi:10.3390/ijerph110908867)
Supplement: Supplementary File 1 [file ijerph-11-08867-s001.zip › Supplemental Table S3.xlsx]

## Sheet: Supplemental Table S3.sif
atp6v0c	pp	prox1
atp6v0c	pp	mmp2
atp6v0c	pp	stmn1
atp6v0c	pp	ddx3x
atp6v0c	pp	creb3l3
atp6v0c	pp	kiaa0101
atp6v0c	pp	pak1
atp6v0c	pp	rhoa
atp6v0c	pp	spink1
atp6v0c	pp	cxcr4
atp6v0c	pp	gli2
atp6v0c	pp	hk2
atp6v0c	pp	id1
atp6v0c	pp	cap2
atp6v0c	pp	ccr6
atp6v0c	pp	ccr7
atp6v0c	pp	cldn10
cdc2	pp	ptx3
cdc2	pp	tnfaip6
cdc2	pp	msln
cdc2	pp	ptgs2
cdc2	pp	has2
vsx2	pp	crx
vsx2	pp	fos
vsx2	pp	ces1
vsx2	pp	gata3
sox10	pp	ips
sox10	pp	pou5f1
lck	pp	hspg2
lck	pp	lat
lck	pp	zap70
mapk8	pp	jun
mapk8	pp	hcc
mapk8	pp	nfat5
mapk8	pp	smad4
mapk8	pp	ndrg1
mapk8	pp	fos
mapk8	pp	irf7
mapk8	pp	irf3
h2afx	pp	hcc
ccr7	pp	prox1
ccr7	pp	ddx3x
ccr7	pp	gli2
ccr7	pp	hk2
ccr7	pp	cldn10
ccr7	pp	cxcr4
ccr7	pp	pak1
ccr7	pp	rhoa
ccr7	pp	id1
ccr7	pp	kiaa0101
ccr7	pp	mmp2
ccr7	pp	creb3l3
ccr7	pp	spink1
ccr7	pp	stmn1
kcnk3	pp	abcc4
kcnk3	pp	abcc2
kcnk3	pp	mtx1
kcnk3	pp	slc22a8
impg2	pp	muc3a
ddx58	pp	stat2
ddx58	pp	visa
ddx58	pp	tbk1
ddx58	pp	tlr3
ddx58	pp	irf7
myh10	pp	ncam2
myh10	pp	fos
myh10	pp	slc22a3
myh10	pp	syt1
myh10	pp	lrrtm1
myh10	pp	dock3
myh10	pp	lrrtm3
myh10	pp	prss12
pou5f1	pp	vcam1
pou5f1	pp	mcam
pou5f1	pp	cd274
pou5f1	pp	alcam
pou5f1	pp	tfrc
pou5f1	pp	thy1
pou5f1	pp	il6
pou5f1	pp	ctf1
pou5f1	pp	nanog
pou5f1	pp	ips
pou5f1	pp	sox2
pou5f1	pp	prdm14
sp3	pp	mirn27a
sp3	pp	cnr1
sp3	pp	erbb2
sp3	pp	zbtb10
sp3	pp	rela
sp3	pp	cd40
sp3	pp	egfr
sp3	pp	bcl2
sp3	pp	sp4
sp3	pp	vegfa
sp3	pp	cnr2
sp3	pp	flt1
socs3	pp	stat3
bbc3	pp	bak1
bbc3	pp	tp53
bbc3	pp	prdx2
bbc3	pp	bax
bbc3	pp	egfr
bbc3	pp	erbb2
bbc3	pp	bcl2l11
bbc3	pp	mdm2
ros1	pp	mirn20a
ros1	pp	zbtb10
ros1	pp	mirn27a
ros1	pp	sp4
ros1	pp	zbtb4
ros1	pp	sp1
ros1	pp	sp3
ros1	pp	aldh4a1
ros1	pp	sesn2
ros1	pp	sesn1
ros1	pp	gpx1
ros1	pp	sod2
ros1	pp	tp53
ros1	pp	atr
ros1	pp	mapk14
sst	pp	sgsm3
sst	pp	bcl2l11
zap70	pp	hspg2
zap70	pp	lat
plekhg6	pp	ppp1r3c
plekhg6	pp	cldn11
abl1	pp	nedd4
abl1	pp	amotl1
mab21l2	pp	ccl18
mab21l2	pp	ccl21
mab21l2	pp	il1a
mab21l2	pp	pax3
pten	pp	sipa1
pten	pp	aurka
pten	pp	rap1gap
pten	pp	cited1
pten	pp	nkx2-1
pten	pp	timp3
pten	pp	dapk1
mirn21	pp	tp63
mirn21	pp	bcr
brca1	pp	brca2
brca1	pp	ervk2
brca1	pp	rad50
brca1	pp	atm
brca1	pp	prkdc
hist1h1b	pp	atp8a2
spsb1	pp	spsb4
spsb1	pp	spsb2
spsb1	pp	mex3c
spsb1	pp	ddx4
spsb1	pp	pawr
tlr9	pp	trim63
tlr9	pp	traf6
tlr9	pp	cckbr
tlr9	pp	irf7
tlr9	pp	pkc
ctd	pp	mcam
ctd	pp	cd4
ctd	pp	cd28
ctd	pp	tnfrsf4
ctd	pp	il2ra
ctd	pp	cd27
ctd	pp	cd69
prkd2	pp	plaur
prkd2	pp	plau
prkd2	pp	mmp1
prkd2	pp	mapk14
prkd2	pp	mapk8
prkd2	pp	itga2
prkd2	pp	jun
prkd2	pp	mbtps1
prkd2	pp	ddx6
prkd2	pp	psmc6
bcl2l11	pp	sgsm3
bcl2l11	pp	pik3ca
bcl2l11	pp	akt1
bcl2l11	pp	pmaip1
bcl2l11	pp	egfr
bcl2l11	pp	erbb2
bcl2l11	pp	bax
bcl2l11	pp	bak1
cul3	pp	gabpa
cul3	pp	st7
cul3	pp	sparc
mtx1	pp	abcc4
mtx1	pp	abcc2
acadm	pp	tnfsf13
acadm	pp	acads
acadm	pp	4.1.1.49
acadm	pp	ppara
acadm	pp	esrra
acadm	pp	tff1
apcs	pp	spata13
apcs	pp	arhgef4
map2k3	pp	rieg2
kiaa1257	pp	ervk2
kiaa1257	pp	nr5a1
smad4	pp	mapk14
smad4	pp	nfat5
fancd2	pp	wrn
ptger2	pp	ptger4
adamts18	pp	ncam2
adamts18	pp	syt1
adamts18	pp	slc22a3
adamts18	pp	dock3
adamts18	pp	lrrtm1
adamts18	pp	lrrtm3
adamts18	pp	prss12
adamts18	pp	fos
adamts18	pp	myh10
adamts18	pp	casq2
adamts18	pp	pde3b
ncor1	pp	hist2h2aa3
ncor1	pp	hdac1
ncor1	pp	dzip3
inpp5d	pp	mirn155
inpp5d	pp	akt1
inpp5d	pp	pik3ca
edn1	pp	tnf
edn1	pp	serpine1
edn1	pp	serpinf1
edn1	pp	timp1
edn1	pp	thbs1
edn1	pp	il8
edn1	pp	ccl2
edn1	pp	mmp9
edn1	pp	ptx3
edn1	pp	igfbp2
enah	pp	fat
enah	pp	vasp
enah	pp	yap1
enah	pp	actin
ddr1	pp	pik3ca
dock11	pp	arhgef2
dock11	pp	cdc42
slc22a3	pp	lrrtm1
slc22a3	pp	lrrtm3
slc22a3	pp	dock3
slc22a3	pp	prss12
2.7.7.48	pp	tert
2.7.7.48	pp	smarca4
mapk13	pp	cldn11
mapk13	pp	ppp1r3c
mapk13	pp	plekhg6
mapk13	pp	cdh11
mapk13	pp	faslg
mapk13	pp	prf1
mapk13	pp	mapk14
mapk13	pp	epha3
mapk13	pp	il21r
mapk13	pp	s100a13
mapk13	pp	ripk3
plaur	pp	mmp1
cited1	pp	nkx2-1
sirt1	pp	aprt
sirt1	pp	prkaa1
sqstm1	pp	rbx1
sqstm1	pp	keap1
glipr1	pp	pi16
glipr1	pp	pi15
glipr1	pp	crispld2
glipr1	pp	crispld1
crispld1	pp	crispld2
foxo4	pp	tfrc
foxo4	pp	foxo3
foxo4	pp	fer
foxo4	pp	akt1
foxo4	pp	commd1
mpdz	pp	amot
mpdz	pp	inadl
mpdz	pp	amotl1
cdkn2a	pp	mdm2
cdkn2a	pp	nkx2-1
cdkn2a	pp	cited1
cdkn2a	pp	dapk1
cdkn2a	pp	rap1gap
cdkn2a	pp	timp3
cdkn2a	pp	rassf1
cdkn2a	pp	pten
dapk1	pp	nkx2-1
dapk1	pp	cited1
il4	pp	il13
il4	pp	ptgs2
il4	pp	mmp12
arg1	pp	cd4
arg1	pp	il10
akr1a1	pp	apc
egfr	pp	commd1
egfr	pp	foxo4
egfr	pp	akt1
egfr	pp	fer
egfr	pp	foxo3
egfr	pp	tfrc
egfr	pp	bcl2
egfr	pp	cd40
egfr	pp	rela
commd1	pp	tfrc
commd1	pp	foxo3
commd1	pp	fer
commd1	pp	akt1
bak1	pp	bax
tnfaip3	pp	tyro3
tnfaip3	pp	tnfaip8
tnfaip3	pp	birc2
tnfaip3	pp	mertk
tnfaip3	pp	hmox1
tnfaip3	pp	scpep1
tnfaip3	pp	ikbke
tnfaip3	pp	il17ra
tnfaip3	pp	traf3
tnfaip3	pp	traf2
tnfaip3	pp	tnip1
tnfaip3	pp	map3k14
abcg2	pp	abcc1
abcg2	pp	abcb1
itgam	pp	irf6
itgam	pp	hmgb1
itgam	pp	ephb2
sod2	pp	sparc
sod2	pp	st7
sod2	pp	gabpa
sod2	pp	cul3
sod2	pp	gpx1
sod2	pp	cav1
sod2	pp	aldh4a1
sod2	pp	sesn2
sod2	pp	sesn1
rps20	pp	tp53
rps20	pp	mdm2
htr2a	pp	npy5r
htr2a	pp	stat3
htr2a	pp	socs3
ervk2	pp	atf2
ervk2	pp	jun
ervk2	pp	parp1
ervk2	pp	nr5a1
ensg00000228978	pp	vegfa
ensg00000228978	pp	fos
ensg00000228978	pp	mmp1
ensg00000228978	pp	mmp10
ensg00000228978	pp	mmp2
ensg00000228978	pp	mmp7
ensg00000228978	pp	timp1
tlr8	pp	irf7
tlr8	pp	tlr2
zbtb10	pp	rybp
zbtb10	pp	cnr1
zbtb10	pp	cnr2
zbtb10	pp	myt1
zbtb10	pp	cdc2
zbtb10	pp	zbtb4
atf2	pp	jun
zak	pp	rieg2
zak	pp	map2k3
pik3ca	pp	akt1
pik3ca	pp	bbc3
pik3ca	pp	nf-kappab
itk	pp	mst1
itk	pp	yap1
arhgap1	pp	arhgap26
ddx1	pp	ddx6
ddx1	pp	ddx17
ddx1	pp	ddx5
ddx1	pp	ddx56
ddx1	pp	ddx21
ddx1	pp	ddx3x
mirn27a	pp	myt1
mirn27a	pp	cdc2
mirn27a	pp	rybp
mirn27a	pp	mirn20a
mirn27a	pp	zbtb4
mirn27a	pp	cnr1
mirn27a	pp	cnr2
mirn27a	pp	zbtb10
ddx56	pp	ddx6
sox2	pp	il6
sox2	pp	thy1
sox2	pp	tfrc
sox2	pp	alcam
sox2	pp	cd274
sox2	pp	mcam
sox2	pp	vcam1
tmod3	pp	tmod4
tmod3	pp	actin
tmod3	pp	3.6.4.1
ccl18	pp	mmp9
ccl18	pp	mmp3
ccl18	pp	mmp1
usp7	pp	kat5
usp7	pp	tp53
lcs1	pp	mrps35
lcs1	pp	cav1
lcs1	pp	psmd14
lcs1	pp	apc
lcs1	pp	cyb561
rapgef3	pp	rap1a
bcl2l1	pp	bcl2
timp3	pp	nkx2-1
timp3	pp	dapk1
timp3	pp	cited1
rps15	pp	tp53
rps15	pp	mdm2
rps15	pp	rps20
nos2	pp	spsb4
nos2	pp	spsb2
nos2	pp	spsb1
mxd1	pp	sepp1
mxd1	pp	fos
mxd1	pp	jun
mxd1	pp	egr1
mxd1	pp	prdx2
1.4.1.20	pp	kat5
rala	pp	arhgap4
rala	pp	slc2a4
rala	pp	rasa1
yme1l1	pp	irf6
yme1l1	pp	hmgb1
yme1l1	pp	rage
zhx2	pp	map2k1
zhx2	pp	ksr1
nbn	pp	rad51
nbn	pp	prkdc
sipa1	pp	rap1gap
lrrtm1	pp	prss12
lrrtm1	pp	lrrtm3
ssrp1	pp	ervk2
mitf	pp	tnfsf11
mitf	pp	mapk14
mitf	pp	acp5
mitf	pp	ctsk
mitf	pp	tnfsf13
mitf	pp	csf1
akt1	pp	hmgb1
akt1	pp	nf-kappab
akt1	pp	arhgef4
akt1	pp	arhgef2
akt1	pp	tfrc
akt1	pp	foxo3
akt1	pp	pold3
akt1	pp	shc1
akt1	pp	bax
akt1	pp	prkcb
akt1	pp	sesn2
akt1	pp	bbc3
msr1	pp	pdlim5
nr5a1	pp	arhgap1
nr5a1	pp	arhgap26
nr5a1	pp	pkc
nr5a1	pp	erbb3
gdf9	pp	ptx3
gdf9	pp	ptgs2
gdf9	pp	msln
gdf9	pp	tnfaip6
gdf9	pp	bmp15
gdf9	pp	has2
gdf9	pp	cdc2
adam12	pp	pgf
adam12	pp	plau
cd28	pp	cd4
prtn3	pp	akt1
il6	pp	edn2
il6	pp	tnfaip3
il6	pp	tnfaip8
il6	pp	ccl1
il6	pp	prss12
il6	pp	lrrtm3
il6	pp	lrrtm1
il6	pp	dock3
il6	pp	myd88
il6	pp	cd36
il6	pp	tlr4
il6	pp	gli2
il6	pp	adamts18
il6	pp	pde3b
il6	pp	casq2
il6	pp	myh10
il6	pp	fos
il6	pp	ncam2
il6	pp	syt1
il6	pp	slc22a3
il6	pp	il13
il6	pp	cxcl2
il6	pp	slpi
il6	pp	plau
tp53bp1	pp	nbn
tp53bp1	pp	rad51
tp53bp1	pp	prkdc
tert	pp	smarca4
thy1	pp	il6
thy1	pp	tfrc
csf1	pp	tnfsf13
csf1	pp	tnfsf11
amot	pp	lats2
amot	pp	rhoa
amot	pp	amotl2
amot	pp	yap1
amot	pp	taz
amot	pp	rbl2
amot	pp	amotl1
dpp4	pp	thbs1
dpp4	pp	tnf
dpp4	pp	serpinf1
dpp4	pp	timp1
dpp4	pp	ptx3
dpp4	pp	serpine1
dpp4	pp	ccl2
dpp4	pp	mmp9
dpp4	pp	igfbp2
dpp4	pp	il8
dpp4	pp	pklr
dpp4	pp	edn1
dpp4	pp	prok1
zbtb4	pp	ctnnd1
mmp2	pp	prox1
mmp2	pp	creb3l3
mmp2	pp	ddx3x
mmp2	pp	timp1
ddx17	pp	ddx21
ddx17	pp	ddx6
ddx17	pp	ddx56
mapk14	pp	akt1
mapk14	pp	epha3
mapk14	pp	nfat5
mapk14	pp	jun
mapk14	pp	mapk8
mapk14	pp	irf3
mapk14	pp	irf7
akap1	pp	akap13
akap1	pp	hspb6
akap1	pp	pkn1
akap1	pp	mapk14
akap1	pp	rieg2
mst1	pp	nod2
mst1	pp	lats1
il17a	pp	il6
il17a	pp	th1l
il17a	pp	tnfaip3
il17a	pp	lbr
il17a	pp	2.4.1.5
fgf2	pp	arhgef4
fgf2	pp	apc
fgf2	pp	egf
aprt	pp	prkaa1
aprt	pp	stk11
pold3	pp	shc1
bdnf	pp	ntrk2
bdnf	pp	homer1
eif4ebp1	pp	frap1
nfkb1	pp	traf6
nfkb1	pp	ikbkb
nfkb1	pp	rel
nfkb1	pp	tnip1
nfkb1	pp	tnfaip3
il2ra	pp	cd28
il2ra	pp	cd27
il2ra	pp	tnfrsf4
il2ra	pp	cd4
il2ra	pp	cd69
tmem30b	pp	mapk13
sox4	pp	tp53
sox4	pp	ep300
sox4	pp	bbc3
sox4	pp	prdx2
atrip	pp	atr
atrip	pp	chek1
atrip	pp	prkdc
atrip	pp	atm
atrip	pp	tp53
il17d	pp	mst1
il17d	pp	tnf
il17d	pp	il19
il17d	pp	nod2
tdgf1	pp	ppp1r16b
tdgf1	pp	sox10
tdgf1	pp	pou5f1
tdgf1	pp	ips
ccr6	pp	ddx3x
ccr6	pp	prox1
ccr6	pp	mmp2
ccr6	pp	creb3l3
ccr6	pp	cxcr4
ccr6	pp	cldn10
ccr6	pp	ccr7
ccr6	pp	kiaa0101
ccr6	pp	id1
ccr6	pp	hk2
ccr6	pp	gli2
ccr6	pp	stmn1
ccr6	pp	spink1
ccr6	pp	rhoa
ccr6	pp	pak1
traf6	pp	tnip1
traf6	pp	il17a
traf6	pp	tnfaip3
hdac9	pp	prdx2
hdac9	pp	dnmt1
brca2	pp	atm
brca2	pp	prkdc
brca2	pp	rad50
stat3	pp	frmd6
stat3	pp	sepp1
stat3	pp	mxd1
stat3	pp	jun
stat3	pp	fos
stat3	pp	prdx2
stat3	pp	egr1
stat3	pp	apex1
stat3	pp	shc1
esr2	pp	tnfsf13
esr2	pp	cdkn1a
esr2	pp	ervk2
crispld2	pp	tnfa
crispld2	pp	il6
crispld2	pp	irf6
crispld2	pp	cd14
rad51	pp	fancd2
rad51	pp	wrn
rad51	pp	prkdc
id1	pp	creb3l3
id1	pp	ddx3x
id1	pp	stmn1
id1	pp	mmp2
id1	pp	rhoa
id1	pp	spink1
id1	pp	kiaa0101
id1	pp	pak1
id1	pp	prox1
rela	pp	mapk14
rela	pp	mapk8
rela	pp	jun
rela	pp	irf7
rela	pp	irf3
rela	pp	cd40
mrps35	pp	cav1
mrps35	pp	psmd14
ntrk2	pp	homer1
ntrk2	pp	ptbp1
myd88	pp	zbp1
ppara	pp	il6
ppara	pp	kat5
ppara	pp	ros1
ppara	pp	il10
ppara	pp	tnf
ppara	pp	il1b
inadl	pp	amotl1
inadl	pp	amot
foxp3	pp	il2
foxp3	pp	cd4
foxp3	pp	il2ra
foxp3	pp	cd69
prf1	pp	s100a13
prf1	pp	ripk3
prf1	pp	il21r
ptpn11	pp	akap1
ptpn11	pp	akap13
banf1	pp	arid1a
banf1	pp	smarca4
hsf1	pp	fos
hsf1	pp	mapk8
hsf1	pp	prkdc
hsf1	pp	hcc
nedd4l	pp	amot
nedd4l	pp	rbl2
mtmr9	pp	mtmr6
rac1	pp	cdc42
rac1	pp	rhoa
rac1	pp	rap1gap
rac1	pp	cdkn1a
rac1	pp	arhgef2
rac1	pp	rasa1
rac1	pp	egf
rac1	pp	abr
rac1	pp	mcf2
rac1	pp	src
znf552	pp	fos
dif	pp	mmp1
dif	pp	mmp2
dif	pp	mmp7
dif	pp	tnf
dif	pp	mmp10
dif	pp	vegfa
dif	pp	fos
dif	pp	timp1
rad50	pp	prkdc
pttg1	pp	tp53
cdkn1a	pp	mdm2
cdkn1a	pp	gadd45a
cdkn1a	pp	rasa1
cdkn1a	pp	arhgef2
cdkn1a	pp	bbc3
cdkn1a	pp	bax
has2	pp	tnfaip6
has2	pp	ptx3
has2	pp	ptgs2
ptpn6	pp	csf1
ptpn6	pp	tnfsf11
stmn1	pp	mmp2
stmn1	pp	creb3l3
stmn1	pp	ddx3x
stmn1	pp	prox1
csnk1a1	pp	ddx3x
smarca4	pp	arid1a
smarca4	pp	cdkn1a
smarca4	pp	mitf
smarca4	pp	myc
smarca4	pp	hif1a
smarca4	pp	mapk14
smarca4	pp	dnmt1
smarca4	pp	hdac9
smarca4	pp	smarca1
smarca4	pp	smarca2
rel	pp	traf6
rel	pp	ikbkb
rel	pp	tnip1
rel	pp	tnfaip3
serpinb2	pp	c1qc
serpinb2	pp	ptgs2
serpinb2	pp	homer1
cxcr4	pp	hk2
cxcr4	pp	id1
cxcr4	pp	kiaa0101
cxcr4	pp	pak1
cxcr4	pp	rhoa
cxcr4	pp	spink1
cxcr4	pp	stmn1
cxcr4	pp	mmp2
cxcr4	pp	creb3l3
cxcr4	pp	ddx3x
cxcr4	pp	prox1
cxcr4	pp	gli2
il1r1	pp	jun
il1r1	pp	mapk8
il1r1	pp	mmp1
il1r1	pp	vegfa
il1r1	pp	rbl2
sea	pp	lck
sea	pp	il2
sea	pp	zap70
sea	pp	hspg2
spsb4	pp	ddx4
spsb4	pp	pawr
abcc2	pp	abcg2
abcc2	pp	abcc4
cxcl9	pp	cxcl10
cxcl9	pp	cxcl11
cxcl9	pp	ccr2
tp73	pp	xpa
tp73	pp	xaf1
sry	pp	nr5a1
sry	pp	ervk2
sry	pp	kiaa1257
sry	pp	sox15
uts2r	pp	scn1a
uts2r	pp	gapdh
uts2r	pp	ddx3x
uts2r	pp	tar
uts2r	pp	tnfaip3
uts2r	pp	scpep1
atm	pp	prkdc
atm	pp	rad50
tnfrsf4	pp	cd28
tnfrsf4	pp	cd4
tnfrsf4	pp	cd27
tnfrsf4	pp	cd69
sox11	pp	myog
sox11	pp	myod1
abcc1	pp	abcc2
abcc1	pp	abcc4
glp1r	pp	htr2a
glp1r	pp	npy5r
glp1r	pp	socs3
glp1r	pp	stat3
tyro3	pp	mertk
muc3a	pp	plau
muc3a	pp	il6
muc3a	pp	il1a
muc3a	pp	slpi
muc3a	pp	cxcl2
muc3a	pp	muc4
muc3a	pp	il8
muc3a	pp	muc20
ccl2	pp	serpinf1
ccl2	pp	timp1
ccl2	pp	ptx3
ccl2	pp	serpine1
ccl2	pp	thbs1
ccl2	pp	tnf
ccl2	pp	mmp9
map3k8	pp	irf3
sfn	pp	sesn2
st7	pp	sparc
irf7	pp	stat2
irf7	pp	pkc
irf7	pp	map3k8
irf7	pp	zbp1
irf7	pp	cckbr
irf7	pp	myd88
bmp15	pp	msln
bmp15	pp	tnfaip6
bmp15	pp	has2
bmp15	pp	cdc2
bmp15	pp	ptx3
bmp15	pp	ptgs2
shc1	pp	shc4
shc1	pp	bdnf
shc1	pp	ntrk2
shc1	pp	ptbp1
shc1	pp	apex1
igl@	pp	cxcl9
igl@	pp	ccr2
bcl2	pp	cd40
bcl2	pp	bak1
bcl2	pp	tp53
bcl2	pp	rela
bcl2	pp	2.6.1.77
nmi	pp	ifna1
nmi	pp	irf7
cap2	pp	ddx3x
cap2	pp	creb3l3
cap2	pp	mmp2
cap2	pp	stmn1
cap2	pp	prox1
cap2	pp	pak1
cap2	pp	kiaa0101
cap2	pp	spink1
cap2	pp	rhoa
cap2	pp	gli2
cap2	pp	cxcr4
cap2	pp	id1
cap2	pp	hk2
cap2	pp	ccr6
cap2	pp	cldn10
cap2	pp	ccr7
amotl2	pp	taz
amotl2	pp	yap1
amotl2	pp	stk3
amotl2	pp	lats2
igkc	pp	cxcl9
igkc	pp	ccr2
igkc	pp	igl@
iglj3	pp	ccr2
iglj3	pp	cxcl9
iglj3	pp	igl@
iglj3	pp	igkc
iglj3	pp	ighg3
nms	pp	ros1
nms	pp	tp53
nms	pp	sod2
nms	pp	gpx1
nms	pp	sesn1
nms	pp	sesn2
nms	pp	aldh4a1
th1l	pp	asf1a
th1l	pp	ptgs2
th1l	pp	il10
th1l	pp	il4
nedd4	pp	amot
nedd4	pp	nedd4l
nedd4	pp	rbl2
src	pp	met
src	pp	map3k14
src	pp	rab27a
src	pp	ceacam6
src	pp	ptpn11
src	pp	akap1
src	pp	akap13
src	pp	mcf2
src	pp	ptpn6
src	pp	mapk14
src	pp	shc1
apc	pp	mrps35
apc	pp	cav1
apc	pp	cyb561
apc	pp	arhgef4
apc	pp	src
apc	pp	psmd14
apc	pp	arhgef2
apc	pp	abr
apc	pp	spata13
apc	pp	mcf2
apc	pp	cdc42
apc	pp	eif6
apc	pp	rasa1
apc	pp	rac1
apc	pp	bcatenin
apc	pp	akt1
pde3b	pp	casq2
pde3b	pp	myh10
pde3b	pp	fos
pde3b	pp	ncam2
pde3b	pp	syt1
pde3b	pp	slc22a3
pde3b	pp	dock3
pde3b	pp	lrrtm1
pde3b	pp	lrrtm3
pde3b	pp	prss12
il13	pp	mapk13
lat	pp	hspg2
dock6	pp	rac1
dock6	pp	cdc42
spink1	pp	ddx3x
spink1	pp	prox1
spink1	pp	stmn1
spink1	pp	mmp2
spink1	pp	creb3l3
ifih1	pp	ddx58
ifih1	pp	tlr3
ifih1	pp	irf7
ifih1	pp	visa
aurka	pp	rap1gap
aurka	pp	sipa1
map3k14	pp	traf2
map3k14	pp	tnf
map3k14	pp	birc2
map3k14	pp	rab27a
map3k14	pp	traf3
ddx3x	pp	tbk1
ddx3x	pp	visa
ddx3x	pp	erbb2
ddx3x	pp	foxo4
ddx3x	pp	commd1
ddx3x	pp	fer
ddx3x	pp	akt1
ddx3x	pp	tfrc
ddx3x	pp	foxo3
ddx3x	pp	prox1
ddx3x	pp	cd4
ddx3x	pp	prom1
ddx3x	pp	il17a
ddx3x	pp	tar
ddx3x	pp	tat
ddx3x	pp	crebbp
ddx3x	pp	ep300
ddx3x	pp	egfr
ddx3x	pp	eif2c2
ddx3x	pp	ddx6
ddx3x	pp	irf3
ddx3x	pp	tank
ddx3x	pp	dsh
ddx3x	pp	tp53
ddx3x	pp	mtg1
ddx3x	pp	eif4e
ddx3x	pp	eif4g1
ddx3x	pp	pabpc1
ddx3x	pp	ddx17
ddx3x	pp	ddx5
ddx3x	pp	ddx56
ddx3x	pp	ddx21
rab1b	pp	zfyve1
ces1	pp	fos
ces1	pp	gata3
ces1	pp	crx
fer	pp	foxo3
fer	pp	akt1
fer	pp	tfrc
hdac4	pp	ptgs2
hdac4	pp	c1qc
hdac4	pp	serpinb2
hdac4	pp	homer1
hdac4	pp	hdac5
hdac4	pp	atf3
fus	pp	3.6.1.8
fus	pp	smarca4
fus	pp	mitf
fus	pp	mapk14
fus	pp	acp5
fus	pp	ctsk
eif6	pp	cdc42
eif6	pp	arhgef4
ppp1r16b	pp	ips
ppp1r16b	pp	pou5f1
ppp1r16b	pp	sox10
tnip1	pp	ikbke
elf4	pp	irf3
elf4	pp	irf7
elf4	pp	tmem173
tcf3	pp	triap1
tcf3	pp	tp53
il1a	pp	stc1
il1a	pp	tnfaip6
il1a	pp	ccl21
il1a	pp	msc
il1a	pp	cxcl2
il1a	pp	mmp9
il1a	pp	plau
il1a	pp	slpi
il1a	pp	ccl18
il1a	pp	il1b
il1a	pp	mmp3
il1a	pp	mmp1
il1a	pp	il6
il1a	pp	mirn122
dyrk1a	pp	akap13
zbtb38	pp	ctnnd1
zbtb38	pp	zbtb4
ptger4	pp	tnfsf13
ptger4	pp	cftr
chek1	pp	prkdc
chek1	pp	atm
chek1	pp	tp53
hgf	pp	apc
hgf	pp	egf
hgf	pp	arhgef4
hgf	pp	fgf2
hoxa9	pp	plekhg6
hoxa9	pp	cdh11
hoxa9	pp	cldn11
hoxa9	pp	ppp1r3c
hoxa9	pp	mapk13
nf-kappab	pp	tnfsf13
nf-kappab	pp	mapk14
nf-kappab	pp	csf1
nf-kappab	pp	tnfsf11
agrp	pp	cpe
agrp	pp	glp1r
agrp	pp	htr2a
agrp	pp	npy5r
agrp	pp	socs3
agrp	pp	stat3
lats2	pp	stk3
lats2	pp	yap1
creb3l3	pp	ddx3x
creb3l3	pp	prox1
hmgb1	pp	hdac9
hmgb1	pp	ndc80
hmgb1	pp	tlr4
hmgb1	pp	rage
hmgb1	pp	il33
hmgb1	pp	calml3
hmgb1	pp	tlr2
hmgb1	pp	tnfsf13
tmod4	pp	actin
tmod4	pp	3.6.4.1
akap13	pp	psmc6
akap13	pp	sgsm3
akap13	pp	ksr1
akap13	pp	nfat5
akap13	pp	rieg2
akap13	pp	mapk14
akap13	pp	map2k3
akap13	pp	zak
akap13	pp	ephb2
akap13	pp	ar
akap13	pp	map2k1
akap13	pp	zhx2
akap13	pp	hif1a
akap13	pp	il6
akap13	pp	hsp90b2p
akap13	pp	hspb6
akap13	pp	pkn1
akap13	pp	dbp
grb2	pp	shc4
grb2	pp	shc1
spsb2	pp	ddx4
spsb2	pp	pawr
spsb2	pp	spsb4
arhgap4	pp	rheb
arhgap4	pp	tsc1
ptgs2	pp	ptx3
ptgs2	pp	tnfaip6
ptgs2	pp	c1qc
slc22a8	pp	abcc4
slc22a8	pp	abcc2
slc22a8	pp	mtx1
kat5	pp	bbc3
kat5	pp	tat
kat5	pp	ros1
kat5	pp	tp53
dkk1	pp	cdc42
dkk1	pp	wnt3a
tnfa	pp	il6
tff1	pp	tnfsf13
timp1	pp	mapk14
timp1	pp	thbs1
timp1	pp	il4
timp1	pp	lilrb3
timp1	pp	akt1
timp1	pp	tnf
muc20	pp	il8
muc20	pp	il1a
muc20	pp	cxcl2
muc20	pp	il6
muc20	pp	plau
muc20	pp	slpi
lilrb2	pp	lilrb3
plau	pp	plaur
plau	pp	mmp1
plau	pp	pgf
kazald1	pp	mapk13
kazald1	pp	tmem30b
cdx2	pp	pou5f1
cdx2	pp	ctf1
rhoa	pp	stmn1
rhoa	pp	mmp2
rhoa	pp	creb3l3
rhoa	pp	ddx3x
rhoa	pp	cdkn1a
rhoa	pp	arhgef2
rhoa	pp	rasa1
rhoa	pp	spink1
rhoa	pp	prox1
rhoa	pp	psmc6
rhoa	pp	rieg2
rhoa	pp	sgsm3
rhoa	pp	ephb2
rhoa	pp	akap13
rhoa	pp	actin
rhoa	pp	map2k3
rhoa	pp	zak
mpz	pp	homer1
parp1	pp	brca1
mmp7	pp	mmp2
mmp7	pp	timp1
pi15	pp	crispld1
pi15	pp	pi16
pi15	pp	crispld2
ddx21	pp	ddx56
ddx21	pp	ddx6
cd40lg	pp	cd79a
lilra2	pp	lilrb3
lilra2	pp	tnfa
lilra2	pp	lilrb2
tnfaip6	pp	stc1
klf2	pp	nr4a1
klf2	pp	klf4
fos	pp	ndrg1
fos	pp	prss12
fos	pp	gata3
fos	pp	lrrtm1
fos	pp	lrrtm3
fos	pp	slc22a3
fos	pp	dock3
fos	pp	ncam2
fos	pp	syt1
fos	pp	hcc
fos	pp	prdx2
fos	pp	prkdc
fos	pp	jun
fos	pp	egr1
fos	pp	mmp10
fos	pp	mmp2
fos	pp	timp1
tat	pp	tar
tat	pp	tp53
slpi	pp	plau
tnfsf13	pp	tnfsf11
tnfsf13	pp	rap1a
tnfsf13	pp	tlr4
rheb	pp	rasa1
rheb	pp	tsc1
rheb	pp	rala
nr4a1	pp	ep300
nr4a1	pp	tp53
mtmr3	pp	mtmr6
ighg3	pp	igkc
ighg3	pp	ccr2
ighg3	pp	cxcl9
ighg3	pp	igl@
mycn	pp	nmi
mycn	pp	irf7
mycn	pp	ifna1
mycn	pp	mapk8
mycn	pp	hhat
ep300	pp	bbc3
ep300	pp	ncoa3
ep300	pp	prdx2
ep300	pp	tbp
axin1	pp	tnfsf10
ncoa3	pp	tbp
prdm14	pp	il6
prdm14	pp	tfrc
prdm14	pp	thy1
prdm14	pp	cd274
prdm14	pp	alcam
prdm14	pp	vcam1
prdm14	pp	mcam
prdm14	pp	sox2
arhgef4	pp	src
arhgef4	pp	rac1
arhgef4	pp	spata13
arhgef4	pp	cdc42
arhgef4	pp	mcf2
arhgef4	pp	rasa1
sesn2	pp	eif4ebp1
sesn2	pp	prkaa1
sesn2	pp	rbx1
sesn2	pp	frap1
sesn2	pp	keap1
sesn2	pp	sqstm1
sesn2	pp	gabpa
sesn2	pp	aldh4a1
hdac1	pp	dzip3
hdac1	pp	hist2h2aa3
hdac1	pp	hmgb1
serpinf1	pp	tnf
serpinf1	pp	thbs1
serpinf1	pp	timp1
yap1	pp	nedd4
yap1	pp	abl1
yap1	pp	rbl2
yap1	pp	taz
yap1	pp	mst1
yap1	pp	tjp2
yap1	pp	frmd6
atp8a2	pp	abcb6
atp8a2	pp	abcg2
atp8a2	pp	cdipt
atp8a2	pp	abcc4
atp8a2	pp	ep300
atp8a2	pp	crebbp
atp8a2	pp	tbp
atp8a2	pp	ncoa3
cd69	pp	cd27
cd69	pp	pdlim5
cd69	pp	msr1
cd69	pp	cd4
cd69	pp	cd28
rap1a	pp	ephb2
rap1a	pp	rasa1
rap1a	pp	ezh2
rap1a	pp	akt1
rap1a	pp	f2
rap1a	pp	myc
rap1a	pp	rap1gap
ccl1	pp	tnfaip8
ghrl	pp	cpe
ghrl	pp	agrp
ghrl	pp	htr2a
ghrl	pp	glp1r
ghrl	pp	socs3
ghrl	pp	npy5r
ghrl	pp	npy
ghrl	pp	stat3
ghrl	pp	ghrh
med23	pp	ervk2
mtg1	pp	pabpc1
mtg1	pp	eif4g1
cxcl10	pp	cxcl11
cxcl10	pp	ccl5
shc4	pp	src
shc4	pp	ntrk2
shc4	pp	ptbp1
shc4	pp	bdnf
shc4	pp	ntrk3
cry1	pp	prkdc
cry1	pp	fbxl3
prss1	pp	mmp7
prss1	pp	mmp10
cnr1	pp	cnr2
ptx3	pp	cd69
ptx3	pp	cd4
ptx3	pp	il2
ptx3	pp	il2ra
ptx3	pp	arg1
ptx3	pp	tnfaip6
ptx3	pp	il10
ptx3	pp	il23a
ptx3	pp	serpine1
ptx3	pp	serpinf1
ptx3	pp	tnf
ptx3	pp	foxp3
ptx3	pp	timp1
ptx3	pp	thbs1
pir	pp	csf1
pir	pp	tnfsf11
pir	pp	ptpn6
sp1	pp	rybp
sp1	pp	flt1
sp1	pp	vegfa
sp1	pp	erbb2
sp1	pp	cd40
sp1	pp	rela
sp1	pp	bcl2
sp1	pp	cnr2
sp1	pp	cnr1
sp1	pp	mirn27a
sp1	pp	zbtb10
sp1	pp	sp3
sp1	pp	sp4
sp1	pp	egfr
ccl21	pp	ccl18
met	pp	map3k14
met	pp	rab27a
furin	pp	gnptab
tlr2	pp	irf7
itga2	pp	mmp1
itga2	pp	plau
itga2	pp	plaur
itga2	pp	st7
itga2	pp	sparc
itga2	pp	cav1
itga2	pp	sod2
itga2	pp	gabpa
itga2	pp	cul3
itga2	pp	icam3
satb1	pp	tnfaip3
ctaa1	pp	pi16
ctaa1	pp	pi15
ctaa1	pp	crispld2
ctaa1	pp	crispld1
ctaa1	pp	glipr1
kcnn4	pp	cd4
kcnn4	pp	kcnn3
tyms	pp	tmod1
mdm2	pp	bax
mdm2	pp	gadd45a
mdm2	pp	tp53
triap1	pp	tp53
lilrb1	pp	hla-e
lilrb1	pp	lilra1
rassf1	pp	rap1gap
rassf1	pp	pten
rassf1	pp	cited1
rassf1	pp	nkx2-1
rassf1	pp	timp3
rassf1	pp	dapk1
muc4	pp	muc20
muc4	pp	slpi
muc4	pp	plau
muc4	pp	il8
muc4	pp	il1a
muc4	pp	il6
muc4	pp	cxcl2
serpine1	pp	tnf
serpine1	pp	thbs1
serpine1	pp	timp1
serpine1	pp	serpinf1
xaf1	pp	mapk14
xaf1	pp	atr
xaf1	pp	ros1
xaf1	pp	xpa
lamb3	pp	comp
lamb3	pp	ccl18
lamb3	pp	il1a
lamb3	pp	ccl21
lamb3	pp	mab21l2
lamb3	pp	pax3
amotl1	pp	yap1
amotl1	pp	amotl2
amotl1	pp	taz
amotl1	pp	lats2
amotl1	pp	tjp2
gadd45a	pp	bax
rpa4	pp	rpa1
ahcy	pp	acsm3
ahcy	pp	ccl21
bcr	pp	tlr9
bcr	pp	cd4
bcr	pp	cd69
bcr	pp	il2ra
bcr	pp	tp63
abcc4	pp	uts2r
abcc4	pp	cdipt
abcc4	pp	3.6.1.8
abcc4	pp	abcg2
ppp1r3c	pp	cldn11
traf2	pp	traf3
homer3	pp	2.6.1.77
homer3	pp	bcl2
tbk1	pp	irf3
tbk1	pp	irf7
tbk1	pp	stat2
tbk1	pp	zbp1
tbk1	pp	myd88
tbk1	pp	visa
tbk1	pp	ifna1
irf3	pp	stat2
irf3	pp	ifnar1
irf3	pp	zbp1
irf3	pp	myd88
irf3	pp	visa
irf3	pp	tlr3
irf3	pp	ddx58
irf3	pp	ifih1
irf3	pp	irf7
pax3	pp	ccl21
pax3	pp	il1a
pax3	pp	ccl18
ephb2	pp	mms
ephb2	pp	pik3ca
ephb2	pp	akt1
ephb2	pp	zhx2
ephb2	pp	map2k1
ephb2	pp	ksr1
ephb2	pp	sgsm3
ephb2	pp	bcl2l11
ephb2	pp	bbc3
ephb2	pp	irf6
ephb2	pp	hmgb1
abcb1	pp	abcc1
vcam1	pp	alcam
vcam1	pp	tfrc
vcam1	pp	il6
vcam1	pp	cd274
vcam1	pp	thy1
smarca2	pp	hif1a
smarca2	pp	3.6.1.8
smarca2	pp	cdkn1a
smarca2	pp	smarca1
mmp3	pp	mmp9
cd36	pp	myd88
ripk3	pp	il21r
syt1	pp	lrrtm1
syt1	pp	lrrtm3
syt1	pp	slc22a3
syt1	pp	dock3
syt1	pp	prss12
egr1	pp	prdx2
smarca1	pp	myc
smarca1	pp	hif1a
cdh11	pp	ppp1r3c
cdh11	pp	plekhg6
cdh11	pp	cldn11
sgsm3	pp	pik3ca
exoc2	pp	rala
exoc2	pp	pkc
rnh1	pp	shc4
rnh1	pp	src
rnh1	pp	shc1
mtm1	pp	mt1dp
mtm1	pp	mtmr3
mtm1	pp	mtmr6
eif4e	pp	pabpc1
eif4e	pp	eif4g1
eif4e	pp	mtg1
bcatenin	pp	hnf4a
lilrb4	pp	apc
lilrb4	pp	mapk14
lilrb4	pp	nf-kappab
cshl1	pp	mirn20a
cshl1	pp	mirn27a
cshl1	pp	zbtb10
cshl1	pp	zbtb4
cshl1	pp	sp4
cshl1	pp	ros1
cshl1	pp	sp3
cshl1	pp	sp1
ipmk	pp	tp53
ipmk	pp	ep300
4.1.1.49	pp	ppara
stk3	pp	yap1
cox8a	pp	prkdc
cox8a	pp	hcc
cox8a	pp	h2afx
mcl1	pp	bcl2
mcl1	pp	bcl2l1
cd14	pp	tnfa
cd14	pp	il6
rasa1	pp	mtg1
rasa1	pp	grlf1
rasa1	pp	arhgap4
rasa1	pp	tsc1
rasa1	pp	sst
hla-dqb1	pp	msr1
hla-dqb1	pp	cd69
hla-dqb1	pp	pdlim5
arhgef2	pp	src
arhgef2	pp	arhgef4
arhgef2	pp	rasa1
arhgef2	pp	eif4g1
arhgef2	pp	abr
arhgef2	pp	egf
arhgef2	pp	mcf2
arhgef2	pp	cdc42
trim63	pp	visa
trim63	pp	ifna1
trim63	pp	irf7
trim63	pp	cckbr
trim63	pp	pkc
trim63	pp	ddx58
trim63	pp	ifih1
irf6	pp	tnfa
irf6	pp	cd14
irf6	pp	hmgb1
irf6	pp	il6
irf6	pp	rage
irf6	pp	calml3
irf6	pp	tnfaip3
prom1	pp	il17a
lamc2	pp	ccl18
lamc2	pp	il1a
lamc2	pp	ccl21
lamc2	pp	mab21l2
lamc2	pp	pax3
lamc2	pp	lamb3
lamc2	pp	comp
pkn1	pp	mapk14
ptger1	pp	ptger4
ptger1	pp	cftr
jun	pp	prdx2
jun	pp	egr1
jun	pp	mmp1
jun	pp	vegfa
jun	pp	irf7
jun	pp	irf3
mcam	pp	kdr
mcam	pp	vegfa
mcam	pp	src
mcam	pp	thy1
mcam	pp	tfrc
mcam	pp	il6
mcam	pp	il2ra
mcam	pp	mapk14
mcam	pp	vcam1
mcam	pp	alcam
mcam	pp	cd274
mcam	pp	cd28
mcam	pp	cd27
mcam	pp	cd69
mcam	pp	tnfrsf4
mcam	pp	cd8a
mcam	pp	cd4
birc2	pp	traf3
birc2	pp	tnf
birc2	pp	traf2
klf4	pp	nr4a1
ddx6	pp	mapk14
ddx6	pp	jun
ddx6	pp	mapk8
tmem173	pp	ifna1
tmem173	pp	tbk1
tmem173	pp	visa
tmem173	pp	irf3
tmem173	pp	myd88
tmem173	pp	irf7
tmem173	pp	zbp1
tmem173	pp	tank
dock10	pp	il4
akr1c3	pp	ddx1
akr1c3	pp	ddx3x
akr1c3	pp	ddx5
akr1c3	pp	ddx17
akr1c3	pp	ddx56
akr1c3	pp	ddx21
akr1c3	pp	ddx6
homer1	pp	c1qc
homer1	pp	ptgs2
faslg	pp	s100a13
faslg	pp	ripk3
faslg	pp	il21r
faslg	pp	prf1
top2a	pp	arid1a
top2a	pp	smarca4
top2a	pp	banf1
foxo3	pp	bnip3
mafa	pp	ephb2
mafa	pp	mms
nod2	pp	dnmt3a
cckbr	pp	pkc
sepp1	pp	egr1
sepp1	pp	prdx2
sepp1	pp	fos
sepp1	pp	jun
casq2	pp	myh10
casq2	pp	ncam2
casq2	pp	fos
casq2	pp	slc22a3
casq2	pp	syt1
casq2	pp	lrrtm1
casq2	pp	dock3
casq2	pp	prss12
casq2	pp	lrrtm3
cdipt	pp	3.6.1.8
pkc	pp	arhgap26
pkc	pp	arhgap1
pkc	pp	erbb3
sall4	pp	ips
sall4	pp	tdgf1
sall4	pp	ppp1r16b
sall4	pp	sox10
sall4	pp	pou5f1
pi16	pp	crispld2
pi16	pp	crispld1
hk2	pp	kiaa0101
hk2	pp	id1
hk2	pp	prox1
hk2	pp	ddx3x
hk2	pp	creb3l3
hk2	pp	mmp2
hk2	pp	stmn1
hk2	pp	spink1
hk2	pp	rhoa
hk2	pp	pak1
mmp9	pp	tnf
mmp9	pp	thbs1
mmp9	pp	timp1
mmp9	pp	serpinf1
mmp9	pp	ptx3
mmp9	pp	serpine1
mapk3	pp	prkaa1
gabpa	pp	st7
gabpa	pp	sparc
gabpa	pp	sqstm1
gabpa	pp	keap1
gabpa	pp	rbx1
gabpa	pp	sfn
ptbp1	pp	bdnf
ptbp1	pp	ntrk3
ptbp1	pp	src
tsc1	pp	rala
cd27	pp	cd28
cd27	pp	cd4
erbb2	pp	foxo4
erbb2	pp	egfr
erbb2	pp	foxo3
erbb2	pp	akt1
erbb2	pp	tfrc
erbb2	pp	commd1
erbb2	pp	fer
myog	pp	myod1
gpx1	pp	sesn1
gpx1	pp	sesn2
gpx1	pp	aldh4a1
xrcc1	pp	calb1
xrcc1	pp	rap1gap
map2k1	pp	ksr1
psmc6	pp	sgsm3
psmc6	pp	ddx6
psmc6	pp	mapk8
psmc6	pp	mapk14
psmc6	pp	ephb2
psmc6	pp	jun
myt1	pp	cdc2
gata3	pp	akap13
gata3	pp	dbp
alcam	pp	tfrc
alcam	pp	il6
alcam	pp	cd274
alcam	pp	thy1
eif2ak2	pp	dyrk1a
eif2ak2	pp	akap13
il1b	pp	il6
il1b	pp	mmp9
il1b	pp	mmp3
il1b	pp	mmp1
il1b	pp	ccl18
il1b	pp	vegfa
il1b	pp	jun
il1b	pp	mapk8
il1b	pp	il1r1
nfe2	pp	gabpa
nfe2	pp	sesn2
s100a13	pp	ripk3
s100a13	pp	il21r
mmp10	pp	mmp7
mmp10	pp	mmp2
mmp10	pp	timp1
alpi	pp	il10
alpi	pp	irf6
cyb561	pp	cav1
cyb561	pp	psmd14
cyb561	pp	mrps35
ikbkb	pp	tnip1
ikbkb	pp	tnfaip3
ikbkb	pp	traf6
cpe	pp	glp1r
cpe	pp	htr2a
cpe	pp	npy5r
cpe	pp	socs3
cpe	pp	stat3
frmd6	pp	prdx2
frmd6	pp	mst1
frmd6	pp	mxd1
frmd6	pp	lats1
frmd6	pp	fos
frmd6	pp	sepp1
frmd6	pp	egr1
frmd6	pp	jun
hla-e	pp	cd4
hla-e	pp	il2ra
hla-e	pp	cd69
hla-e	pp	foxp3
hla-e	pp	il2
hla-e	pp	mex3c
hla-e	pp	ptx3
hla-e	pp	spsb1
soat1	pp	trim63
soat1	pp	ifna1
spata13	pp	rac1
spata13	pp	cdc42
spata13	pp	jun
actin	pp	il4
actin	pp	3.6.4.1
actin	pp	timp1
actin	pp	lilrb3
actin	pp	arhgef4
actin	pp	rasa1
actin	pp	yap1
actin	pp	apc
foxa3	pp	irf3
foxa3	pp	ifih1
foxa3	pp	ifna1
foxa3	pp	irf7
foxa3	pp	th1l
foxa3	pp	ddx58
foxa3	pp	tlr3
mmp1	pp	fos
mmp1	pp	vegfa
mmp1	pp	mapk8
mmp1	pp	mmp3
mmp1	pp	mmp9
mmp1	pp	prss1
mmp1	pp	mmp7
mmp1	pp	timp1
mmp1	pp	mmp2
mmp1	pp	mmp10
icam3	pp	cav1
icam3	pp	cul3
icam3	pp	sod2
icam3	pp	sparc
icam3	pp	st7
icam3	pp	gabpa
atr	pp	mapk14
atr	pp	prkdc
atr	pp	atm
atr	pp	tp53
atr	pp	chek1
cdc42	pp	rhoa
cdc42	pp	eif4g1
cdc42	pp	rasa1
cdc42	pp	cdkn1a
cdc42	pp	egf
pmaip1	pp	bbc3
pmaip1	pp	bak1
pmaip1	pp	bax
keap1	pp	rbx1
nf2	pp	abcg2
nf2	pp	abcc2
acsm3	pp	ccl21
ung	pp	rpa2
ung	pp	xpa
fat4	pp	gnptab
fat4	pp	bmp1
fat4	pp	furin
fat4	pp	actin
prdx2	pp	tp53
tlr4	pp	cd36
tlr4	pp	myd88
mrc1	pp	mmp3
mrc1	pp	mmp9
mrc1	pp	il1a
mrc1	pp	il1b
mrc1	pp	ccl18
mrc1	pp	mmp1
mirn155	pp	akt1
mirn155	pp	pik3ca
gnb2l1	pp	scn1a
fabp2	pp	acadm
fabp2	pp	hmgcs2
fabp2	pp	ppara
fabp2	pp	4.1.1.49
fabp2	pp	apoc3
nanog	pp	il6
nanog	pp	tfrc
nanog	pp	thy1
nanog	pp	cd274
nanog	pp	alcam
nanog	pp	vcam1
nanog	pp	mcam
nanog	pp	sox2
nanog	pp	prdm14
cd274	pp	tfrc
cd274	pp	thy1
cd274	pp	il6
pklr	pp	ccl2
pklr	pp	il8
pklr	pp	igfbp2
pklr	pp	edn1
pklr	pp	timp1
pklr	pp	thbs1
pklr	pp	tnf
pklr	pp	mmp9
pklr	pp	ptx3
pklr	pp	serpine1
pklr	pp	serpinf1
esrra	pp	tff1
esrra	pp	tnfsf13
hist2h2aa3	pp	dzip3
hist2h2aa3	pp	ervk2
hist2h2aa3	pp	ssrp1
apoc3	pp	acadm
apoc3	pp	hmgcs2
apoc3	pp	ppara
apoc3	pp	4.1.1.49
egf	pp	apc
egf	pp	src
egf	pp	arhgef4
sav1	pp	mobkl3
tmsb10	pp	tmod1
tmsb10	pp	actin
rap1gap	pp	tnfsf13
rap1gap	pp	ptger4
rap1gap	pp	akt1
rap1gap	pp	ephb2
rap1gap	pp	f2
rap1gap	pp	nkx2-1
rap1gap	pp	rasa1
rap1gap	pp	2.6.1.77
rap1gap	pp	mmp9
rap1gap	pp	ezh2
rap1gap	pp	timp3
rap1gap	pp	dapk1
rap1gap	pp	cited1
rap1gap	pp	src
casp1	pp	hmgb1
kiaa0101	pp	prox1
kiaa0101	pp	creb3l3
kiaa0101	pp	ddx3x
kiaa0101	pp	stmn1
kiaa0101	pp	mmp2
kiaa0101	pp	rhoa
kiaa0101	pp	spink1
kiaa0101	pp	pak1
il8	pp	slpi
il8	pp	cxcl2
il8	pp	ccl2
il8	pp	plau
il8	pp	il6
il8	pp	il1a
il8	pp	serpine1
il8	pp	serpinf1
il8	pp	mmp9
il8	pp	ptx3
il8	pp	tnf
il8	pp	timp1
il8	pp	thbs1
adcy10	pp	mmp1
adcy10	pp	mapk8
adcy10	pp	vegfa
adcy10	pp	fos
igfbp2	pp	tnf
igfbp2	pp	thbs1
igfbp2	pp	serpine1
igfbp2	pp	ptx3
igfbp2	pp	timp1
igfbp2	pp	serpinf1
igfbp2	pp	il8
igfbp2	pp	mmp9
igfbp2	pp	ccl2
erbb3	pp	arhgap26
erbb3	pp	arhgap1
cxcl2	pp	plau
cxcl2	pp	slpi
mirn31	pp	rab27a
mirn31	pp	map3k14
mirn31	pp	met
mirn31	pp	src
mirn31	pp	ezh2
thbs1	pp	tnf
tp63	pp	bax
tp63	pp	bbc3
tp63	pp	pmaip1
csf2	pp	soat1
prkaa1	pp	1.6.6.9
prkaa1	pp	stk11
il10	pp	il6
il10	pp	il1b
il10	pp	tnf
il10	pp	ptgs2
il10	pp	il4
il10	pp	cd4
il10	pp	cd40lg
il10	pp	hla-g
il10	pp	cd79a
il10	pp	cd5
il10	pp	cxcl10
il10	pp	cxcl9
il10	pp	il23a
il10	pp	cxcl11
cldn10	pp	gli2
cldn10	pp	cxcr4
cldn10	pp	id1
cldn10	pp	hk2
cldn10	pp	pak1
cldn10	pp	kiaa0101
cldn10	pp	spink1
cldn10	pp	rhoa
cldn10	pp	mmp2
cldn10	pp	stmn1
cldn10	pp	ddx3x
cldn10	pp	creb3l3
cldn10	pp	prox1
ifna1	pp	zbp1
ifna1	pp	stat2
ifna1	pp	visa
ifna1	pp	myd88
ifna1	pp	irf7
ifna1	pp	th1l
ifna1	pp	tlr3
ifna1	pp	ddx58
ifna1	pp	ifih1
ifna1	pp	irf3
tmod1	pp	3.6.4.1
tmod1	pp	actin
tmod1	pp	tmod3
tmod1	pp	tmod4
pawr	pp	ddx4
sesn1	pp	aldh4a1
sesn1	pp	sesn2
sesn1	pp	keap1
sesn1	pp	gabpa
sesn1	pp	rbx1
sesn1	pp	sqstm1
tp53	pp	igkv1-6
tp53	pp	tsc1
tp53	pp	bax
tp53	pp	gadd45a
tp53	pp	cdkn1a
tp53	pp	gpx1
tp53	pp	sesn1
tp53	pp	ep300
tp53	pp	sod2
tp53	pp	prkaa1
tp53	pp	1.6.6.9
tp53	pp	sesn2
tp53	pp	aldh4a1
tp53	pp	aprt
tp53	pp	atm
igfbp7	pp	gabpa
igfbp7	pp	st7
igfbp7	pp	cav1
igfbp7	pp	cul3
igfbp7	pp	sparc
igfbp7	pp	icam3
igfbp7	pp	sod2
igfbp7	pp	itga2
dock1	pp	cdc42
lrpap1	pp	rap1gap
abr	pp	arhgef4
abr	pp	mcf2
abr	pp	src
ddx5	pp	ddx6
ddx5	pp	ddx17
ddx5	pp	ddx56
ddx5	pp	ddx21
lilrb3	pp	lilra6
lilrb3	pp	il4
lilrb3	pp	il13
lilrb3	pp	mmp12
lilrb3	pp	lilrb1
lilrb3	pp	hla-e
hspb6	pp	hsp90b2p
maf	pp	nf1
maf	pp	mafb
maf	pp	frap1
maf	pp	mms
maf	pp	mafa
maf	pp	ephb2
fat	pp	yap1
fat	pp	actin
fat	pp	gnptab
fat	pp	furin
fat	pp	fat4
clca1	pp	mapk13
clca1	pp	il13
hmgcs2	pp	acadm
hmgcs2	pp	4.1.1.49
hmgcs2	pp	ppara
visa	pp	ifnar1
visa	pp	irf7
visa	pp	myd88
visa	pp	zbp1
fabp1	pp	fabp2
fabp1	pp	hmgcs2
fabp1	pp	apoc3
fabp1	pp	4.1.1.49
fabp1	pp	acadm
fabp1	pp	ppara
wwc1	pp	frmd6
wwc1	pp	itk
wwc1	pp	mst1
wwc1	pp	yap1
tlr3	pp	irf7
frap1	pp	nf1
frap1	pp	prkaa1
arvcf	pp	ctnnd1
mirn20a	pp	zbtb4
mirn20a	pp	zbtb10
prok1	pp	tnf
prok1	pp	thbs1
prok1	pp	timp1
prok1	pp	serpinf1
prok1	pp	serpine1
prok1	pp	ptx3
prok1	pp	mmp9
prok1	pp	ccl2
prok1	pp	il8
prok1	pp	igfbp2
prok1	pp	edn1
prok1	pp	pklr
pak1	pp	creb3l3
pak1	pp	mmp2
pak1	pp	prox1
pak1	pp	ddx3x
pak1	pp	rhoa
pak1	pp	stmn1
pak1	pp	spink1
abcb6	pp	abcg2
cav1	pp	st7
[truncated: 193 more rows]
