# Supplementary material for: Altered Gene Transcription in Human Cells Treated with Ludox® Silica Nanoparticles
Source: Int J Environ Res Public Health. 2014 Aug 28;11(9):8867–90. doi: 10.3390/ijerph110908867 (PMC4198995; doi:10.3390/ijerph110908867)
Supplement: Supplementary File 1 [file ijerph-11-08867-s001.zip › Supplemental Table S6.xlsx]

## Sheet: Summary
serial	Pathway	alphaMean	alphaVar
1	Activation of BH3-only proteins	0.02	0.05
2	Sphingolipid de novo biosynthesis	0	0.07
3	Apoptosis	0.01	0.09
4	G2/M Checkpoints	0.01	0.09
5	Glycogen breakdown (glycogenolysis)	0.03	0.07
6	Metabolism of vitamins and cofactors	0	0.1
7	Sphingolipid metabolism	0.05	0.06
8	Cholesterol biosynthesis	0.02	0.11
9	Heparan sulfate/heparin (HS-GAG) metabolism	0.02	0.11
10	Metabolism of water-soluble vitamins and cofactors	0.04	0.11
11	Signalling to RAS	0.02	0.13
12	Chondroitin sulfate/dermatan sulfate metabolism	0.05	0.1
13	Regulation of beta-cell development	0.05	0.12
14	Intrinsic Pathway for Apoptosis	0.04	0.13
15	Nucleotide metabolism	0.03	0.15
16	PKA-mediated phosphorylation of CREB	0.03	0.16
17	Porphyrin metabolism	0.03	0.22
18	PKA activation	0.05	0.25
19	Glycosphingolipid metabolism	0.04	0.38
20	Vitamin B5 (pantothenate) metabolism	0.04	0.7

## Sheet: 001 Activation of BH3 only pro…
Activation of BH3-only proteins
Analyzed Genes
entrez	symbol	description
140735	DYNLL2	dynein, light chain, LC8-type 2
1869	E2F1	E2F transcription factor 1
207	AKT1	v-akt murine thymoma viral oncogene homolog 1
27113	BBC3	BCL2 binding component 3
5366	PMAIP1	phorbol-12-myristate-13-acetate-induced protein 1
5533	PPP3CC	protein phosphatase 3, catalytic subunit, gamma isozyme
5534	PPP3R1	protein phosphatase 3, regulatory subunit B, alpha
5599	MAPK8	mitogen-activated protein kinase 8
572	BAD	BCL2-associated agonist of cell death
7027	TFDP1	transcription factor Dp-1
7157	TP53	tumor protein p53
90427	BMF	Bcl2 modifying factor
596	BCL2	B-cell CLL/lymphoma 2
7529	YWHAB	tyrosine 3-monooxygenase/tryptophan 5-monooxygenase activation protein, beta polypeptide
637	BID	BH3 interacting domain death agonist
8655	DYNLL1	dynein, light chain, LC8-type 1
Other Genes
entrez	symbol	description
Altered Paths
pathScore	genes	geneScores
7.28111	140735,5599,90427,8655	0.318191338222,0.41379279353,-0.845229825953,0.250552831653

## Sheet: 002 Sphingolipid de novo biosy…
Sphingolipid de novo biosynthesis
Analyzed Genes
entrez	symbol	description
10558	SPTLC1	serine palmitoyltransferase, long chain base subunit 1
125981	ACER1	alkaline ceramidase 1
2531	KDSR	3-ketodihydrosphingosine reductase
253782	CERS6	ceramide synthase 6
29956	CERS2	ceramide synthase 2
5007	OSBP	oxysterol binding protein
55304	SPTLC3	serine palmitoyltransferase, long chain base subunit 3
79603	CERS4	ceramide synthase 4
8560	DEGS1	delta(4)-desaturase, sphingolipid 1
8877	SPHK1	sphingosine kinase 1
91012	CERS5	ceramide synthase 5
9517	SPTLC2	serine palmitoyltransferase, long chain base subunit 2
9217	VAPB	VAMP (vesicle-associated membrane protein)-associated protein B and C
9218	VAPA	VAMP (vesicle-associated membrane protein)-associated protein A, 33kDa
130367	SGPP2	sphingosine-1-phosphate phosphatase 2
55331	ACER3	alkaline ceramidase 3
81537	SGPP1	sphingosine-1-phosphate phosphatase 1
8611	PPAP2A	phosphatidic acid phosphatase type 2A
8612	PPAP2C	phosphatidic acid phosphatase type 2C
8613	PPAP2B	phosphatidic acid phosphatase type 2B
8879	SGPL1	sphingosine-1-phosphate lyase 1
Other Genes
entrez	symbol	description
10715	CERS1	ceramide synthase 1
123099	DEGS2	delta(4)-desaturase, sphingolipid 2
204219	CERS3	ceramide synthase 3
56848	SPHK2	sphingosine kinase 2
151742	PPM1L	protein phosphatase, Mg2+/Mn2+ dependent, 1L
340485	ACER2	alkaline ceramidase 2
Altered Paths
pathScore	genes	geneScores
7.85876	5007,9217,9218	-0.173880486637,-1.52057502636,0.392190582352

## Sheet: 003 Apoptosis
Apoptosis
Analyzed Genes
entrez	symbol	description
10059	DNM1L	dynamin 1-like
10134	BCAP31	B-cell receptor-associated protein 31
10197	PSME3	proteasome (prosome, macropain) activator subunit 3 (PA28 gamma; Ki)
10213	PSMD14	proteasome (prosome, macropain) 26S subunit, non-ATPase, 14
140735	DYNLL2	dynein, light chain, LC8-type 2
1676	DFFA	DNA fragmentation factor, 45kDa, alpha polypeptide
1677	DFFB	DNA fragmentation factor, 40kDa, beta polypeptide (caspase-activated DNase)
1869	E2F1	E2F transcription factor 1
207	AKT1	v-akt murine thymoma viral oncogene homolog 1
219699	UNC5B	unc-5 homolog B (C. elegans)
23198	PSME4	proteasome (prosome, macropain) activator subunit 4
26060	APPL1	adaptor protein, phosphotyrosine interaction, PH domain and leucine zipper containing 1
27113	BBC3	BCL2 binding component 3
3002	GZMB	granzyme B (granzyme 2, cytotoxic T-lymphocyte-associated serine esterase 1)
317	APAF1	apoptotic peptidase activating factor 1
355	FAS	Fas (TNF receptor superfamily, member 6)
356	FASLG	Fas ligand (TNF superfamily, member 6)
3836	KPNA1	karyopherin alpha 1 (importin alpha 5)
3837	KPNB1	karyopherin (importin) beta 1
4836	NMT1	N-myristoyltransferase 1
5062	PAK2	p21 protein (Cdc42/Rac)-activated kinase 2
5366	PMAIP1	phorbol-12-myristate-13-acetate-induced protein 1
54205	CYCS	cytochrome c, somatic
5533	PPP3CC	protein phosphatase 3, catalytic subunit, gamma isozyme
5534	PPP3R1	protein phosphatase 3, regulatory subunit B, alpha
5599	MAPK8	mitogen-activated protein kinase 8
56616	DIABLO	diablo, IAP-binding mitochondrial protein
5682	PSMA1	proteasome (prosome, macropain) subunit, alpha type, 1
5683	PSMA2	proteasome (prosome, macropain) subunit, alpha type, 2
5684	PSMA3	proteasome (prosome, macropain) subunit, alpha type, 3
5685	PSMA4	proteasome (prosome, macropain) subunit, alpha type, 4
5686	PSMA5	proteasome (prosome, macropain) subunit, alpha type, 5
5687	PSMA6	proteasome (prosome, macropain) subunit, alpha type, 6
5688	PSMA7	proteasome (prosome, macropain) subunit, alpha type, 7
5689	PSMB1	proteasome (prosome, macropain) subunit, beta type, 1
5690	PSMB2	proteasome (prosome, macropain) subunit, beta type, 2
5691	PSMB3	proteasome (prosome, macropain) subunit, beta type, 3
5692	PSMB4	proteasome (prosome, macropain) subunit, beta type, 4
5693	PSMB5	proteasome (prosome, macropain) subunit, beta type, 5
5694	PSMB6	proteasome (prosome, macropain) subunit, beta type, 6
5695	PSMB7	proteasome (prosome, macropain) subunit, beta type, 7
5696	PSMB8	proteasome (prosome, macropain) subunit, beta type, 8 (large multifunctional peptidase 7)
5698	PSMB9	proteasome (prosome, macropain) subunit, beta type, 9 (large multifunctional peptidase 2)
5699	PSMB10	proteasome (prosome, macropain) subunit, beta type, 10
5700	PSMC1	proteasome (prosome, macropain) 26S subunit, ATPase, 1
5701	PSMC2	proteasome (prosome, macropain) 26S subunit, ATPase, 2
5702	PSMC3	proteasome (prosome, macropain) 26S subunit, ATPase, 3
5704	PSMC4	proteasome (prosome, macropain) 26S subunit, ATPase, 4
5705	PSMC5	proteasome (prosome, macropain) 26S subunit, ATPase, 5
5706	PSMC6	proteasome (prosome, macropain) 26S subunit, ATPase, 6
5707	PSMD1	proteasome (prosome, macropain) 26S subunit, non-ATPase, 1
5708	PSMD2	proteasome (prosome, macropain) 26S subunit, non-ATPase, 2
5709	PSMD3	proteasome (prosome, macropain) 26S subunit, non-ATPase, 3
5710	PSMD4	proteasome (prosome, macropain) 26S subunit, non-ATPase, 4
5711	PSMD5	proteasome (prosome, macropain) 26S subunit, non-ATPase, 5
5713	PSMD7	proteasome (prosome, macropain) 26S subunit, non-ATPase, 7
5714	PSMD8	proteasome (prosome, macropain) 26S subunit, non-ATPase, 8
5716	PSMD10	proteasome (prosome, macropain) 26S subunit, non-ATPase, 10
5717	PSMD11	proteasome (prosome, macropain) 26S subunit, non-ATPase, 11
5718	PSMD12	proteasome (prosome, macropain) 26S subunit, non-ATPase, 12
5719	PSMD13	proteasome (prosome, macropain) 26S subunit, non-ATPase, 13
572	BAD	BCL2-associated agonist of cell death
5720	PSME1	proteasome (prosome, macropain) activator subunit 1 (PA28 alpha)
5721	PSME2	proteasome (prosome, macropain) activator subunit 2 (PA28 beta)
581	BAX	BCL2-associated X protein
596	BCL2	B-cell CLL/lymphoma 2
598	BCL2L1	BCL2-like 1
637	BID	BH3 interacting domain death agonist
7027	TFDP1	transcription factor Dp-1
7124	TNF	tumor necrosis factor
7132	TNFRSF1A	tumor necrosis factor receptor superfamily, member 1A
7157	TP53	tumor protein p53
7186	TRAF2	TNF receptor-associated factor 2
836	CASP3	caspase 3, apoptosis-related cysteine peptidase
839	CASP6	caspase 6, apoptosis-related cysteine peptidase
840	CASP7	caspase 7, apoptosis-related cysteine peptidase
841	CASP8	caspase 8, apoptosis-related cysteine peptidase
842	CASP9	caspase 9, apoptosis-related cysteine peptidase
8428	STK24	serine/threonine kinase 24
8717	TRADD	TNFRSF1A-associated via death domain
8737	RIPK1	receptor (TNFRSF)-interacting serine-threonine kinase 1
8743	TNFSF10	tumor necrosis factor (ligand) superfamily, member 10
8772	FADD	Fas (TNFRSF6)-associated via death domain
8795	TNFRSF10B	tumor necrosis factor receptor superfamily, member 10b
8837	CFLAR	CASP8 and FADD-like apoptosis regulator
90249	UNC5A	unc-5 homolog A (C. elegans)
90427	BMF	Bcl2 modifying factor
9491	PSMF1	proteasome (prosome, macropain) inhibitor subunit 1 (PI31)
9861	PSMD6	proteasome (prosome, macropain) 26S subunit, non-ATPase, 6
6233	RPS27A	ribosomal protein S27a
7311	UBA52	ubiquitin A-52 residue ribosomal protein fusion product 1
7314	UBB	ubiquitin B
7529	YWHAB	tyrosine 3-monooxygenase/tryptophan 5-monooxygenase activation protein, beta polypeptide
843	CASP10	caspase 10, apoptosis-related cysteine peptidase
9500	MAGED1	melanoma antigen family D, 1
3005	H1F0	H1 histone family, member 0
3006	HIST1H1C	histone cluster 1, H1c
3007	HIST1H1D	histone cluster 1, H1d
3008	HIST1H1E	histone cluster 1, H1e
3009	HIST1H1B	histone cluster 1, H1b
1612	DAPK1	death-associated protein kinase 1
1613	DAPK3	death-associated protein kinase 3
23604	DAPK2	death-associated protein kinase 2
79658	ARHGAP10	Rho GTPase activating protein 10
331	XIAP	X-linked inhibitor of apoptosis
578	BAK1	BCL2-antagonist/killer 1
8655	DYNLL1	dynein, light chain, LC8-type 1
118	ADD1	adducin 1 (alpha)
1829	DSG2	desmoglein 2
22985	ACIN1	apoptotic chromatin condensation inducer 1
2339	FNTA	farnesyltransferase, CAAX box, alpha
28988	DBNL	drebrin-like
2934	GSN	gelsolin
329	BIRC2	baculoviral IAP repeat containing 2
4137	MAPT	microtubule-associated protein tau
51765	MST4	serine/threonine protein kinase MST4
5580	PRKCD	protein kinase C, delta
5588	PRKCQ	protein kinase C, theta
6093	ROCK1	Rho-associated, coiled-coil containing protein kinase 1
6709	SPTAN1	spectrin, alpha, non-erythrocytic 1
7431	VIM	vimentin
999	CDH1	cadherin 1, type 1, E-cadherin (epithelial)
4001	LMNB1	lamin B1
5747	PTK2	PTK2 protein tyrosine kinase 2
63967	CLSPN	claspin
5339	PLEC	plectin
Other Genes
entrez	symbol	description
122706	PSMB11	proteasome (prosome, macropain) subunit, beta type, 11
143471	PSMA8	proteasome (prosome, macropain) subunit, alpha type, 8
1630	DCC	deleted in colorectal carcinoma
1828	DSG1	desmoglein 1
1830	DSG3	desmoglein 3
5715	PSMD9	proteasome (prosome, macropain) 26S subunit, non-ATPase, 9
3024	HIST1H1A	histone cluster 1, H1a
2620	GAS2	growth arrest-specific 2
660	BMX	BMX non-receptor tyrosine kinase
6304	SATB1	SATB homeobox 1
Altered Paths
pathScore	genes	geneScores
7.28111	140735,5599,90427,8655	0.318191338222,0.41379279353,-0.845229825953,0.250552831653

## Sheet: 004 G2 M Checkpoints
G2/M Checkpoints
Analyzed Genes
entrez	symbol	description
1111	CHEK1	checkpoint kinase 1
5982	RFC2	replication factor C (activator 1) 2, 40kDa
5983	RFC3	replication factor C (activator 1) 3, 38kDa
5984	RFC4	replication factor C (activator 1) 4, 37kDa
5985	RFC5	replication factor C (activator 1) 5, 36.5kDa
6117	RPA1	replication protein A1, 70kDa
6118	RPA2	replication protein A2, 32kDa
6119	RPA3	replication protein A3, 14kDa
7465	WEE1	WEE1 homolog (S. pombe)
1017	CDK2	cyclin-dependent kinase 2
10926	DBF4	DBF4 homolog (S. cerevisiae)
144715	RAD9B	RAD9 homolog B (S. pombe)
23594	ORC6	origin recognition complex, subunit 6
23595	ORC3	origin recognition complex, subunit 3
3364	HUS1	HUS1 checkpoint homolog (S. pombe)
4171	MCM2	minichromosome maintenance complex component 2
4172	MCM3	minichromosome maintenance complex component 3
4173	MCM4	minichromosome maintenance complex component 4
4174	MCM5	minichromosome maintenance complex component 5
4175	MCM6	minichromosome maintenance complex component 6
4176	MCM7	minichromosome maintenance complex component 7
4998	ORC1	origin recognition complex, subunit 1
4999	ORC2	origin recognition complex, subunit 2
5000	ORC4	origin recognition complex, subunit 4
5001	ORC5	origin recognition complex, subunit 5
55388	MCM10	minichromosome maintenance complex component 10
5883	RAD9A	RAD9 homolog A (S. pombe)
8317	CDC7	cell division cycle 7
8318	CDC45	cell division cycle 45
891	CCNB1	cyclin B1
9133	CCNB2	cyclin B2
990	CDC6	cell division cycle 6
63967	CLSPN	claspin
5810	RAD1	RAD1 homolog (S. pombe)
983	CDK1	cyclin-dependent kinase 1
993	CDC25A	cell division cycle 25A
995	CDC25C	cell division cycle 25C
Other Genes
entrez	symbol	description
84126	ATRIP	ATR interacting protein
Altered Paths
pathScore	genes	geneScores
10.1426	1111,7465,993,995	0.347799999925,0.187662003198,-0.540712053951,-0.193674331581

## Sheet: 005 Glycogen breakdown  glycog…
Glycogen breakdown (glycogenolysis)
Analyzed Genes
entrez	symbol	description
178	AGL	amylo-alpha-1, 6-glucosidase, 4-alpha-glucanotransferase
5236	PGM1	phosphoglucomutase 1
5255	PHKA1	phosphorylase kinase, alpha 1 (muscle)
5256	PHKA2	phosphorylase kinase, alpha 2 (liver)
5257	PHKB	phosphorylase kinase, beta
5260	PHKG1	phosphorylase kinase, gamma 1 (muscle)
5261	PHKG2	phosphorylase kinase, gamma 2 (testis)
55276	PGM2	phosphoglucomutase 2
5834	PYGB	phosphorylase, glycogen; brain
5836	PYGL	phosphorylase, glycogen, liver
5837	PYGM	phosphorylase, glycogen, muscle
801	CALM1	calmodulin 1 (phosphorylase kinase, delta)
805	CALM2	calmodulin 2 (phosphorylase kinase, delta)
808	CALM3	calmodulin 3 (phosphorylase kinase, delta)
2992	GYG1	glycogenin 1
8908	GYG2	glycogenin 2
Other Genes
entrez	symbol	description
Altered Paths
pathScore	genes	geneScores
2.41973	178,5834,5836,5837,8908	0.422348662441,-0.446723332188,-0.518987666543,-0.438841124954,-0.167083748449

## Sheet: 006 Metabolism of vitamins and…
Metabolism of vitamins and cofactors
Analyzed Genes
entrez	symbol	description
10135	NAMPT	nicotinamide phosphoribosyltransferase
10243	GPHN	gephyrin
10560	SLC19A2	solute carrier family 19 (thiamine transporter), member 2
113235	SLC46A1	solute carrier family 46 (folate transporter), member 1
1719	DHFR	dihydrofolate reductase
1727	CYB5R3	cytochrome b5 reductase 3
23057	NMNAT2	nicotinamide nucleotide adenylyltransferase 2
23475	QPRT	quinolinate phosphoribosyltransferase
27010	TPK1	thiamin pyrophosphokinase 1
27304	MOCS3	molybdenum cofactor synthesis 3
349565	NMNAT3	nicotinamide nucleotide adenylyltransferase 3
4522	MTHFD1	methylenetetrahydrofolate dehydrogenase (NADP+ dependent) 1, methenyltetrahydrofolate cyclohydrolase, formyltetrahydrofolate synthetase
4524	MTHFR	methylenetetrahydrofolate reductase (NAD(P)H)
5167	ENPP1	ectonucleotide pyrophosphatase/phosphodiesterase 1
54	ACP5	acid phosphatase 5, tartrate resistant
55191	NADSYN1	NAD synthetase 1
55229	PANK4	pantothenate kinase 4
55312	RFK	riboflavin kinase
60490	PPCDC	phosphopantothenoylcysteine decarboxylase
60496	AASDHPPT	aminoadipate-semialdehyde dehydrogenase-phosphopantetheinyl transferase
6470	SHMT1	serine hydroxymethyltransferase 1 (soluble)
6513	SLC2A1	solute carrier family 2 (facilitated glucose transporter), member 1
6515	SLC2A3	solute carrier family 2 (facilitated glucose transporter), member 3
65220	NADK	NAD kinase
79646	PANK3	pantothenate kinase 3
79717	PPCS	phosphopantothenoylcysteine synthetase
80025	PANK2	pantothenate kinase 2
80308	FLAD1	FAD1 flavin adenine dinucleotide synthetase homolog (S. cerevisiae)
80347	COASY	CoA synthase
80704	SLC19A3	solute carrier family 19, member 3
8566	PDXK	pyridoxal (pyridoxine, vitamin B6) kinase
8884	SLC5A6	solute carrier family 5 (sodium-dependent vitamin transporter), member 6
93100	NAPRT1	nicotinate phosphoribosyltransferase domain containing 1
4338	MOCS2	molybdenum cofactor synthesis 2
55034	MOCOS	molybdenum cofactor sulfurase
81034	SLC25A32	solute carrier family 25 (mitochondrial folate carrier) , member 32
1528	CYB5A	cytochrome b5 type A (microsomal)
79178	THTPA	thiamine triphosphatase
55163	PNPO	pyridoxamine 5'-phosphate oxidase
2194	FASN	fatty acid synthase
119391	GSTO2	glutathione S-transferase omega 2
9446	GSTO1	glutathione S-transferase omega 1
8034	SLC25A16	solute carrier family 25 (mitochondrial carrier; Graves disease autoantigen), member 16
Other Genes
entrez	symbol	description
Altered Paths
pathScore	genes	geneScores
9.28754	4522,55163,8566,10243,55034	-0.393358339731,0.464798370453,-0.281263329375,-0.153510272192,0.380993342431
5.99146	119391,6513,6515,9446	0.66139392624,0.449399176225,0.732147603302,0.736679244216
1.49787	55229,79646,79717,80025,8884	-0.357347328783,0.673502924368,0.033525076939,0.328582931521,-0.767039016524
0.998577	55229,79646,79717,80025,60490,80347,8034	-0.357347328783,0.673502924368,0.033525076939,0.328582931521,-0.508395231938,-0.569203175654,0.624154711451

## Sheet: 007 Sphingolipid metabolism
Sphingolipid metabolism
Analyzed Genes
entrez	symbol	description
10558	SPTLC1	serine palmitoyltransferase, long chain base subunit 1
125981	ACER1	alkaline ceramidase 1
166929	SGMS2	sphingomyelin synthase 2
2531	KDSR	3-ketodihydrosphingosine reductase
253782	CERS6	ceramide synthase 6
2581	GALC	galactosylceramidase
25870	SUMF2	sulfatase modifying factor 2
2629	GBA	glucosidase, beta, acid
2717	GLA	galactosidase, alpha
2720	GLB1	galactosidase, beta 1
285362	SUMF1	sulfatase modifying factor 1
29956	CERS2	ceramide synthase 2
3073	HEXA	hexosaminidase A (alpha polypeptide)
3074	HEXB	hexosaminidase B (beta polypeptide)
339221	ENPP7	ectonucleotide pyrophosphatase/phosphodiesterase 7
410	ARSA	arylsulfatase A
4758	NEU1	sialidase 1 (lysosomal sialidase)
5007	OSBP	oxysterol binding protein
5476	CTSA	cathepsin A
55304	SPTLC3	serine palmitoyltransferase, long chain base subunit 3
55512	SMPD3	sphingomyelin phosphodiesterase 3, neutral membrane (neutral sphingomyelinase II)
55627	SMPD4	sphingomyelin phosphodiesterase 4, neutral membrane (neutral sphingomyelinase-3)
5660	PSAP	prosaposin
57704	GBA2	glucosidase, beta (bile acid) 2
6609	SMPD1	sphingomyelin phosphodiesterase 1, acid lysosomal
6610	SMPD2	sphingomyelin phosphodiesterase 2, neutral membrane (neutral sphingomyelinase)
79603	CERS4	ceramide synthase 4
8560	DEGS1	delta(4)-desaturase, sphingolipid 1
8877	SPHK1	sphingosine kinase 1
91012	CERS5	ceramide synthase 5
9517	SPTLC2	serine palmitoyltransferase, long chain base subunit 2
427	ASAH1	N-acylsphingosine amidohydrolase (acid ceramidase) 1
9217	VAPB	VAMP (vesicle-associated membrane protein)-associated protein B and C
9218	VAPA	VAMP (vesicle-associated membrane protein)-associated protein A, 33kDa
130367	SGPP2	sphingosine-1-phosphate phosphatase 2
55331	ACER3	alkaline ceramidase 3
56624	ASAH2	N-acylsphingosine amidohydrolase (non-lysosomal ceramidase) 2
57733	GBA3	glucosidase, beta, acid 3 (cytosolic)
81537	SGPP1	sphingosine-1-phosphate phosphatase 1
8611	PPAP2A	phosphatidic acid phosphatase type 2A
8612	PPAP2C	phosphatidic acid phosphatase type 2C
8613	PPAP2B	phosphatidic acid phosphatase type 2B
153642	ARSK	arylsulfatase family, member K
22901	ARSG	arylsulfatase G
340075	ARSI	arylsulfatase family, member I
411	ARSB	arylsulfatase B
412	STS	steroid sulfatase (microsomal), isozyme S
414	ARSD	arylsulfatase D
415	ARSE	arylsulfatase E (chondrodysplasia punctata 1)
416	ARSF	arylsulfatase F
79642	ARSJ	arylsulfatase family, member J
2760	GM2A	GM2 ganglioside activator
64781	CERK	ceramide kinase
8879	SGPL1	sphingosine-1-phosphate lyase 1
Other Genes
entrez	symbol	description
10715	CERS1	ceramide synthase 1
123099	DEGS2	delta(4)-desaturase, sphingolipid 2
204219	CERS3	ceramide synthase 3
56848	SPHK2	sphingosine kinase 2
151742	PPM1L	protein phosphatase, Mg2+/Mn2+ dependent, 1L
340485	ACER2	alkaline ceramidase 2
4759	NEU2	sialidase 2 (cytosolic sialidase)
653308	ASAH2B	N-acylsphingosine amidohydrolase (non-lysosomal ceramidase) 2B
347527	ARSH	arylsulfatase family, member H
Altered Paths
pathScore	genes	geneScores
7.72477	25870,285362,410,153642,22901,340075,411,412,414,415,416,79642	-0.614105843978,-0.282550015299,-0.954880499718,0.104405899465,-0.130517052267,-0.836364661811,-0.420528570045,-0.850265309946,0.0722135167761,-0.413192672407,-0.956034568317,0.77560999818
2.93165	10558,2531,55304,9517,125981,8560,8877,130367,81537,8611,8612,8613,8879	0.775900610778,0.499841757047,-0.412561808228,-0.398515030465,-2.0737458037,0.0357295875454,-0.515375493151,-0.535418763972,0.830703340143,-0.118968343385,-0.618398193227,0.355081834418,-0.0451232904699
2.1761	5007,9217,9218	-0.173880486637,-1.52057502636,0.392190582352

## Sheet: 008 Cholesterol biosynthesis
Cholesterol biosynthesis
Analyzed Genes
entrez	symbol	description
10654	PMVK	phosphomevalonate kinase
1595	CYP51A1	cytochrome P450, family 51, subfamily A, polypeptide 1
1717	DHCR7	7-dehydrocholesterol reductase
2222	FDFT1	farnesyl-diphosphate farnesyltransferase 1
2224	FDPS	farnesyl diphosphate synthase
3422	IDI1	isopentenyl-diphosphate delta isomerase 1
4047	LSS	lanosterol synthase (2,3-oxidosqualene-lanosterol cyclase)
4597	MVD	mevalonate (diphospho) decarboxylase
4598	MVK	mevalonate kinase
50814	NSDHL	NAD(P) dependent steroid dehydrogenase-like
6307	MSMO1	methylsterol monooxygenase 1
6309	SC5DL	sterol-C5-desaturase (ERG3 delta-5-desaturase homolog, S. cerevisiae)-like
6713	SQLE	squalene epoxidase
9453	GGPS1	geranylgeranyl diphosphate synthase 1
3157	HMGCS1	3-hydroxy-3-methylglutaryl-CoA synthase 1 (soluble)
7108	TM7SF2	transmembrane 7 superfamily member 2
1718	DHCR24	24-dehydrocholesterol reductase
Other Genes
entrez	symbol	description
10682	EBP	emopamil binding protein (sterol isomerase)
91734	IDI2	isopentenyl-diphosphate delta isomerase 2
Altered Paths
pathScore	genes	geneScores
6.15926	10654,4597,4598	-0.297393837401,-0.217380164651,-0.092191821091

## Sheet: 009 Heparan sulfate heparin  H…
Heparan sulfate/heparin (HS-GAG) metabolism
Analyzed Genes
entrez	symbol	description
10082	GPC6	glypican 6
10855	HPSE	heparanase
11285	B4GALT7	xylosylprotein beta 1,4-galactosyltransferase, polypeptide 7
126792	B3GALT6	UDP-Gal:betaGal beta 1,3-galactosyltransferase polypeptide 6
135152	B3GAT2	beta-1,3-glucuronyltransferase 2 (glucuronosyltransferase S)
2131	EXT1	exostosin 1
2132	EXT2	exostosin 2
221914	GPC2	glypican 2
2239	GPC4	glypican 4
26035	GLCE	glucuronic acid epimerase
26229	B3GAT3	beta-1,3-glucuronyltransferase 3 (glucuronosyltransferase I)
2817	GPC1	glypican 1
283464	GXYLT1	glucoside xylosyltransferase 1
2990	GUSB	glucuronidase, beta
3339	HSPG2	heparan sulfate proteoglycan 2
3340	NDST1	N-deacetylase/N-sulfotransferase (heparan glucosaminyl) 1
3423	IDS	iduronate 2-sulfatase
3425	IDUA	iduronidase, alpha-L-
375790	AGRN	agrin
4669	NAGLU	N-acetylglucosaminidase, alpha
6382	SDC1	syndecan 1
6385	SDC4	syndecan 4
6448	SGSH	N-sulfoglucosamine sulfohydrolase
64579	NDST4	N-deacetylase/N-sulfotransferase (heparan glucosaminyl) 4
8509	NDST2	N-deacetylase/N-sulfotransferase (heparan glucosaminyl) 2
9394	HS6ST1	heparan sulfate 6-O-sulfotransferase 1
9653	HS2ST1	heparan sulfate 2-O-sulfotransferase 1
9672	SDC3	syndecan 3
9953	HS3ST3B1	heparan sulfate (glucosamine) 3-O-sulfotransferase 3B1
9957	HS3ST1	heparan sulfate (glucosamine) 3-O-sulfotransferase 1
10675	CSPG5	chondroitin sulfate proteoglycan 5 (neuroglycan C)
1462	VCAN	versican
1463	NCAN	neurocan
1634	DCN	decorin
633	BGN	biglycan
63827	BCAN	brevican
2720	GLB1	galactosidase, beta 1
Other Genes
entrez	symbol	description
222537	HS3ST5	heparan sulfate (glucosamine) 3-O-sulfotransferase 5
2262	GPC5	glypican 5
266722	HS6ST3	heparan sulfate 6-O-sulfotransferase 3
27087	B3GAT1	beta-1,3-glucuronyltransferase 1 (glucuronosyltransferase P)
2719	GPC3	glypican 3
60495	HPSE2	heparanase 2
6383	SDC2	syndecan 2
727936	GXYLT2	glucoside xylosyltransferase 2
90161	HS6ST2	heparan sulfate 6-O-sulfotransferase 2
9348	NDST3	N-deacetylase/N-sulfotransferase (heparan glucosaminyl) 3
9951	HS3ST4	heparan sulfate (glucosamine) 3-O-sulfotransferase 4
9955	HS3ST3A1	heparan sulfate (glucosamine) 3-O-sulfotransferase 3A1
9956	HS3ST2	heparan sulfate (glucosamine) 3-O-sulfotransferase 2
1464	CSPG4	chondroitin sulfate proteoglycan 4
Altered Paths
pathScore	genes	geneScores
8.17768	2990,4669,2720	0.26801500671,-0.440903661805,-0.0663918449378
7.67481	2990,4669,3423,3425,6448	0.26801500671,-0.440903661805,0.402801395185,-0.825908442044,-0.407547994774

[truncated: 11 more sheets: 010 Metabolism of water solubl…, 011 Signalling to RAS, 012 Chondroitin sulfate dermat…, 013 Regulation of beta cell de…, 014 Intrinsic Pathway for Apop…, 015 Nucleotide metabolism, 016 PKA mediated phosphorylati…, 017 Porphyrin metabolism, 018 PKA activation, 019 Glycosphingolipid metaboli…, 020 Vitamin B5  pantothenate  …]
