# Supplementary material for: Altered Gene Transcription in Human Cells Treated with Ludox® Silica Nanoparticles
Source: Int J Environ Res Public Health. 2014 Aug 28;11(9):8867–90. doi: 10.3390/ijerph110908867 (PMC4198995; doi:10.3390/ijerph110908867)
Supplement: Supplementary File 1 [file ijerph-11-08867-s001.zip › Supplemental-table S1.xlsx]

## Sheet: Up-SM30-2+3h
Original row	Original row	FEATURES	FeatureNum	Row	Col	accessions	chr_coord	SubTypeMask	SubTypeName	ProbeUID	ControlType	ProbeName	GeneName	Gene Name	EntrezGene	SystematicName	Description	PositionX	PositionY	CHR_LOCATION	PROBE_ID	Expected score (dExp)	Observed score(d)	Numerator(r)	Denominator (s+s0)	CHR_LOCATION	PROBE_ID	T-2+3h-B-SM30	T-2+3h-C-SM30	T-2+3h-A-SM30	T-2+3h-C-AS30	T-2+3h-B-AS30	T-2+3h_A-AS30	T-2+22h-C-AS30	T-2+22h-B-AS30	T-2+22h-A-AS30
210	32078	DATA	35056	413	36	ref|NM_006741|gb|U48707|gb|BC022470|gb|AY063766	chr12:53261040-53260430	0		32109	0	A_23_P53417	PPP1R1A	PPP1R1A	5502	NM_006741	Homo sapiens protein phosphatase 1, regulatory (inhibitor) subunit 1A (PPP1R1A), mRNA [NM_006741]	7596.89	3290.5	chrNA:-1--1	32078	0.807197	3.0733	0.490105	0.159472	chrNA:-1--1	32078	0.746767	0.699489	0.746767	0.135657	0.108304	0.253883	NaN	NaN	NaN
847	39771	DATA	43516	512	81	gb|AA020958|gb|AA001553|gb|AA001419	chr15:53436283-53436342	0		39769	0	A_24_P407439	AA020958	AA020958		AA020958	AA020958 ze65a02.s1 Soares retina N2b4HR Homo sapiens cDNA clone IMAGE:363818 3', mRNA sequence [AA020958]	8753.72	4016.67	chrNA:-1--1	39771	1.32272	3.69266	0.886194	0.239988	chrNA:-1--1	39771	NaN	NaN	NaN	0.160514	0.0544324	NaN	0.0534906	0.2472	NaN
950	3669	Mean	4100	49	20	ref|NM_016362|gb|AB035700|gb|AY184207|ens|ENST00000335542	chr3:10302552-10302493	0		3687	0	A_23_P40956	GHRL	GHRL	51738	NM_016362	Homo sapiens ghrelin/obestatin preprohormone (GHRL), mRNA [NM_016362]	7188.42	620.573	chrNA:-1--1	3669	0.190965	3.90364	0.47916	0.122747	chrNA:-1--1	3669	0.798629	0.814027	0.795338	0.2642	0.355812	0.30542	0.102521	0.178242	0.181363
580	17574	DATA	19208	226	83	gb|AF055376	chr16:78188920-78188860	0		17571	0	A_24_P256219	MAF	MAF	4094	AF055376	Homo sapiens short form transcription factor C-MAF (c-maf) mRNA, complete cds. [AF055376]	8802.42	1918.57	chrNA:-1--1	17574	0.478188	3.35084	1.82752	0.545392	chrNA:-1--1	17574	3.63189	4.38175	3.53983	NaN	NaN	NaN	NaN	NaN	NaN
1307	34847	DATA	38079	448	84	thc|THC2679519|thc|THC2695653	chr2:71511830-71511889	0		34845	0	A_32_P15211	THC2679519	THC2679519		THC2679519	HUMNP220 nuclear protein, NP220 {Homo sapiens} (exp=-1; wgp=0; cg=0), partial (5%) [THC2679519]	8829	3547	chrNA:-1--1	34847	0.903138	5.23518	1.30283	0.24886	chrNA:-1--1	34847	NaN	2.20928	1.80912	0.818936	0.735572	0.627311	0.453434	0.278193	0.286699
969	39166	DATA	42819	504	64	ens|ENST00000317829|ens|ENST00000299004|ens|ENST00000317837|gb|AK074084	chr11:94250925-94250984	0		39148	0	A_24_P252823	AMOTL1	AMOTL1	154810	ENST00000317829	Angiomotin-like protein 1. [Source:Uniprot/SWISSPROT;Acc:Q8IY63] [ENST00000317829]	8321.5	3957.65	chrNA:-1--1	39166	1.21951	3.93439	0.995552	0.253039	chrNA:-1--1	39166	NaN	1.39366	1.3638	0.289898	0.320136	0.156455	0.222602	0.510127	NaN
443	8797	DATA	9617	114	12	ref|XR_015427|ref|XR_015447	chrX:55676197-55676169	0		8731	0	A_24_P315014	RP11-167P23.2	RP11-167P23.2	139629	XR_015427	PREDICTED: Homo sapiens XAGE-4 protein (XAGE-4), misc RNA [XR_015427]	6998.33	1097.5	chrNA:-1--1	8797	0.30771	3.23343	4.50537	1.39337	chrNA:-1--1	8797	7.71255	9.84321	6.32725	NaN	NaN	NaN	NaN	NaN	NaN
636	28101	DATA	30712	362	27	ref|NM_004685|ens|ENST00000319298|gb|AK094082|gb|AF072928	chr13:24720113-24720054	0		28047	0	A_24_P419211	MTMR6	MTMR6	9107	NM_004685	Homo sapiens myotubularin related protein 6 (MTMR6), mRNA [NM_004685]	7380.79	2916.78	chrNA:-1--1	28101	0.697975	3.41058	0.504914	0.148044	chrNA:-1--1	28101	1.51098	1.54838	1.47653	0.981261	0.895422	0.869475	0.788485	0.956729	0.876327
643	40485	DATA	44402	523	32	ref|NM_001670|gb|AK092664|ens|ENST00000263207|ens|ENST00000344269	chr22:18338261-18338202	0		40505	0	A_23_P109393	ARVCF	ARVCF	421	NM_001670	Homo sapiens armadillo repeat gene deletes in velocardiofacial syndrome (ARVCF), mRNA [NM_001670]	7496.11	4097.5	chrNA:-1--1	40485	1.5435	3.42049	1.34486	0.393177	chrNA:-1--1	40485	3.10469	3.15823	3.04102	2.72722	2.15704	2.7073	1.57613	0.772826	1.38525
871	10541	DATA	11524	136	49	gb|BX110908|thc|THC2628386	chr8:20131510-20131569	0		10507	0	A_32_P4172	BX110908	BX110908		BX110908	BX110908 Soares_testis_NHT Homo sapiens cDNA clone IMAGp998G162577, mRNA sequence [BX110908]	7938	1258.54	chrNA:-1--1	10541	0.343038	3.72844	1.36991	0.367422	chrNA:-1--1	10541	2.50284	2.82174	2.16379	0.674648	NaN	0.615864	NaN	NaN	NaN
773	12338	DATA	13482	159	52		chr16:027683579-027683520	0		12384	0	A_23_P370408	A_23_P370408	A_23_P370408		A_23_P370408	Unknown	8001.93	1427.69	chrNA:-1--1	12338	0.377913	3.59264	7.5692	2.10686	chrNA:-1--1	12338	12.8608	12.9299	6.99866	0.736566	1.9452	1.34153	NaN	NaN	NaN
329	40259	DATA	44106	519	76		chr12:050031938-050031997	0		40320	0	A_24_P512530	A_24_P512530	A_24_P512530		A_24_P512530	Unknown	8611.24	4068.12	chrNA:-1--1	40259	1.4523	3.14739	0.554508	0.176181	chrNA:-1--1	40259	NaN	0.90645	NaN	0.699278	NaN	NaN	0.101627	0.189636	0.0690082
11	40667	DATA	44641	526	16	ref|NM_003706|gb|BC017956|gb|AK126152|ens|ENST00000354276	chr19:53294825-53294766	0		40609	0	A_24_P316439	PLA2G4C	PLA2G4C	8605	NM_003706	Homo sapiens phospholipase A2, group IVC (cytosolic, calcium-independent) (PLA2G4C), mRNA [NM_003706]	7102.5	4119.5	chrNA:-1--1	40667	1.64207	2.95819	1.80041	0.60862	chrNA:-1--1	40667	3.37057	3.51694	1.97342	0.543905	0.337879	0.413575	NaN	NaN	NaN
1	40844	DATA	44863	528	68	ref|NM_020344|gb|AF177987|ens|ENST00000341998|ens|ENST00000286344	chr9:19540140-19518083	0		40834	0	A_23_P112173	SLC24A2	SLC24A2	25769	NM_020344	Homo sapiens solute carrier family 24 (sodium/potassium/calcium exchanger), member 2 (SLC24A2), mRNA [NM_020344]	8423.37	4133.6	chrNA:-1--1	40844	1.79102	2.9558	0.823939	0.278753	chrNA:-1--1	40844	NaN	NaN	1.2643	0.328781	NaN	NaN	NaN	0.0563274	NaN
1048	5465	DATA	6006	71	56	ref|NM_144658|gb|AY692226|ens|ENST00000388731|ens|ENST00000304855	chrX:117561556-117563344	0		5515	0	A_24_P76158	DOCK11	DOCK11	139818	NM_144658	Homo sapiens dedicator of cytokinesis 11 (DOCK11), mRNA [NM_144658]	8102.5	782	chrNA:-1--1	5465	0.235799	4.08169	0.900406	0.220597	chrNA:-1--1	5465	2.08902	1.9434	1.94375	0.759727	0.848344	0.672234	NaN	NaN	NaN
1419	39139	DATA	42790	504	35	ens|ENST00000360741|gb|AL137450|gb|BX437138|thc|THC2569703	chr5:40864405-40864346	0		39094	0	A_24_P371738	RPL37	RPL37	6167	ENST00000360741	60S ribosomal protein L37 (G1.16). [Source:Uniprot/SWISSPROT;Acc:P61927] [ENST00000360741]	7584.55	3958.55	chrNA:-1--1	39139	1.21624	8.01108	0.862873	0.10771	chrNA:-1--1	39139	1.25347	1.21102	1.20045	0.813666	0.84282	0.797812	0.0384953	0.0133027	0.0158027
1226	15270	DATA	16702	197	42	ref|NM_000016|gb|AF251043|gb|BX647734|ens|ENST00000370841	chr1:75999628-76001008	0		15306	0	A_23_P96761	ACADM	ACADM	34	NM_000016	Homo sapiens acyl-Coenzyme A dehydrogenase, C-4 to C-12 straight chain (ACADM), nuclear gene encoding mitochondrial protein, mRNA [NM_000016]	7748.07	1705.8	chrNA:-1--1	15270	0.434043	4.6796	0.555829	0.118777	chrNA:-1--1	15270	1.21609	1.12846	1.15018	0.950099	1.01009	0.948949	0.400055	0.413425	0.410177
41	39053	DATA	42692	503	22	ref|NM_001002811|ref|NM_001002812|gb|AL832024|ens|ENST00000369349	chr1:143602096-143602037	0		39070	0	A_23_P200801	PDE4DIP	PDE4DIP	9659	NM_001002811	Homo sapiens phosphodiesterase 4D interacting protein (myomegalin) (PDE4DIP), transcript variant 5, mRNA [NM_001002811]	7241.91	3950.61	chrNA:-1--1	39053	1.20393	2.96994	0.787096	0.265021	chrNA:-1--1	39053	1.4511	1.55047	1.02506	0.644868	0.55234	0.806568	0.246573	0.185467	0.282166
289	7841	DATA	8582	101	82	ref|NM_002885|gb|AB007943|ens|ENST00000317967|ens|ENST00000359708	chr1:21796056-21795997	0		7919	0	A_24_P36890	RAP1GAP	RAP1GAP	5909	NM_002885	Homo sapiens RAP1 GTPase activating protein (RAP1GAP), mRNA [NM_002885]	8763.6	1001.56	chrNA:-1--1	7841	0.288025	3.12338	2.4611	0.787959	chrNA:-1--1	7841	4.23376	4.74003	2.89663	1.18168	0.686313	2.0945	0.491462	0.560893	0.959173
1135	31085	DATA	33963	400	48	ref|NM_001002912|gb|CR749349|ens|ENST00000326665|ens|ENST00000342217	chr1:74810798-74810739	0		31048	0	A_32_P84237	C1orf173	C1orf173	127254	NM_001002912	Homo sapiens chromosome 1 open reading frame 173 (C1orf173), mRNA [NM_001002912]	7914.5	3195.35	chrNA:-1--1	31085	0.778339	4.30596	3.76479	0.874322	chrNA:-1--1	31085	6.26724	6.93069	4.54633	NaN	NaN	NaN	NaN	NaN	NaN
487	20857	DATA	22802	269	22	gb|AL833005|gb|AV736949|thc|THC2503473	chr17_random:528188-528247	0		20875	0	A_32_P164916	AL833005	AL833005		AL833005	Homo sapiens mRNA; cDNA DKFZp666D074 (from clone DKFZp666D074) [AL833005]	7240.5	2234.5	chrNA:-1--1	20857	0.542065	3.27544	0.738523	0.225472	chrNA:-1--1	20857	1.82138	1.93258	1.62239	1.03057	0.876278	1.21268	0.74584	0.742853	0.876905
218	1756	DATA	2073	25	33	thc|THC2657593	chr6:159988128-159988069	0		1784	0	A_32_P118010	THC2657593	THC2657593		THC2657593	ALU1_HUMAN (P39188) Alu subfamily J sequence contamination warning entry, partial (7%) [THC2657593]	7518.33	445.087	chrNA:-1--1	1756	0.129606	3.07797	2.31156	0.751002	chrNA:-1--1	1756	5.83437	5.52402	4.32591	2.1605	1.64091	3.09067	NaN	NaN	NaN
1158	34216	DATA	37400	440	85	thc|THC2685646	chr17:42736004-42735945	0		34215	0	A_24_P552450	THC2685646	THC2685646		THC2685646	Unknown	8854.42	3488.43	chrNA:-1--1	34216	0.879355	4.40566	0.793516	0.180113	chrNA:-1--1	34216	NaN	1.36696	1.24828	NaN	NaN	NaN	0.209546	0.22603	0.212285
714	24125	DATA	26377	311	27	gb|AK022678|thc|THC2486923	chr10:125752863-125752804	0		24149	0	A_23_P348876	FLJ12616	FLJ12616	196707	AK022678	Homo sapiens cDNA FLJ12616 fis, clone NT2RM4001650. [AK022678]	7367.58	2542.57	chrNA:-1--1	24125	0.608372	3.5137	0.855623	0.243511	chrNA:-1--1	24125	NaN	NaN	NaN	1.72055	1.54403	NaN	0.278602	NaN	0.363065
67	10926	DATA	11951	141	51	ref|XM_001131389|ref|XM_001131955|thc|THC2655610	chr10:72647071-72647012	0		10973	0	A_32_P52153	LOC730999	LOC730999		XM_001131389	PREDICTED: Homo sapiens hypothetical protein LOC730999 (LOC730999), mRNA [XM_001131389]	7976.58	1295.31	chrNA:-1--1	10926	0.350505	2.98964	2.02946	0.678831	chrNA:-1--1	10926	4.28167	4.2566	3.39799	1.35751	0.964965	1.67541	NaN	NaN	NaN
285	21403	DATA	23389	276	14	gb|AK026765|gb|AL136708|ens|ENST00000366904|ref|XR_017853	chr6:161501386-161501327	0		21333	0	A_23_P70359	C6orf59	C6orf59		AK026765	Homo sapiens cDNA: FLJ23112 fis, clone LNG07874. [AK026765]	7050.32	2285.67	chrNA:-1--1	21403	0.553029	3.12263	1.49792	0.479697	chrNA:-1--1	21403	3.84782	3.98651	3.47849	2.42409	2.45319	2.73831	2.08739	0.968401	1.93196
1050	27182	DATA	29705	350	40	ref|NM_032599|gb|AK093161|gb|BC037248|gb|BC032842	chr7:128158795-128158854	0		27146	0	A_23_P134204	NYD-SP18	NYD-SP18		NM_032599	Homo sapiens testes development-related NYD-SP18 (NYD-SP18), mRNA [NM_032599]	7710.55	2828.4	chrNA:-1--1	27182	0.675933	4.08276	0.977776	0.239489	chrNA:-1--1	27182	1.59132	1.80593	1.35155	NaN	0.555338	0.612282	0.134154	NaN	0.221393
1309	34901	DATA	38136	449	56	ref|NM_014417|gb|AF354654|gb|AF354655|gb|AF354656	chr19:52416073-52416014	0		34951	0	A_23_P382775	BBC3	BBC3	27113	NM_014417	Homo sapiens BCL2 binding component 3 (BBC3), mRNA [NM_014417]	8105.19	3554.61	chrNA:-1--1	34901	0.905422	5.24268	2.05302	0.391599	chrNA:-1--1	34901	4.45837	4.52106	3.9336	3.12001	2.53586	2.60925	1.49795	1.09248	1.61908
627	1682	DATA	1989	24	34	ref|NM_031459|ens|ENST00000253063|gb|AL136551|gb|AK025640	chr1:28480781-28480840	0		1633	0	A_23_P35082	SESN2	SESN2	83667	NM_031459	Homo sapiens sestrin 2 (SESN2), mRNA [NM_031459]	7556.58	437.457	chrNA:-1--1	1682	0.126606	3.40049	1.12871	0.331925	chrNA:-1--1	1682	2.86947	2.69988	2.40507	1.77751	2.32285	1.72126	1.19366	0.934614	1.06532
914	3868	DATA	4311	51	61	ref|NM_017577|gb|BC035040|gb|AK097783|ens|ENST00000358160	chr3:115105710-115105769	0		3924	0	A_24_P915095	GRAMD1C	GRAMD1C	54762	NM_017577	Homo sapiens GRAM domain containing 1C (GRAMD1C), mRNA [NM_017577]	8229.73	635.643	chrNA:-1--1	3868	0.196103	3.82159	15.6223	4.0879	chrNA:-1--1	3868	26.7625	25.7267	22.7123	NaN	NaN	NaN	NaN	NaN	NaN
675	28610	DATA	31258	368	63	ref|NM_025106|ens|ENST00000357898|gb|AF403026|gb|AB209559	chr1:9339165-9339224	0		28588	0	A_23_P200096	SPSB1	SPSB1	80176	NM_025106	Homo sapiens splA/ryanodine receptor domain and SOCS box containing 1 (SPSB1), mRNA [NM_025106]	8294.75	2960.28	chrNA:-1--1	28610	0.710491	3.45262	0.965432	0.279623	chrNA:-1--1	28610	2.38281	2.28349	1.99697	1.38614	1.81488	1.49263	0.798666	0.740611	1.029
28	26944	DATA	29441	347	31		chr4:157903033-157903092	0		26972	0	A_32_P225328	A_32_P225328	A_32_P225328		A_32_P225328	Unknown	7469.61	2806.33	chrNA:-1--1	26944	0.670351	2.96257	0.656721	0.221673	chrNA:-1--1	26944	1.50788	1.51123	1.22268	0.955202	1.02601	0.825271	0.636482	0.381027	0.438476
934	18289	DATA	19995	236	20	ref|NM_006673|ref|NM_212481|gb|BC067301|ens|ENST00000357485	chr2:96581911-96581970	0		18231	0	A_23_P143016	ARID5A	ARID5A	10865	NM_006673	Homo sapiens AT rich interactive domain 5A (MRF1-like) (ARID5A), transcript variant 2, mRNA [NM_006673]	7202.31	1992.96	chrNA:-1--1	18289	0.491902	3.86741	2.14694	0.555136	chrNA:-1--1	18289	4.99835	4.65281	3.99683	2.44226	3.2201	2.11991	1.84036	1.57646	1.26334
4	6318	DATA	6926	82	41	thc|THC2775001	chr10:64749241-64749182	0		6277	0	A_32_P152544	THC2775001	THC2775001		THC2775001	Q96HI5_HUMAN (Q96HI5) HIG2 protein, partial (27%) [THC2775001]	7734.5	862.5	chrNA:-1--1	6318	0.255727	2.95627	1.48373	0.501892	chrNA:-1--1	6318	2.75863	3.07787	1.83459	0.942629	0.612589	0.783513	1.0184	0.504988	0.584293
626	22507	DATA	24598	290	33	ref|NM_003072|ens|ENST00000344626|ens|ENST00000358026|ens|ENST00000324954	chr19:11033673-11033732	0		22456	0	A_23_P39034	SMARCA4	SMARCA4	6597	NM_003072	Homo sapiens SWI/SNF related, matrix associated, actin dependent regulator of chromatin, subfamily a, member 4 (SMARCA4), mRNA [NM_003072]	7532.58	2388.43	chrNA:-1--1	22507	0.57556	3.39969	4.32816	1.2731	chrNA:-1--1	22507	7.73084	7.92662	4.5373	1.17677	1.96604	1.00752	1.73212	0.803338	1.90228
902	12877	DATA	14064	166	39	ref|NM_001012506|ens|ENST00000326595|ens|ENST00000341455|gb|BC132827	chr3:56628404-56628463	0		12834	0	A_23_P396981	CCDC66	CCDC66	285331	NM_001012506	Homo sapiens coiled-coil domain containing 66 (CCDC66), mRNA [NM_001012506]	7684.32	1478.61	chrNA:-1--1	12877	0.388528	3.80104	6.04128	1.58937	chrNA:-1--1	12877	10.0055	9.67627	5.35317	0.867407	1.01997	0.902712	1.0144	0.741719	1.12981
1010	30696	DATA	33537	395	47	ref|NM_021574|ref|NM_004327|ens|ENST00000305877|ens|ENST00000359540	chr22:21982578-21983900	0		30738	0	A_24_P127235	BCR	BCR	613	NM_021574	Homo sapiens breakpoint cluster region (BCR), transcript variant 2, mRNA [NM_021574]	7876	3158.73	chrNA:-1--1	30696	0.767264	4.01122	3.89918	0.972069	chrNA:-1--1	30696	5.9554	7.29235	4.26175	0.911407	1.15098	1.06572	0.940426	0.997842	1.30027
1036	19366	DATA	21186	250	21	gb|AK023769|thc|THC2506679	chr19:63018208-63018267	0		19305	0	A_24_P693448	ZNF552	ZNF552	79818	AK023769	Homo sapiens cDNA FLJ13707 fis, clone PLACE2000347. [AK023769]	7227.63	2095	chrNA:-1--1	19366	0.512645	4.06604	10.9842	2.70144	chrNA:-1--1	19366	15.8565	18.3962	9.59772	1.18533	1.33024	1.17486	1.24829	NaN	1.06601
1221	28667	DATA	31321	369	41	gb|S71486|thc|NP078803	chrX:32382625-32382566	0		28704	0	A_24_P925615	S71486	S71486		S71486	dystrophin [human, Duchenne muscular dystrophy patient, mRNA Partial Mutant, 162 nt]. [S71486]	7723.82	2967.97	chrNA:-1--1	28667	0.711932	4.64391	19.5775	4.21572	chrNA:-1--1	28667	28.2551	30.3594	17.2127	0.598554	2.37097	0.823628	1.31531	NaN	1.95966
710	38563	DATA	42147	496	72	thc|THC2735727	chr8:9029973-9029914	0		38549	0	A_32_P198223	THC2735727	THC2735727		THC2735727	ALU6_HUMAN (P39193) Alu subfamily SP sequence contamination warning entry, partial (4%) [THC2735727]	8524.5	3899.35	chrNA:-1--1	38563	1.14541	3.50799	1.39466	0.397567	chrNA:-1--1	38563	2.08207	2.41274	1.37448	0.146977	0.284563	0.110225	0.270629	0.373439	0.331727
1326	20910	DATA	22858	269	78		chr14:105987250-105987190	0		20974	0	A_24_P392414	A_24_P392414	A_24_P392414		A_24_P392414	Unknown	8662.75	2234.37	chrNA:-1--1	20910	0.543053	5.38156	8.63794	1.6051	chrNA:-1--1	20910	13.5593	13.4551	9.01516	1.08639	1.58227	1.22204	1.29813	1.9867	1.4238
721	39084	DATA	42726	503	56	ref|NM_004029|ref|NM_004031|ref|NM_001572|gb|U53832	chr11:604820-604499	0		39131	0	A_24_P118892	IRF7	IRF7	3665	NM_004029	Homo sapiens interferon regulatory factor 7 (IRF7), transcript variant b, mRNA [NM_004029]	8105.57	3949.95	chrNA:-1--1	39084	1.20833	3.52446	0.786997	0.223296	chrNA:-1--1	39084	1.26512	1.38641	0.935723	0.158102	0.166739	0.197771	0.327706	0.332047	0.247402
1296	30921	DATA	33785	398	40	gb|BC007689	chr16:83437096-83437155	0		30879	0	A_24_P136619	CRISPLD2	CRISPLD2	83716	BC007689	Homo sapiens cysteine-rich secretory protein LCCL domain containing 2, mRNA (cDNA clone IMAGE:3953885), complete cds. [BC007689]	7711.33	3180.5	chrNA:-1--1	30921	0.773838	5.17076	11.7133	2.2653	chrNA:-1--1	30921	16.7074	18.3545	11.3629	NaN	0.285818	0.21679	NaN	NaN	NaN
1128	2943	Mean	3337	40	22	ref|NM_000575|ens|ENST00000263339|gb|M15329|gb|BC035169	chr2:113248892-113248833	0		2882	0	A_23_P72096	IL1A	IL1A	3552	NM_000575	Homo sapiens interleukin 1, alpha (IL1A), mRNA [NM_000575]	7250.83	555.286	chrNA:-1--1	2943	0.169593	4.2822	1.34382	0.313815	chrNA:-1--1	2943	1.98544	2.10104	1.40359	0.0838407	0.114705	0.0597416	0.33745	NaN	0.163641
864	35107	DATA	38355	452	20	ref|NM_013347|ens|ENST00000373040|gb|BC104013|gb|BC104014	chrX:96026928-96026987	0		35045	0	A_23_P254212	RPA4	RPA4	29935	NM_013347	Homo sapiens replication protein A4, 34kDa (RPA4), mRNA [NM_013347]	7203.41	3576.79	chrNA:-1--1	35107	0.913869	3.71982	12.1818	3.27483	chrNA:-1--1	35107	21.3043	19.441	12.6457	1.35605	5.97633	2.49677	2.27562	0.64576	4.60316
613	22284	DATA	24359	287	49	gb|CV575560|thc|THC2671898	chr17:17713294-17713235	0		22328	0	A_23_P152570	CV575560	CV575560		CV575560	oe37f10.y1 Human keratoconus cornea, unamplified, (od [CV575560]	7926.32	2366.4	chrNA:-1--1	22284	0.570948	3.38482	10.4067	3.07453	chrNA:-1--1	22284	18.4848	17.7532	10.523	2.13357	5.60907	1.77062	3.08832	0.610091	3.90817
272	37348	DATA	40820	481	20	thc|THC2609820	chr8:28966381-28966440	0		37364	0	A_24_P932736	THC2609820	THC2609820		THC2609820	HMBX1_HUMAN (Q6NT76) Homeobox-containing protein 1, partial (39%) [THC2609820]	7190.75	3789.63	chrNA:-1--1	37348	1.03645	3.11249	26.4442	8.49614	chrNA:-1--1	37348	46.7959	43.1249	23.1478	2.2558	12.9178	3.1067	4.85136	0.537465	8.30606
112	20963	DATA	22923	270	58		chr7:006798592-006798533	0		20936	0	A_32_P135469	A_32_P135469	A_32_P135469		A_32_P135469	Unknown	8167.82	2241.9	chrNA:-1--1	20963	0.544025	3.01509	2.78523	0.923761	chrNA:-1--1	20963	5.63266	5.01816	3.02433	NaN	1.82036	0.872397	NaN	NaN	NaN
625	40032	DATA	43837	516	62	ref|NM_006942|ens|ENST00000250055|gb|AB006867|gb|BC000985	chr17:7433812-7433753	0		40013	0	A_23_P164011	SOX15	SOX15	6665	NM_006942	Homo sapiens SRY (sex determining region Y)-box 15 (SOX15), mRNA [NM_006942]	8270.5	4045.65	chrNA:-1--1	40032	1.38327	3.39829	1.10543	0.32529	chrNA:-1--1	40032	1.92731	NaN	NaN	0.130493	NaN	0.132302	0.0650334	0.183489	0.0772765
1179	38646	DATA	42238	497	78	ref|NM_002754|gb|BC085196|gb|AF004709|ens|ENST00000358332	chr6:36214728-36214787	0		38718	0	A_23_P145376	MAPK13	MAPK13	5603	NM_002754	Homo sapiens mitogen-activated protein kinase 13 (MAPK13), mRNA [NM_002754]	8664.33	3906.5	chrNA:-1--1	38646	1.15509	4.46385	1.39142	0.311709	chrNA:-1--1	38646	2.22954	1.88992	1.56647	0.149752	0.476486	0.103138	0.137251	0.195465	0.0980259
894	38564	DATA	42148	496	73	ref|NM_017671|gb|BC035882|gb|AK092195|gb|BC040545	chr20:6016519-6016460	0		38551	0	A_24_P365506	C20orf42	C20orf42	55612	NM_017671	Homo sapiens chromosome 20 open reading frame 42 (C20orf42), mRNA [NM_017671]	8549.91	3899.39	chrNA:-1--1	38564	1.14554	3.77458	1.14617	0.303656	chrNA:-1--1	38564	1.97027	1.94226	1.42323	0.472036	0.667537	0.251749	0.284218	0.376131	0.240249
1302	5596	DATA	6149	73	29	ref|NM_182527|ens|ENST00000216144|gb|BC051805|thc|THC2477601	chr22:28457302-28457361	0		5621	0	A_24_P177236	CABP7	CABP7	164633	NM_182527	Homo sapiens calcium binding protein 7 (CABP7), mRNA [NM_182527]	7417.31	796.583	chrNA:-1--1	5596	0.238716	5.20543	31.9104	6.1302	chrNA:-1--1	5596	48.2625	48.6742	31.837	3.11627	9.77165	2.94056	2.787	0.959931	3.9076
684	29803	DATA	32558	384	3	gb|AL832253|thc|THC2610855	chr1:205612895-205612954	0		29729	0	A_32_P1657	AL832253	AL832253		AL832253	Unknown	6771.03	3078.01	chrNA:-1--1	29803	0.741902	3.46489	1.56358	0.451265	chrNA:-1--1	29803	3.26424	3.08434	2.27385	0.493116	0.909633	0.657474	NaN	NaN	NaN
439	40240	DATA	44087	519	57	gb|BX641014|thc|THC2498570	chr9:45337446-45337505	0		40284	0	A_32_P66934	BX641014	BX641014		BX641014	Homo sapiens mRNA; cDNA DKFZp686I19109 (from clone DKFZp686I19109) [BX641014]	8130.77	4067.88	chrNA:-1--1	40240	1.44448	3.22874	0.948439	0.293749	chrNA:-1--1	40240	1.87299	1.74359	1.25558	0.383151	0.360781	0.397058	0.552878	0.420182	0.728715
1150	39770	DATA	43515	512	80	gb|AL050185|thc|THC2712373	chr2:219703147-219703088	0		39767	0	A_24_P592421	AL050185	AL050185		AL050185	Homo sapiens mRNA; cDNA DKFZp586A0423 (from clone DKFZp586A0423) [AL050185]	8727.74	4016.53	chrNA:-1--1	39770	1.3224	4.36274	1.26302	0.289502	chrNA:-1--1	39770	NaN	2.15315	1.64657	0.442904	0.232594	0.109107	0.386586	0.447457	0.162382
571	16128	DATA	17637	208	42	gb|AA704712|gb|BF946031|gb|AI341617|gb|AW207579	chr2:74229524-74229465	0		16089	0	A_24_P719081	AA704712	AA704712		AA704712	AA704712 zj21e01.s1 Soares_fetal_liver_spleen_1NFLS_S1 Homo sapiens cDNA clone IMAGE:450936 3', mRNA sequence [AA704712]	7761.01	1786.85	chrNA:-1--1	16128	0.450555	3.34343	6.33378	1.89439	chrNA:-1--1	16128	11.526	10.998	6.61146	NaN	NaN	NaN	NaN	NaN	NaN
442	29414	DATA	32133	379	3	ref|NM_002128|ref|NM_001008735|gb|BX647267|ens|ENST00000339872	chr13:29934743-29934684	0		29415	0	A_32_P134580	HMGB1	HMGB1	3146	NM_002128	Homo sapiens high-mobility group box 1 (HMGB1), mRNA [NM_002128]	6758.35	3041.2	chrNA:-1--1	29414	0.731323	3.2333	0.589761	0.182402	chrNA:-1--1	29414	1.73013	1.71072	1.61142	1.01503	1.00734	0.881645	0.906133	1.10995	0.85106
109	6621	DATA	7255	86	30	ref|NM_013278|ens|ENST00000244241|gb|BC069152|gb|BC069410	chr16:87233752-87233811	0		6569	0	A_23_P49097	IL17C	IL17C	27189	NM_013278	Homo sapiens interleukin 17C (IL17C), mRNA [NM_013278]	7455.5	892	chrNA:-1--1	6621	0.262472	3.01349	0.835384	0.277215	chrNA:-1--1	6621	NaN	NaN	2.19892	1.66244	1.2532	1.43474	0.860292	NaN	0.683812
190	4332	DATA	4804	57	44	ref|NM_005845|gb|AY133678|gb|BC041560|gb|AF541977	chr13:94637021-94636962	0		4372	0	A_24_P222291	ABCC4	ABCC4	10257	NM_005845	Homo sapiens ATP-binding cassette, sub-family C (CFTR/MRP), member 4 (ABCC4), mRNA [NM_005845]	7797.67	679.5	chrNA:-1--1	4332	0.208103	3.0601	0.525923	0.171864	chrNA:-1--1	4332	0.684779	0.618865	0.517897	NaN	NaN	0.47693	NaN	NaN	NaN
1276	37630	DATA	41134	484	79	ref|NM_152397|ens|ENST00000310914|gb|AK131018|gb|BC029595	chr3:51904008-51903949	0		37623	0	A_32_P121834	IQCF1	IQCF1	132141	NM_152397	Homo sapiens IQ motif containing F1 (IQCF1), mRNA [NM_152397]	8702.69	3811.43	chrNA:-1--1	37630	1.05706	5.03055	0.942709	0.187397	chrNA:-1--1	37630	NaN	1.41786	1.27123	NaN	NaN	NaN	0.0210574	0.0810943	NaN
769	36607	DATA	40017	471	67	gb|AK128756|thc|THC2481891	chr9:42786653-42786594	0		36667	0	A_32_P146579	AK128756	AK128756		AK128756	Homo sapiens cDNA FLJ44869 fis, clone BRAMY2015516. [AK128756]	8385.24	3715.78	chrNA:-1--1	36607	0.988452	3.58475	2.42175	0.67557	chrNA:-1--1	36607	4.76491	3.3595	2.89934	0.84742	1.13437	1.21881	0.352113	NaN	0.25964
374	9624	DATA	10520	124	65	ref|NM_004929|ens|ENST00000265431|gb|AK054881|gb|BC006478	chr8:91140935-91140876	0		9606	0	A_23_P43197	CALB1	CALB1	793	NM_004929	Homo sapiens calbindin 1, 28kDa (CALB1), mRNA [NM_004929]	8344.76	1170.37	chrNA:-1--1	9624	0.324718	3.19205	1.56485	0.490233	chrNA:-1--1	9624	3.73686	2.93375	2.59651	NaN	NaN	1.55269	NaN	NaN	NaN
292	39686	DATA	43418	511	68	gb|AL157456|thc|THC2509083	chr8:145350172-145350231	0		39744	0	A_24_P409166	AL157456	AL157456		AL157456	Homo sapiens mRNA; cDNA DKFZp761K1112 (from clone DKFZp761K1112) [AL157456]	8410.8	4009.27	chrNA:-1--1	39686	1.30611	3.12401	0.704532	0.225522	chrNA:-1--1	39686	NaN	NaN	1.13621	0.41387	0.408045	0.374166	0.0546403	0.451909	NaN
25	39523	DATA	43235	509	55	gb|BC009492|gb|AK001057|thc|THC2482243|thc|THC2606190	chr12:127864395-127864336	0		39571	0	A_23_P105368	MGC16384	MGC16384	114130	BC009492	Homo sapiens hypothetical protein MGC16384, mRNA (cDNA clone MGC:16384 IMAGE:3937896), complete cds. [BC009492]	8079.94	3994.89	chrNA:-1--1	39523	1.27511	2.9619	1.33892	0.452046	chrNA:-1--1	39523	2.61613	2.03855	1.39731	0.4572	0.275579	0.534145	0.341382	NaN	0.214906
775	35316	DATA	38587	454	82	ref|NM_016247|ens|ENST00000193391|gb|AF173155|gb|AF157624	chr3:102432616-102432557	0		35312	0	A_23_P18119	IMPG2	IMPG2	50939	NM_016247	Homo sapiens interphotoreceptor matrix proteoglycan 2 (IMPG2), mRNA [NM_016247]	8778.5	3591.35	chrNA:-1--1	35316	0.923002	3.59457	0.770672	0.214399	chrNA:-1--1	35316	NaN	NaN	1.10466	NaN	NaN	NaN	0.0293629	0.188508	NaN
366	1210	Mean	1465	18	20			1028	E1A	1150	1	(+)E1A_r60_a107	E1A_r60_a107	E1A_r60_a107		E1A_r60_a107		7200.58	393.427	chrNA:-1--1	1210	0.10734	3.18694	0.78872	0.247485	chrNA:-1--1	1210	1.44159	1.19567	0.910253	0.32098	0.382538	0.276515	0.0739279	0.215889	0.115444
696	13873	DATA	15175	179	45	ref|NM_183419|ref|NM_015435|ens|ENST00000341084|gb|AK027070	chr8:101339026-101338967	0		13912	0	A_24_P411899	RNF19	RNF19		NM_183419	Homo sapiens ring finger protein 19 (RNF19), transcript variant 1, mRNA [NM_183419]	7824.17	1574.17	chrNA:-1--1	13873	0.407253	3.48698	0.603134	0.172967	chrNA:-1--1	13873	1.72987	1.6596	1.56825	1.07235	1.02563	1.20066	0.714698	0.833034	0.893291
1100	39052	DATA	42691	503	21	ref|NM_004363|gb|BC034671|gb|CR749337|ens|ENST00000221992	chr19:46916824-46916883	0		39068	0	A_23_P153301	CEACAM5	CEACAM5	1048	NM_004363	Homo sapiens carcinoembryonic antigen-related cell adhesion molecule 5 (CEACAM5), mRNA [NM_004363]	7216.5	3950.65	chrNA:-1--1	39052	1.20378	4.19372	1.52932	0.36467	chrNA:-1--1	39052	2.57975	2.31922	2.06343	NaN	0.311868	1.01521	0.0521183	NaN	0.432774
806	39642	DATA	43372	511	22	ref|NM_001080545|ref|XM_933439|ref|XM_945023|ref|XM_945035	chr2:182690518-182690577	0		39658	0	A_23_P390445	PPP1R1C	PPP1R1C	151242	NM_001080545	Homo sapiens protein phosphatase 1, regulatory (inhibitor) subunit 1C (PPP1R1C), mRNA [NM_001080545]	7241.89	4009.5	chrNA:-1--1	39642	1.29735	3.63586	0.844718	0.23233	chrNA:-1--1	39642	1.33136	1.25379	0.974817	0.127821	0.228937	0.45855	0.0344066	0.0955018	0.0619668
333	10645	DATA	11636	137	76	ref|NM_023929|gb|AK056913|gb|BC050061|gb|AJ319673	chr8:81593691-81594018	0		10712	0	A_24_P64071	ZBTB10	ZBTB10	65986	NM_023929	Homo sapiens zinc finger and BTB domain containing 10 (ZBTB10), mRNA [NM_023929]	8611.36	1265.9	chrNA:-1--1	10645	0.345016	3.15272	0.948386	0.300815	chrNA:-1--1	10645	2.23376	2.05831	2.23323	1.02545	1.40906	0.949828	1.22301	NaN	0.730991
986	5928	DATA	6503	77	43	gb|AL049991|thc|THC2508177	chr7:130407134-130407075	0		5963	0	A_24_P522976	AL049991	AL049991		AL049991	Homo sapiens mRNA; cDNA DKFZp564G222 (from clone DKFZp564G222) [AL049991]	7773.08	825.931	chrNA:-1--1	5928	0.246532	3.97408	1.68412	0.423777	chrNA:-1--1	5928	3.08341	2.91458	3.5235	1.19462	1.50644	1.15464	1.25476	NaN	0.447046
235	6168	DATA	6765	80	50	ref|NM_152330|ref|NM_001042481|gb|BC020521|ens|ENST00000356218	chr14:51266378-51266437	0		6133	0	A_24_P330303	FRMD6	FRMD6	122786	NM_152330	Homo sapiens FERM domain containing 6 (FRMD6), transcript variant 2, mRNA [NM_152330]	7963.44	848.232	chrNA:-1--1	6168	0.252181	3.08797	1.00502	0.325462	chrNA:-1--1	6168	1.90809	1.99748	2.51206	1.00991	1.19266	0.789218	0.965809	0.884849	0.655517
1134	18495	DATA	20231	239	1	ref|NM_006738|ref|NM_007200|ref|NM_144767|gb|AB209414	chr15:84067341-84067400	0		18494	0	A_24_P155761	AKAP13	AKAP13	11214	NM_006738	Homo sapiens A kinase (PRKA) anchor protein 13 (AKAP13), transcript variant 1, mRNA [NM_006738]	6706.92	2014.92	chrNA:-1--1	18495	0.495868	4.30329	1.50658	0.350099	chrNA:-1--1	18495	3.15052	3.09127	3.63995	1.66026	1.62278	1.63434	1.58766	0.919634	1.40538
1278	21573	DATA	23576	278	31	gb|AK054879|thc|THC2479822	chr12:52190661-52190602	0		21525	0	A_23_P415532	AK054879	AK054879		AK054879	Homo sapiens cDNA FLJ30317 fis, clone BRACE2003594. [AK054879]	7481.58	2300.43	chrNA:-1--1	21573	0.556439	5.03515	1.68203	0.334059	chrNA:-1--1	21573	2.64981	2.88648	3.36176	1.20657	1.18694	1.35632	0.891195	0.464592	0.68837
964	11323	DATA	12381	146	56	ref|NM_002203|thc|THC2628049	chr5:52425394-52425453	0		11294	0	A_32_P178800	ITGA2	ITGA2	3673	NM_002203	Homo sapiens integrin, alpha 2 (CD49B, alpha 2 subunit of VLA-2 receptor) (ITGA2), mRNA [NM_002203]	8116	1332	chrNA:-1--1	11323	0.358104	3.92594	3.69228	0.940483	chrNA:-1--1	11323	5.19515	5.65784	7.64041	1.09901	1.7504	1.70006	NaN	NaN	NaN
1324	41027	DATA	45116	531	66	ref|NM_015320|ref|NM_032995|gb|AF249745|gb|AB029035	chr2:131519417-131519476	0		41075	0	A_24_P302685	ARHGEF4	ARHGEF4	50649	NM_015320	Homo sapiens Rho guanine nucleotide exchange factor (GEF) 4 (ARHGEF4), transcript variant 1, mRNA [NM_015320]	8359.2	4156.07	chrNA:-1--1	41027	2.16775	5.37207	2.16852	0.403665	chrNA:-1--1	41027	NaN	2.53824	3.45668	0.192015	0.406604	0.37967	0.0490049	0.0670647	0.043004
1245	7273	DATA	7963	94	58	ref|NM_006864|ref|NM_001081450|ens|ENST00000245620|gb|U91928	chr19:59412644-59412585	0		7246	0	A_32_P70158	LILRB3	LILRB3	11025	NM_006864	Homo sapiens leukocyte immunoglobulin-like receptor, subfamily B (with TM and ITIM domains), member 3 (LILRB3), transcript variant 2, mRNA [NM_006864]	8166.57	950.434	chrNA:-1--1	7273	0.276542	4.75041	1.99117	0.419157	chrNA:-1--1	7273	3.42415	3.53969	4.02259	NaN	1.48346	1.04858	NaN	NaN	NaN
428	31212	DATA	34099	402	14	thc|THC2551948	chr21_random:1170807-1170748	0		31144	0	A_32_P142334	THC2551948	THC2551948		THC2551948	Q86TS6_HUMAN (Q86TS6) Full-length cDNA 5-PRIME end of clone CS0CAP004YO05 of Thymus of Homo sapiens (human) (Fragment), partial (22%) [THC2551948]	7050.86	3209.87	chrNA:-1--1	31212	0.781722	3.22328	0.681985	0.211581	chrNA:-1--1	31212	1.46099	1.50092	1.58083	0.496875	NaN	0.889327	0.753969	NaN	0.643741
1030	28418	DATA	31051	366	26	thc|THC2550882|thc|THC2556666|gb|CN370765|gb|CN370764	chr5:115272468-115272527	0		28364	0	A_24_P862122	THC2550882	THC2550882		THC2550882	CN370765 17000424186916 GRN_EB Homo sapiens cDNA 5', mRNA sequence [CN370765]	7355.5	2945.65	chrNA:-1--1	28418	0.70584	4.06107	0.954034	0.234922	chrNA:-1--1	28418	1.75174	1.89618	2.11697	NaN	1.07881	0.956483	0.580824	NaN	0.437208
415	1439	Mean	1723	21	23	ref|NM_000572|ens|ENST00000367099|gb|M57627|gb|BC022315	chr1:205008076-205008017	0		1457	0	A_23_P126735	IL10	IL10	3586	NM_000572	Homo sapiens interleukin 10 (IL10), mRNA [NM_000572]	7264.42	415.427	chrNA:-1--1	1439	0.117108	3.21633	0.691556	0.215014	chrNA:-1--1	1439	0.848135	0.896298	1.21549	0.325554	0.223574	0.148697	0.0392342	0.130289	0.0411576
302	21911	DATA	23952	282	67	ref|NM_030920|gb|BC003380|gb|AL833660|ens|ENST00000314136	chr1:148470748-148469603	0		21893	0	A_23_P160934	ANP32E	ANP32E	81611	NM_030920	Homo sapiens acidic (leucine-rich) nuclear phosphoprotein 32 family, member E (ANP32E), mRNA [NM_030920]	8396.28	2328.97	chrNA:-1--1	21911	0.563618	3.12901	0.410152	0.13108	chrNA:-1--1	21911	1.12098	1.15381	1.26078	0.745848	0.745614	0.718853	0.643444	0.650829	0.602045
1355	3453	DATA	3872	46	47	ref|NM_020443|gb|BC007523|gb|BX648460|ens|ENST00000295624	chr1:200056164-200056223	0		3418	0	A_23_P103561	NAV1	NAV1	89796	NM_020443	Homo sapiens neuron navigator 1 (NAV1), mRNA [NM_020443]	7886.86	598.575	chrNA:-1--1	3453	0.184638	5.74694	1.18588	0.20635	chrNA:-1--1	3453	2.4278	2.60714	2.66809	1.47429	1.40778	1.28658	0.905902	1.09909	0.829812
229	14024	DATA	15342	181	42	gb|XR_018885|ref|XR_016499	chr6:88065585-88065644	0		14060	0	A_24_P76142	LOC644016	LOC644016	644016	XR_018885	PREDICTED: Homo sapiens similar to heat shock protein 1 (chaperonin) (LOC644016), mRNA [XR_018885]	7748.22	1589.17	chrNA:-1--1	14024	0.410239	3.08662	0.520893	0.168759	chrNA:-1--1	14024	1.54978	1.36332	1.51459	0.972108	0.916593	0.783536	0.779158	0.842328	0.76582
997	39938	DATA	43720	515	30	ref|NM_003275|gb|AK095748|ens|ENST00000259365|ens|ENST00000375175	chr9:99402642-99402701	0		39954	0	A_23_P112289	TMOD1	TMOD1	7111	NM_003275	Homo sapiens tropomodulin 1 (TMOD1), mRNA [NM_003275]	7445.31	4039.31	chrNA:-1--1	39938	1.35965	3.98877	1.72187	0.43168	chrNA:-1--1	39938	3.82451	3.18367	3.5291	1.61057	1.35728	1.16244	NaN	NaN	NaN
1249	40391	DATA	44277	521	77	gb|BC067092|gb|AY942035|ens|ENST00000390276|ens|ENST00000390251	chr2:89120903-89120844	0		40455	0	A_24_P272146	IGKC	IGKC		BC067092	Homo sapiens immunoglobulin kappa constant, mRNA (cDNA clone MGC:71265 IMAGE:6302855), complete cds. [BC067092]	8639	4082.54	chrNA:-1--1	40391	1.5004	4.76708	1.24276	0.260697	chrNA:-1--1	40391	1.9633	1.66615	1.86013	0.435399	NaN	0.195152	0.0595589	0.245545	NaN
1166	20462	DATA	22376	264	21	ref|NM_001356|gb|BC007668|gb|AF000982|ens|ENST00000308665	chrX:41093920-41093979	0		20402	0	A_23_P125656	DDX3X	DDX3X	1654	NM_001356	Homo sapiens DEAD (Asp-Glu-Ala-Asp) box polypeptide 3, X-linked (DDX3X), mRNA [NM_001356]	7227.71	2198.17	chrNA:-1--1	20462	0.534135	4.4298	0.67494	0.152364	chrNA:-1--1	20462	1.71633	1.7134	1.70863	0.987118	1.02681	0.934801	0.863874	0.888511	0.693052
1094	20936	DATA	22886	270	21	ref|NM_139283|ens|ENST00000354300|ens|ENST00000358937|gb|AF385435	chr12:109456886-109456827	0		20874	0	A_23_P306933	PPTC7	PPTC7	160760	NM_139283	Homo sapiens PTC7 protein phosphatase homolog (S. cerevisiae) (PPTC7), mRNA [NM_139283]	7227.76	2241.73	chrNA:-1--1	20936	0.543555	4.1806	0.709089	0.169614	chrNA:-1--1	20936	1.8122	1.84034	1.864	1.07086	1.07377	0.876971	0.977315	1.00006	0.835889
1243	22091	DATA	24144	285	4	ref|NM_199203|ref|NM_001032288|ref|NM_003349|ref|NM_021988	chr20:48132759-48132700	0		22092	0	A_23_P218685	Kua-UEV	Kua-UEV		NM_199203	Homo sapiens ubiquitin-conjugating enzyme E2 variant 1 (Kua-UEV), transcript variant 1, mRNA [NM_199203]	6783.44	2351.97	chrNA:-1--1	22091	0.567268	4.74674	0.86343	0.1819	chrNA:-1--1	22091	2.01068	2.04899	1.93334	0.972399	1.12621	0.890086	0.95349	0.946465	0.775701
1083	35418	DATA	38702	456	27	ref|NM_004272|gb|AY189940|ens|ENST00000334082|ens|ENST00000282260	chr5:78707741-78707682	0		35363	0	A_23_P41917	HOMER1	HOMER1	9456	NM_004272	Homo sapiens homer homolog 1 (Drosophila) (HOMER1), mRNA [NM_004272]	7381.5	3606.06	chrNA:-1--1	35418	0.927827	4.16373	0.744848	0.17889	chrNA:-1--1	35418	1.85788	1.98859	1.91923	NaN	1.2315	0.957608	0.987767	0.943299	0.880975
454	39353	DATA	43033	507	23	ref|NM_014648|gb|AY227654|gb|AK023389|ens|ENST00000361582	chr3:109846295-109849482	0		39368	0	A_24_P102504	DZIP3	DZIP3	9666	NM_014648	Homo sapiens zinc finger DAZ interacting protein 3 (DZIP3), mRNA [NM_014648]	7267.37	3980.64	chrNA:-1--1	39353	1.24635	3.24571	0.418712	0.129005	chrNA:-1--1	39353	1.14418	1.10152	1.12653	0.732565	0.62584	0.679252	0.618476	0.546506	0.524579
449	27014	DATA	29517	348	22	ref|NM_006904|ref|NM_001081640|ens|ENST00000314191|ens|ENST00000338368	chr8:48848913-48848854	0		26955	0	A_23_P9603	PRKDC	PRKDC	5591	NM_006904	Homo sapiens protein kinase, DNA-activated, catalytic polypeptide (PRKDC), transcript variant 1, mRNA [NM_006904]	7253.52	2813.65	chrNA:-1--1	27014	0.671958	3.24228	0.469746	0.144881	chrNA:-1--1	27014	1.29661	1.37492	1.36432	0.892906	0.844625	0.850561	0.800513	0.705132	0.620195
1402	37424	DATA	40906	482	21	gb|AF318380|gb|AK091443|gb|AX746985|thc|THC2512629	chr19:53671138-53671197	0		37367	0	A_24_P374918	AF318380	AF318380		AF318380	Homo sapiens pp9943 mRNA, complete cds. [AF318380]	7229.21	3796.82	chrNA:-1--1	37424	1.04189	6.95859	1.76962	0.254307	chrNA:-1--1	37424	3.46353	3.39461	3.36432	1.92725	1.74566	1.61043	1.19318	0.950407	0.71238
878	12944	DATA	14141	167	31	ref|NM_006500|ens|ENST00000264036|gb|AK128335|gb|BC056418	chr11:118685271-118685212	0		12971	0	A_23_P162171	MCAM	MCAM	4162	NM_006500	Homo sapiens melanoma cell adhesion molecule (MCAM), mRNA [NM_006500]	7468.5	1486.06	chrNA:-1--1	12944	0.38983	3.74562	1.1895	0.31757	chrNA:-1--1	12944	2.62639	2.19271	2.36533	0.704227	0.795796	1.28851	0.976829	0.81032	1.05266
455	20848	DATA	22792	269	12	ref|NM_015144|ens|ENST00000268616|gb|BC101478|gb|AL117532	chr16:86002743-86002684	0		20857	0	A_24_P176484	ZCCHC14	ZCCHC14	23174	NM_015144	Homo sapiens zinc finger, CCHC domain containing 14 (ZCCHC14), mRNA [NM_015144]	6986.55	2234.85	chrNA:-1--1	20848	0.541875	3.24707	0.559698	0.17237	chrNA:-1--1	20848	1.77298	1.6316	1.68413	0.901964	1.04707	1.12575	1.07641	0.951082	0.964702
1310	27104	DATA	29615	349	35	ref|NM_006506|gb|D82880|gb|D78155|ens|ENST00000286364	chr3:142811003-142811415	0		27135	0	A_23_P91964	RASA2	RASA2	5922	NM_006506	Homo sapiens RAS p21 protein activator 2 (RASA2), mRNA [NM_006506]	7571.13	2821.24	chrNA:-1--1	27104	0.674105	5.24842	2.23813	0.426439	chrNA:-1--1	27104	4.52377	4.00072	3.9603	1.14655	1.87026	1.49594	1.65297	0.971047	1.40716
271	27601	DATA	30167	355	77	gb|AK097149|gb|BC011943|gb|BQ028202|gb|BG260754	chr12:119694064-119694005	0		27669	0	A_24_P299308	UNQ1887	UNQ1887	121665	AK097149	Homo sapiens cDNA FLJ39830 fis, clone SPLEN2012846. [AK097149]	8638	2865	chrNA:-1--1	27601	0.686237	3.11157	1.55112	0.498502	chrNA:-1--1	27601	3.43765	2.76167	2.86195	0.836759	1.35748	1.42773	1.60324	0.563442	0.966932
1089	8973	DATA	9805	116	30	ref|NM_203349|ens|ENST00000332408|gb|AK124916|thc|THC2533894	chr15:46903498-46903439	0		8920	0	A_32_P234145	SHC4	SHC4	399694	NM_203349	Homo sapiens SHC (Src homology 2 domain containing) family, member 4 (SHC4), mRNA [NM_203349]	7455.5	1112.35	chrNA:-1--1	8973	0.311131	4.17112	3.22816	0.773931	chrNA:-1--1	8973	7.13432	5.2023	5.71461	1.3307	2.2488	2.47694	NaN	NaN	NaN
599	11706	DATA	12803	151	53	ref|NM_006290|gb|BC064689|gb|BC113871|ens|ENST00000237289	chr6:138243003-138243062	0		11748	0	A_24_P166527	TNFAIP3	TNFAIP3	7128	NM_006290	Homo sapiens tumor necrosis factor, alpha-induced protein 3 (TNFAIP3), mRNA [NM_006290]	8027.11	1368.84	chrNA:-1--1	11706	0.365569	3.3639	1.75302	0.521128	chrNA:-1--1	11706	4.12289	2.91735	3.21844	1.06562	1.30955	1.63077	NaN	NaN	NaN
222	6171	Mean	6769	80	54	ref|NM_002852|ens|ENST00000295927|gb|M31166|gb|X63613	chr3:158643663-158643722	0		6140	0	A_23_P121064	PTX3	PTX3	5806	NM_002852	Homo sapiens pentraxin-related gene, rapidly induced by IL-1 beta (PTX3), mRNA [NM_002852]	8064.4	847.649	chrNA:-1--1	6171	0.252266	3.08338	0.740288	0.24009	chrNA:-1--1	6171	1.68585	1.39085	1.32701	0.459564	0.508382	0.653595	0.728461	0.414838	0.607187
88	39391	DATA	43075	507	65	gb|AK026706|thc|THC2537324	chr5:180615030-180614971	0		39443	0	A_24_P260582	TRIM52	TRIM52	84851	AK026706	Homo sapiens cDNA: FLJ23053 fis, clone LNG02858. [AK026706]	8335.02	3980.43	chrNA:-1--1	39391	1.25227	3.00102	0.871339	0.290347	chrNA:-1--1	39391	2.11975	1.69492	1.60287	0.492822	0.806808	0.758412	0.890766	0.631454	0.879555
171	24051	DATA	26295	310	30	ref|NM_144601|ref|NM_001048251|ref|NM_181554|ref|NM_181553	chr16:65201301-65201360	0		23999	0	A_24_P39508	CMTM3	CMTM3	123920	NM_144601	Homo sapiens CKLF-like MARVEL transmembrane domain containing 3 (CMTM3), transcript variant 1, mRNA [NM_144601]	7456.5	2535.23	chrNA:-1--1	24051	0.606816	3.05056	0.839638	0.275241	chrNA:-1--1	24051	2.39513	2.02867	2.14468	1.14795	1.23519	1.54775	1.11605	0.867393	1.19267
399	26494	DATA	28944	341	44	gb|AK025173|thc|THC2539964	chr1:22926155-22926214	0		26533	0	A_24_P554331	AK025173	AK025173		AK025173	Homo sapiens cDNA: FLJ21520 fis, clone COL05874. [AK025173]	7799.5	2762.5	chrNA:-1--1	26494	0.66012	3.20833	1.04969	0.327177	chrNA:-1--1	26494	2.08973	2.01704	1.96785	0.721075	0.667891	1.21358	0.897162	0.334203	0.691952
1242	2824	DATA	3212	38	67	ref|NM_020443|gb|BX648460|ens|ENST00000295624|ens|ENST00000367302	chr1:200026493-200029577	0		2807	0	A_24_P212096	NAV1	NAV1	89796	NM_020443	Homo sapiens neuron navigator 1 (NAV1), mRNA [NM_020443]	8394.58	539.573	chrNA:-1--1	2824	0.16588	4.744	0.973519	0.205211	chrNA:-1--1	2824	2.49963	2.29172	2.14204	1.06465	0.955389	1.06824	1.28454	1.14013	1.28008
497	27402	DATA	29947	353	27	ref|NM_021188|gb|BC004357|ens|ENST00000334521|ens|ENST00000324593	chr14:73468298-73468357	0		27423	0	A_23_P54179	ZNF410	ZNF410	57862	NM_021188	Homo sapiens zinc finger protein 410 (ZNF410), mRNA [NM_021188]	7367.95	2850.53	chrNA:-1--1	27402	0.681467	3.28008	0.441856	0.134709	chrNA:-1--1	27402	1.54028	1.43322	1.40365	0.885626	0.856064	0.90557	0.949367	0.931222	1.00607
1399	20573	DATA	22493	265	53	ref|NM_014634|ens|ENST00000263212|gb|D13640|gb|AK126377	chr22:20605234-20605175	0		20619	0	A_24_P125894	PPM1F	PPM1F	9647	NM_014634	Homo sapiens protein phosphatase 1F (PP2C domain containing) (PPM1F), mRNA [NM_014634]	8027.72	2204.92	chrNA:-1--1	20573	0.536353	6.85403	8.73133	1.2739	chrNA:-1--1	20573	13.8304	11.8789	9.85805	0.864162	1.28591	0.808243	1.36914	0.862794	1.80986
1414	39122	DATA	42770	504	15		chr2:062116020-062116079	0		39059	0	A_32_P32876	A_32_P32876	A_32_P32876		A_32_P32876	Unknown	7076.58	3958.43	chrNA:-1--1	39122	1.21393	7.75929	4.47349	0.576534	chrNA:-1--1	39122	6.27862	6.63674	5.04734	0.201785	0.169612	0.275592	0.95863	0.943335	0.673204
915	30466	DATA	33286	392	51	gb|AF086551|thc|THC2524125	chr17:15890206-15890147	0		30436	0	A_24_P740962	AF086551	AF086551		AF086551	Homo sapiens full length insert cDNA clone ZE12G01. [AF086551]	7990.31	3136.52	chrNA:-1--1	30466	0.760645	3.82984	1.14277	0.298387	chrNA:-1--1	30466	2.21791	2.24454	1.83438	0.361169	NaN	0.442496	NaN	NaN	NaN
1037	19838	DATA	21696	256	21	ens|ENST00000361800	chr2:107898003-107898062	0		19778	0	A_24_P392082	ENST00000361800	ENST00000361800		ENST00000361800	Unknown	7227.5	2139	chrNA:-1--1	19838	0.521708	4.06615	0.590617	0.145252	chrNA:-1--1	19838	1.62375	1.65985	1.49172	0.842761	0.84542	0.88446	0.936029	0.847348	0.856032
800	39679	DATA	43410	511	60	ref|NM_153704|gb|BX648768|ens|ENST00000356610|ens|ENST00000323130	chr8:94891256-94896732	0		39731	0	A_23_P429581	TMEM67	TMEM67	91147	NM_153704	Homo sapiens transmembrane protein 67 (TMEM67), mRNA [NM_153704]	8207.09	4009.25	chrNA:-1--1	39679	1.30437	3.62301	0.592922	0.163654	chrNA:-1--1	39679	1.05015	1.00709	0.88532	NaN	0.201887	0.286277	0.283348	0.251888	0.152048
1377	5017	DATA	5533	66	8	ref|NM_006033|ens|ENST00000261292|gb|AF118767|gb|AK124636	chr18:45372611-45372670	0		4947	0	A_23_P78405	LIPG	LIPG	9388	NM_006033	Homo sapiens lipase, endothelial (LIPG), mRNA [NM_006033]	6896.32	745.803	chrNA:-1--1	5017	0.224856	6.21217	2.21272	0.356191	chrNA:-1--1	5017	4.01541	3.88546	3.39366	0.609541	0.765608	0.903393	NaN	NaN	NaN
1137	27784	DATA	30369	358	24	ref|NM_003379|gb|J05021|ens|ENST00000367075|ens|ENST00000337147	chr6:159107717-159107658	0		27727	0	A_23_P19590	VIL2	VIL2		NM_003379	Homo sapiens villin 2 (ezrin) (VIL2), mRNA [NM_003379]	7304.5	2887.35	chrNA:-1--1	27784	0.690333	4.31286	0.559599	0.129751	chrNA:-1--1	27784	1.71659	1.66925	1.5843	0.976047	1.02428	1.04208	0.916909	0.943621	0.945562
1270	38998	DATA	42629	502	44	ens|ENST00000258775|gb|AB002361|gb|XM_166571|ref|XM_001126176	chr7:45087374-45087315	0		38960	0	A_23_P93938	NACAD	NACAD	23148	ENST00000258775	Homo sapiens mRNA for KIAA0363 gene, partial cds. [AB002361]	7814	3943.78	chrNA:-1--1	38998	1.19654	4.9612	2.91953	0.588472	chrNA:-1--1	38998	4.95782	4.15387	3.89241	0.29657	0.671354	0.441732	1.25734	NaN	0.450555
1147	39520	DATA	43232	509	52	ref|NM_198181|gb|AK125739|gb|AK097432|ens|ENST00000340929	chr15_random:639386-639445	0		39565	0	A_24_P410516	LOC440295	LOC440295	440295	NM_198181	Homo sapiens hypothetical protein LOC440295 (LOC440295), mRNA [NM_198181]	8003.73	3994.86	chrNA:-1--1	39520	1.27467	4.35531	1.25665	0.288531	chrNA:-1--1	39520	2.84285	2.84588	2.50427	1.19903	1.19953	1.07893	1.51573	0.948653	1.21644
14	16196	DATA	17712	209	32	ref|NM_001166|ens|ENST00000227758|gb|DQ892384|gb|DQ895596	chr11:101753601-101753660	0		16225	0	A_24_P115774	BIRC2	BIRC2	329	NM_001166	Homo sapiens baculoviral IAP repeat-containing 2 (BIRC2), mRNA [NM_001166]	7494.32	1794.21	chrNA:-1--1	16196	0.451882	2.95938	0.435368	0.147115	chrNA:-1--1	16196	1.53454	1.4217	1.38756	0.962472	0.959762	0.859769	0.936689	0.921442	0.850692
18	40904	DATA	44946	529	66	ref|NR_003246|ens|ENST00000358583|ens|ENST00000354519|gb|AK090778	chr15:80904259-80904318	0		40956	0	A_32_P60343	FLJ40113	FLJ40113	374650	NR_003246	Homo sapiens golgi autoantigen, golgin subfamily a-like pseudogene (FLJ40113) on chromosome 15 [NR_003246]	8359.44	4141.23	chrNA:-1--1	40904	1.87536	2.96038	0.589308	0.199065	chrNA:-1--1	40904	1.73287	1.47565	1.49601	0.904537	0.860588	0.837951	0.974806	0.781184	0.72468
1065	39310	DATA	42981	506	56	ref|NM_002310|ens|ENST00000263409|gb|BX648635|thc|THC2755636	chr5:38511758-38511699	0		39284	0	A_24_P397386	LIFR	LIFR	3977	NM_002310	Homo sapiens leukemia inhibitory factor receptor alpha (LIFR), mRNA [NM_002310]	8118.11	3973.25	chrNA:-1--1	39310	1.23964	4.11723	0.879375	0.213584	chrNA:-1--1	39310	1.69942	1.51077	1.39983	0.46794	0.580877	0.522619	0.557015	0.406605	0.25234
561	21792	DATA	23822	281	22	ref|NM_017444|ens|ENST00000220913|gb|BC015891|gb|AK023537	chr8:141595085-141595144	0		21811	0	A_23_P123544	CHRAC1	CHRAC1	54108	NM_017444	Homo sapiens chromatin accessibility complex 1 (CHRAC1), mRNA [NM_017444]	7240.7	2322.1	chrNA:-1--1	21792	0.560987	3.3322	0.526103	0.157885	chrNA:-1--1	21792	1.6293	1.60807	1.46661	0.952519	0.988413	0.995344	0.979143	0.838073	0.82265
1352	31412	DATA	34323	404	68	thc|THC2657593	chr6:159988158-159988099	0		31396	0	A_32_P118013	THC2657593	THC2657593		THC2657593	ALU1_HUMAN (P39188) Alu subfamily J sequence contamination warning entry, partial (7%) [THC2657593]	8422.17	3224.08	chrNA:-1--1	31412	0.787458	5.71122	4.77817	0.836628	chrNA:-1--1	31412	8.3471	6.43755	6.61162	0.780906	0.828317	1.67826	NaN	NaN	NaN
1161	6078	DATA	6670	79	40	gb|AK090444	chr5:1509639-1509580	0		6113	0	A_24_P941947	AYTL2	AYTL2	79888	AK090444	Homo sapiens mRNA for FLJ00365 protein. [AK090444]	7696.42	840.573	chrNA:-1--1	6078	0.250163	4.42033	2.2932	0.518786	chrNA:-1--1	6078	4.25894	3.44777	3.48979	0.713989	0.905115	1.12266	0.466658	NaN	0.779473
1190	13785	DATA	15079	178	34	ref|NM_020826|ens|ENST00000020926|gb|AB037848|gb|AL512743	chr11:45218665-45218606	0		13739	0	A_23_P161659	SYT13	SYT13	57586	NM_020826	Homo sapiens synaptotagmin XIII (SYT13), mRNA [NM_020826]	7557.88	1566.73	chrNA:-1--1	13785	0.405595	4.50001	0.782373	0.17386	chrNA:-1--1	13785	1.80336	1.67836	1.66603	0.756235	0.807633	0.944421	0.748819	0.58995	0.746143
1410	32428	DATA	35433	417	73	ref|NM_182898|ref|NM_004904|ref|NM_182899|ref|NM_001011666	chr7:28825628-28825687	0		32493	0	A_23_P157117	CREB5	CREB5	9586	NM_182898	Homo sapiens cAMP responsive element binding protein 5 (CREB5), transcript variant 1, mRNA [NM_182898]	8536.69	3320.27	chrNA:-1--1	32428	0.818165	7.18156	7.82489	1.08958	chrNA:-1--1	32428	12.2942	10.7398	10.3404	0.656513	1.65561	3.2065	0.811547	NaN	1.88747
1077	25747	DATA	28125	331	75	ref|NM_016626|gb|AK096190|gb|BC041122|ens|ENST00000336573	chr18:46955326-46955267	0		25815	0	A_23_P50137	RKHD2	RKHD2		NM_016626	Homo sapiens ring finger and KH domain containing 2 (RKHD2), mRNA [NM_016626]	8587.12	2689.09	chrNA:-1--1	25747	0.643524	4.15548	0.795707	0.191484	chrNA:-1--1	25747	2.02398	1.9519	1.78996	0.938315	0.985033	1.10454	1.00215	0.782545	0.901856
1163	27909	DATA	30504	359	74	ref|NM_015215|ens|ENST00000377565|ens|ENST00000303635|gb|BC038183	chr1:7751848-7751907	0		27973	0	A_32_P4985	CAMTA1	CAMTA1	23261	NM_015215	Homo sapiens calmodulin binding transcription activator 1 (CAMTA1), mRNA [NM_015215]	8562	2894.47	chrNA:-1--1	27909	0.693426	4.42233	5.03642	1.13886	chrNA:-1--1	27909	9.29138	8.07913	6.79307	0.889982	1.54046	2.74379	NaN	NaN	NaN
1340	34371	DATA	37570	442	85		chr7:132844352-132844411	0		34370	0	A_32_P147500	A_32_P147500	A_32_P147500		A_32_P147500	Unknown	8854.63	3502.61	chrNA:-1--1	34371	0.884993	5.53617	1.4161	0.255791	chrNA:-1--1	34371	2.35958	2.09107	1.78488	NaN	NaN	0.560642	0.216628	0.126553	0.159912
1233	12075	DATA	13200	156	25	ref|NM_005658|ens|ENST00000373887|gb|AK090468|gb|AL832989	chr9:122704554-122704495	0		12016	0	A_24_P89891	TRAF1	TRAF1	7185	NM_005658	Homo sapiens TNF receptor-associated factor 1 (TRAF1), mRNA [NM_005658]	7328.71	1405.69	chrNA:-1--1	12075	0.372946	4.70401	1.71964	0.365569	chrNA:-1--1	12075	3.92259	3.38232	2.99128	1.52207	1.46238	1.44473	1.26204	1.06031	1.28461
177	30179	DATA	32965	388	70	ref|NM_014753|gb|BC065722|ens|ENST00000374518|ens|ENST00000374224	chr10:42600003-42600973	0		30164	0	A_24_P615822	BMS1	BMS1	9790	NM_014753	Homo sapiens BMS1 homolog, ribosome assembly protein (yeast) (BMS1), mRNA [NM_014753]	8473.06	3107.02	chrNA:-1--1	30179	0.752351	3.05285	0.683331	0.223834	chrNA:-1--1	30179	1.96738	1.89981	1.75232	1.181	0.86643	1.15044	1.13287	0.885039	1.01039
457	13789	DATA	15083	178	38	ref|NM_014411|ens|ENST00000339494|gb|AF095687|gb|AF191492	chr7:127426443-127426502	0		13744	0	A_23_P326142	NAG8	NAG8		NM_014411	Homo sapiens nasopharyngeal carcinoma associated gene protein-8 (NAG8), mRNA [NM_014411]	7658.91	1566.61	chrNA:-1--1	13789	0.405694	3.24719	0.86748	0.267148	chrNA:-1--1	13789	2.1214	1.93155	2.03001	1.11685	0.866146	1.12074	1.20268	0.701007	0.818248
658	9218	Mean	10073	119	43	ref|NM_000600|ens|ENST00000258743|gb|A09363|gb|X04430	chr7:22737732-22737791	0		9255	0	A_23_P71037	IL6	IL6	3569	NM_000600	Homo sapiens interleukin 6 (interferon, beta 2) (IL6), mRNA [NM_000600]	7773.44	1134.26	chrNA:-1--1	9218	0.316072	3.43273	2.39494	0.697677	chrNA:-1--1	9218	3.96775	3.58766	4.22667	0.386121	0.781429	1.21889	1.42542	0.246835	2.06182
729	19758	DATA	21610	255	20	ref|NM_032772|gb|BC007494|gb|BC013011|gb|BC011625	chr10:76828385-76828326	0		19775	0	A_23_P202484	ZNF503	ZNF503	84858	NM_032772	Homo sapiens zinc finger protein 503 (ZNF503), mRNA [NM_032772]	7189.39	2131.61	chrNA:-1--1	19758	0.520257	3.53653	0.848357	0.239884	chrNA:-1--1	19758	1.96267	1.85797	1.95527	0.667888	0.873057	0.976256	1.00284	0.708279	1.11192
1046	20440	DATA	22352	263	82	ref|NM_006572|ens|ENST00000239138|gb|AB075500|gb|BC036756	chr17:60437769-60437710	0		20516	0	A_24_P941441	GNA13	GNA13	10672	NM_006572	Homo sapiens guanine nucleotide binding protein (G protein), alpha 13 (GNA13), mRNA [NM_006572]	8764.37	2190.36	chrNA:-1--1	20440	0.533708	4.08138	0.700757	0.171696	chrNA:-1--1	20440	1.68929	1.6121	1.83134	0.845201	0.919843	0.919081	0.868213	0.711683	0.868213
1228	1945	DATA	2277	27	67	ref|NM_014902|ref|NM_183006|ref|NM_001042486|gb|AK125383	chr20:34588906-34588965	0		2007	0	A_24_P216253	DLGAP4	DLGAP4	22839	NM_014902	Homo sapiens discs, large (Drosophila) homolog-associated protein 4 (DLGAP4), transcript variant 1, mRNA [NM_014902]	8382.31	459.338	chrNA:-1--1	1945	0.136514	4.68532	1.35301	0.288777	chrNA:-1--1	1945	2.7283	2.53395	2.84844	0.906204	1.08184	1.16566	1.08447	0.737414	1.30336
1350	22025	DATA	24075	284	20	ref|NM_006058|gb|AJ011896|gb|BC007666|ens|ENST00000315050	chr5:150390018-150389959	0		21964	0	A_23_P30435	TNIP1	TNIP1	10318	NM_006058	Homo sapiens TNFAIP3 interacting protein 1 (TNIP1), mRNA [NM_006058]	7202.5	2344.26	chrNA:-1--1	22025	0.565886	5.69047	1.02424	0.179991	chrNA:-1--1	22025	2.52952	2.49474	2.58322	1.23666	1.31933	1.33866	1.24926	1.1257	1.42075
923	20460	DATA	22374	264	19	ref|NM_021204|gb|BC065815|ens|ENST00000273920|ens|ENST00000339973	chr4:83600862-83600921	0		20398	0	A_23_P121806	ENOPH1	ENOPH1	58478	NM_021204	Homo sapiens enolase-phosphatase 1 (ENOPH1), mRNA [NM_021204]	7177	2198.23	chrNA:-1--1	20460	0.534108	3.8437	0.524553	0.136471	chrNA:-1--1	20460	1.29935	1.39808	1.41319	0.673734	0.663447	0.753275	0.80133	0.7217	0.768939
575	28592	DATA	31239	368	44	ref|NM_013417|ref|NM_002161|gb|D28473|gb|BC065552	chr9:94012751-94012692	0		28554	0	A_23_P258964	IARS	IARS	3376	NM_013417	Homo sapiens isoleucyl-tRNA synthetase (IARS), transcript variant long, mRNA [NM_013417]	7812.5	2960.5	chrNA:-1--1	28592	0.710071	3.34544	0.428844	0.128188	chrNA:-1--1	28592	1.23242	1.24855	1.31685	0.6731	0.692645	0.767106	0.781389	0.742331	0.806266
990	27639	DATA	30210	356	35	gb|AK024925|ens|ENST00000303671|thc|THC2481094	chr1:143702517-143702576	0		27589	0	A_23_P11922	FLJ21272	FLJ21272	80100	AK024925	Homo sapiens cDNA: FLJ21272 fis, clone COL01753. [AK024925]	7583.67	2872.5	chrNA:-1--1	27639	0.687073	3.97846	1.00631	0.252939	chrNA:-1--1	27639	1.82717	1.93711	2.05583	0.407288	NaN	0.852645	0.738023	NaN	0.780796
510	2406	Mean	2770	33	50	ref|NM_003998|gb|M58603|gb|AK122850|ens|ENST00000226574	chr4:103756902-103756961	0		2450	0	A_23_P30024	NFKB1	NFKB1	4790	NM_003998	Homo sapiens nuclear factor of kappa light polypeptide gene enhancer in B-cells 1 (p105) (NFKB1), mRNA [NM_003998]	7950.44	503.308	chrNA:-1--1	2406	0.152535	3.28983	0.582071	0.176931	chrNA:-1--1	2406	1.61274	1.63173	1.69079	0.925673	0.803058	1.00725	1.00789	0.823604	1.03137
1059	12960	DATA	14158	167	48	gb|AF351612|gb|AK092957|gb|AX747826|thc|THC2481886	chr3:95287796-95287855	0		13003	0	A_24_P51374	AF351612	AF351612		AF351612	Homo sapiens UG0651E06 mRNA, complete cds. [AF351612]	7900.28	1485.88	chrNA:-1--1	12960	0.390121	4.11039	1.04047	0.253132	chrNA:-1--1	12960	1.91129	1.65678	1.9033	0.457467	0.564572	0.593038	0.792597	NaN	0.310306
693	20439	DATA	22351	263	81	ref|NM_006732|gb|BC036724|gb|AF432216|ens|ENST00000353609	chr19:50670045-50670104	0		20514	0	A_23_P429998	FOSB	FOSB	2354	NM_006732	Homo sapiens FBJ murine osteosarcoma viral oncogene homolog B (FOSB), mRNA [NM_006732]	8739.01	2190.31	chrNA:-1--1	20439	0.533684	3.48425	1.69593	0.486742	chrNA:-1--1	20439	2.90968	2.28935	2.87845	0.373993	0.826439	0.75981	1.13389	0.0357461	0.568529
202	18669	DATA	20427	241	27	ref|NM_022818|gb|BC041874|gb|AF183417|ens|ENST00000268607	chr16:85994941-85995000	0		18692	0	A_23_P77630	MAP1LC3B	MAP1LC3B	81631	NM_022818	Homo sapiens microtubule-associated protein 1 light chain 3 beta (MAP1LC3B), mRNA [NM_022818]	7367.56	2029.53	chrNA:-1--1	18669	0.49903	3.0701	0.758104	0.246932	chrNA:-1--1	18669	2.31484	2.19858	2.45827	1.37195	1.47598	1.42052	1.5716	1.10135	1.43778
659	14794	DATA	16183	191	33	gb|BC020539|thc|THC2646096	chr5:131159498-131159439	0		14820	0	A_24_P922684	BC020539	BC020539		BC020539	Homo sapiens, clone IMAGE:3048919, mRNA, partial cds. [BC020539]	7519.5	1661.74	chrNA:-1--1	14794	0.425181	3.4337	1.29813	0.378055	chrNA:-1--1	14794	3.00988	3.08005	3.17598	1.65102	1.67836	1.63433	1.88538	0.88647	1.36509
1108	16165	DATA	17679	208	84	thc|THC2766709	chr17:58829138-58829197	0		16163	0	A_24_P942798	THC2766709	THC2766709		THC2766709	ALU1_HUMAN (P39188) Alu subfamily J sequence contamination warning entry, partial (13%) [THC2766709]	8827.56	1786.73	chrNA:-1--1	16165	0.451321	4.21058	2.78854	0.662271	chrNA:-1--1	16165	4.07189	4.93183	4.98457	1.39153	1.75583	1.26574	1.99408	0.459405	0.729515
624	20513	DATA	22429	264	74	ref|NM_198181|ref|NR_003246|gb|AK092490|ens|ENST00000339078	chr15_random:637449-637526	0		20501	0	A_24_P41079	LOC440295	LOC440295	440295	NM_198181	Homo sapiens hypothetical protein LOC440295 (LOC440295), mRNA [NM_198181]	8574.14	2197.72	chrNA:-1--1	20513	0.535105	3.39724	0.927441	0.272998	chrNA:-1--1	20513	2.25755	2.42835	2.30219	1.3138	1.25612	1.04694	1.44728	0.890224	1.20767
298	27491	DATA	30049	354	44	ref|NM_198181|gb|AK092490|ens|ENST00000354519|ens|ENST00000358583	chr15_random:637901-638997	0		27454	0	A_24_P366390	LOC440295	LOC440295	440295	NM_198181	Homo sapiens hypothetical protein LOC440295 (LOC440295), mRNA [NM_198181]	7812.44	2857.73	chrNA:-1--1	27491	0.683502	3.12814	0.769728	0.246065	chrNA:-1--1	27491	2.03229	2.01612	2.03193	1.09747	1.065	1.00582	1.39614	0.848084	1.10008
343	21513	DATA	23512	277	52		chr7:111552317-111552258	0		21558	0	A_32_P122962	A_32_P122962	A_32_P122962		A_32_P122962	Unknown	8002.75	2292.85	chrNA:-1--1	21513	0.555186	3.16246	1.19901	0.379138	chrNA:-1--1	21513	2.36252	2.44016	2.26643	0.710461	0.845039	0.845039	1.50765	0.519032	0.958515
124	19685	DATA	21527	254	22	gb|U94903|thc|THC2534207	chr11:35189313-35189372	0		19626	0	A_24_P919640	U94903	U94903		U94903	Human soluble CD44 (CD44) mRNA, with exon v10 extension, partial cds. [U94903]	7253.6	2124.52	chrNA:-1--1	19685	0.518734	3.02135	1.39278	0.460979	chrNA:-1--1	19685	2.47534	2.69693	2.24485	0.574017	0.872866	0.822421	1.34399	0.168666	0.818052
104	22133	DATA	24196	285	56	gb|AK054840|thc|THC2482640	chr8:131164713-131164654	0		22183	0	A_24_P162128	FLJ30277	FLJ30277		AK054840	Homo sapiens cDNA FLJ30278 fis, clone BRACE2002755. [AK054840]	8103.97	2351.57	chrNA:-1--1	22133	0.568042	3.00968	0.947087	0.314681	chrNA:-1--1	22133	1.75598	1.83861	1.79235	0.435276	0.569382	0.812451	1.06574	0.437611	0.501371
774	3961	DATA	4407	52	72	gb|AL512741|thc|THC2510261	chr6:15373048-15373107	0		3947	0	A_24_P548264	AL512741	AL512741		AL512741	Homo sapiens mRNA; cDNA DKFZp667N064 (from clone DKFZp667N064) [AL512741]	8521.78	642.753	chrNA:-1--1	3961	0.198429	3.59359	1.11097	0.309153	chrNA:-1--1	3961	1.98643	2.02906	2.10519	0.393423	0.568989	0.830927	1.12878	0.522812	0.687392
312	13230	DATA	14455	171	5	ref|NM_001001419|ref|NM_005903|ref|NM_001001420|ens|ENST00000231589	chr5:135541281-135541340	0		13233	0	A_23_P144944	SMAD5	SMAD5	4090	NM_001001419	Homo sapiens SMAD family member 5 (SMAD5), transcript variant 2, mRNA [NM_001001419]	6808	1515.54	chrNA:-1--1	13230	0.395141	3.13365	0.556744	0.177666	chrNA:-1--1	13230	1.55641	1.61234	1.58415	0.791812	0.963543	0.876498	1.08295	0.860647	0.848558
23	12664	DATA	13834	163	64	ref|NM_000963|gb|AY151286|gb|L15326|ens|ENST00000367468	chr1:184909789-184909731	0		12724	0	A_24_P77008	PTGS2	PTGS2	5743	NM_000963	Homo sapiens prostaglandin-endoperoxide synthase 2 (prostaglandin G/H synthase and cyclooxygenase) (PTGS2), mRNA [NM_000963]	8306.47	1456.72	chrNA:-1--1	12664	0.384568	2.96135	2.16684	0.731709	chrNA:-1--1	12664	3.59528	3.69685	4.77278	1.1006	1.5782	1.50461	1.72404	0.343401	1.95834
532	17184	DATA	18787	222	2	ref|NM_005110|ens|ENST00000253778|gb|AK001242|gb|BC000012	chr5:179660432-179660373	0		17105	0	A_23_P144916	GFPT2	GFPT2	9945	NM_005110	Homo sapiens glutamine-fructose-6-phosphate transaminase 2 (GFPT2), mRNA [NM_005110]	6744.91	1889.74	chrNA:-1--1	17184	0.470862	3.31093	1.38943	0.419649	chrNA:-1--1	17184	2.80163	3.01738	3.38327	1.27058	1.62489	1.74511	1.24412	0.788581	1.65532
668	29768	DATA	32520	383	50	ref|NM_018704|gb|BC016029|thc|THC2461606|thc|THC2766815	chr1:112803654-112803713	0		29811	0	A_23_P318420	CTTNBP2NL	CTTNBP2NL	55917	NM_018704	Homo sapiens CTTNBP2 N-terminal like (CTTNBP2NL), mRNA [NM_018704]	7952.26	3070.26	chrNA:-1--1	29768	0.741078	3.44584	0.8937	0.259356	chrNA:-1--1	29768	2.53852	2.31497	2.47973	1.41214	1.60938	1.37082	1.3869	0.978639	1.42459
836	13907	DATA	15216	180	1	ref|NM_021260|ref|NM_178441|gb|BC053520|ens|ENST00000318876	chr14:72506201-72506142	0		13832	0	A_23_P128956	ZFYVE1	ZFYVE1	53349	NM_021260	Homo sapiens zinc finger, FYVE domain containing 1 (ZFYVE1), transcript variant 1, mRNA [NM_021260]	6719.64	1581.94	chrNA:-1--1	13907	0.408036	3.68187	1.24779	0.338901	chrNA:-1--1	13907	3.47575	3.2155	3.41597	1.87081	2.17248	1.99903	1.95583	1.26382	1.918
1169	14012	DATA	15330	181	30		chr1:205600064-205600118	0		14037	0	A_23_P103951	A_23_P103951	A_23_P103951		A_23_P103951	Unknown	7443.44	1588.97	chrNA:-1--1	14012	0.409969	4.43943	3.46875	0.781351	chrNA:-1--1	14012	6.56172	5.75219	6.9691	2.02392	3.38104	2.71079	2.13926	0.906737	2.3525
150	7078	DATA	7750	92	15	ref|NM_002090|ens|ENST00000296026|gb|X53800|gb|M36821	chr4:75121625-75121566	0		7014	0	A_24_P183150	CXCL3	CXCL3	2921	NM_002090	Homo sapiens chemokine (C-X-C motif) ligand 3 (CXCL3), mRNA [NM_002090]	7074.5	936	chrNA:-1--1	7078	0.272467	3.03677	1.46211	0.481467	chrNA:-1--1	7078	2.73497	2.29503	3.1663	0.871205	1.55015	1.42365	0.780176	0.320156	1.09156
632	10599	DATA	11587	137	27	ref|NM_014007|gb|AK026123|gb|AF049907|gb|BC008828	chr9:128635986-128636045	0		10621	0	A_23_P135315	ZBTB43	ZBTB43	23099	NM_014007	Homo sapiens zinc finger and BTB domain containing 43 (ZBTB43), mRNA [NM_014007]	7366.81	1266.39	chrNA:-1--1	10599	0.344146	3.40578	0.932646	0.273842	chrNA:-1--1	10599	2.27851	2.45478	2.45426	1.32108	1.3914	1.55026	1.02317	0.927895	1.4661
678	29634	DATA	32371	381	71	ens|ENST00000261569|gb|AY830839|gb|AB002301|gb|BX648796	chr5:66498564-66498623	0		29699	0	A_23_P110571	ENST00000261569	ENST00000261569		ENST00000261569	Microtubule-associated serine/threonine-protein kinase 4 (EC 2.7.11.1). [Source:Uniprot/SWISSPROT;Acc:O15021] [ENST00000261569]	8485.57	3055.69	chrNA:-1--1	29634	0.737379	3.45604	0.881556	0.255077	chrNA:-1--1	29634	2.48518	2.63542	2.58602	1.70874	1.71129	1.74863	1.31967	1.0879	1.65091
1114	260	Mean	330	4	75	ref|NM_002228|ens|ENST00000371222|gb|BC002646|gb|BC006175	chr1:59020376-59020317	0		258	0	A_23_P201538	JUN	JUN	3725	NM_002228	Homo sapiens jun oncogene (JUN), mRNA [NM_002228]	8598.06	290.519	chrNA:-1--1	260	0.0494561	4.23149	1.13235	0.267602	chrNA:-1--1	260	2.40491	2.51898	2.52405	1.39573	1.2452	1.16298	0.960345	0.692399	1.26193
1362	26955	DATA	29453	347	43	thc|THC2708422	chr21:29799456-29799515	0		26994	0	A_32_P177477	THC2708422	THC2708422		THC2708422	Unknown	7774.33	2806.5	chrNA:-1--1	26955	0.670553	5.81379	1.94102	0.333865	chrNA:-1--1	26955	3.57103	3.77195	3.38847	1.24477	1.52915	1.50873	1.28334	0.62427	1.16415
1020	30928	DATA	33792	398	47	gb|BC036917|gb|AK054918|ens|ENST00000371194|thc|THC2484736	chr6:49630593-49630652	0		30893	0	A_23_P386398	C6orf141	C6orf141	135398	BC036917	Homo sapiens chromosome 6 open reading frame 141, mRNA (cDNA clone MGC:46457 IMAGE:5201433), complete cds. [BC036917]	7888.94	3180.39	chrNA:-1--1	30928	0.773974	4.03897	0.987	0.244369	chrNA:-1--1	30928	2.11158	2.38454	2.06305	1.00795	1.25097	1.1623	0.830681	0.706102	1.0521
1011	6738	Mean	7384	87	74	ref|NM_021127|gb|BC032663|ens|ENST00000316660|ens|ENST00000269518	chr18:55721258-55721317	0		6807	0	A_23_P207999	PMAIP1	PMAIP1	5366	NM_021127	Homo sapiens phorbol-12-myristate-13-acetate-induced protein 1 (PMAIP1), mRNA [NM_021127]	8560.29	899.039	chrNA:-1--1	6738	0.265035	4.01215	0.870714	0.217019	chrNA:-1--1	6738	2.13393	2.28198	2.22746	1.19121	1.50377	1.26946	1.07681	0.875887	1.14839
761	33562	DATA	36680	432	45	ref|NM_001002259|ref|NM_032156|ref|NM_023925|gb|AY074491	chr12:30754086-30754027	0		33523	0	A_23_P87532	CAPRIN2	CAPRIN2	65981	NM_001002259	Homo sapiens C1q domain containing 1 (C1QDC1), transcript variant 1, mRNA [NM_001002259]	7838.49	3429.84	chrNA:-1--1	33562	0.855065	3.57895	0.75722	0.211576	chrNA:-1--1	33562	2.09051	2.21238	2.21764	1.38474	1.62752	1.45164	1.18594	0.931236	1.23766
62	40997	DATA	45085	531	35	ref|NM_006884|ref|NM_003030|gb|BC008829|gb|AJ002367	chr3:159297953-159297894	0		41017	0	A_24_P300021	SHOX2	SHOX2	6474	NM_006884	Homo sapiens short stature homeobox 2 (SHOX2), transcript variant SHOX2a, mRNA [NM_006884]	7572.42	4156.43	chrNA:-1--1	40997	2.07028	2.98593	0.877586	0.293906	chrNA:-1--1	40997	1.43742	1.58568	1.53759	0.600188	0.321697	0.181247	NaN	NaN	NaN
191	19013	DATA	20809	245	69	gb|BC029452|thc|THC2627786	chr2:166816653-166816712	0		19074	0	A_24_P677712	BC029452	BC029452		BC029452	Homo sapiens, clone IMAGE:3681561, mRNA. [BC029452]	8434	2058.46	chrNA:-1--1	19013	0.505746	3.06217	0.635249	0.207451	chrNA:-1--1	19013	0.949558	1.22992	NaN	NaN	NaN	NaN	0.238079	NaN	0.333104
699	39422	DATA	43115	508	20	thc|THC2632823|gb|BI494113	chr9:131737515-131737456	0		39365	0	A_24_P485105	THC2632823	THC2632823		THC2632823	ALU1_HUMAN (P39188) Alu subfamily J sequence contamination warning entry, partial (7%) [THC2632823]	7203.67	3987.5	chrNA:-1--1	39422	1.25744	3.49128	1.09309	0.313091	chrNA:-1--1	39422	1.37176	1.87378	1.5169	NaN	NaN	0.0522177	0.0537353	0.149924	NaN
976	40926	DATA	44988	530	23	ens|ENST00000382838|gb|AY063455|thc|THC2737445	chr21:30503408-30503349	0		40876	0	A_24_P212624	ENST00000382838	ENST00000382838		ENST00000382838	Homo sapiens D21S2091E mRNA sequence. [AY063455]	7280.21	4148.54	chrNA:-1--1	40926	1.90949	3.95847	2.06137	0.520748	chrNA:-1--1	40926	NaN	3.62392	NaN	0.690036	NaN	0.12834	NaN	0.295821	0.0869071
386	17577	DATA	19212	227	2	gb|BC063641|thc|THC2501205	chr11:32835727-32835786	0		17577	0	A_24_P47329	BC063641	BC063641		BC063641	Homo sapiens cDNA clone IMAGE:4745832, partial cds. [BC063641]	6732.37	1926.61	chrNA:-1--1	17577	0.478261	3.19958	0.510434	0.159532	chrNA:-1--1	17577	1.32286	1.50529	1.3781	NaN	0.763547	0.67284	NaN	NaN	NaN
1398	39463	DATA	43162	508	67	ref|NM_002754|gb|BC085196|gb|AF004709|ens|ENST00000211287	chr6:36215293-36215352	0		39448	0	A_24_P406132	MAPK13	MAPK13	5603	NM_002754	Homo sapiens mitogen-activated protein kinase 13 (MAPK13), mRNA [NM_002754]	8397.58	3987.43	chrNA:-1--1	39463	1.26395	6.84976	2.13674	0.311943	chrNA:-1--1	39463	2.84596	3.4801	3.22751	0.688719	0.888489	0.497974	0.500866	0.550597	0.325396
1387	39768	DATA	43513	512	78	ref|NM_024501|gb|BC014477|ens|ENST00000331462|ens|ENST00000375170	chr2:176763618-176763677	0		39763	0	A_23_P120243	HOXD1	HOXD1	3231	NM_024501	Homo sapiens homeobox D1 (HOXD1), mRNA [NM_024501]	8677.11	4016.5	chrNA:-1--1	39768	1.32193	6.34072	1.27775	0.201516	chrNA:-1--1	39768	1.76753	1.83582	1.56968	0.207711	0.282102	0.0452476	0.112789	0.233497	0.0771721
356	39545	DATA	43260	509	80	ref|NM_145185|gb|BC038295|gb|DQ445915|ens|ENST00000322554	chr19:7883067-7883228	0		39616	0	A_23_P78628	MAP2K7	MAP2K7	5609	NM_145185	Homo sapiens mitogen-activated protein kinase kinase 7 (MAP2K7), mRNA [NM_145185]	8715.26	3994.23	chrNA:-1--1	39545	1.27901	3.17918	0.801455	0.252094	chrNA:-1--1	39545	NaN	1.12325	NaN	0.148428	0.1922	NaN	0.171921	0.262359	0.132054
79	37241	DATA	40707	479	77	ref|NM_053043|ens|ENST00000307403|gb|AL137724|thc|THC2493138	chr7:155230438-155230497	0		37311	0	A_23_P215534	PRR8	PRR8		NM_053043	Homo sapiens proline rich 8 (PRR8), mRNA [NM_053043]	8637.77	3773.87	chrNA:-1--1	37241	1.02879	2.99655	0.799984	0.266969	chrNA:-1--1	37241	NaN	1.32264	1.25895	NaN	NaN	NaN	0.134469	NaN	NaN
40	34751	DATA	37975	447	65	ref|NR_002949|gb|BC015593|gb|AK000532|gb|CB851194	chr3:132565352-132565411	0		34807	0	A_32_P5376	NUDT16P	NUDT16P	152195	NR_002949	Homo sapiens nudix (nucleoside diphosphate linked moiety X)-type motif 16 pseudogene (NUDT16P) on chromosome 3 [NR_002949]	8333.5	3539.65	chrNA:-1--1	34751	0.899203	2.96965	0.416354	0.140203	chrNA:-1--1	34751	0.844287	0.907602	0.890058	NaN	0.377076	0.315815	NaN	NaN	NaN
1425	39094	DATA	42736	503	66	ref|NM_006018|ref|NM_177551|gb|D10923|gb|BC038955	chr12:121765607-121765548	0		39151	0	A_23_P64721	GPR109B	GPR109B	8843	NM_006018	Homo sapiens G protein-coupled receptor 109B (GPR109B), mRNA [NM_006018]	8359.5	3950.5	chrNA:-1--1	39094	1.20956	9.55268	5.14344	0.538429	chrNA:-1--1	39094	5.95345	7.47902	6.89859	0.433277	0.571082	0.327074	0.615097	0.458145	0.462669
468	27093	DATA	29603	349	23	gb|CR620748|ref|XR_015509|ref|XR_015563|thc|THC2495530	chr6:26429760-26429728	0		27113	0	A_24_P135801	LOC729329	LOC729329	729329	CR620748	full-length cDNA clone CS0DK011YI14 of HeLa cells Cot 25-normalized of Homo sapiens (human) [CR620748]	7266.42	2821.43	chrNA:-1--1	27093	0.673845	3.25798	0.454409	0.139476	chrNA:-1--1	27093	1.51894	1.66146	1.51732	1.00255	1.01701	1.05362	0.954673	1.01427	1.01748
1331	31635	DATA	34566	407	56	ref|NM_033360|ref|NM_004985|ens|ENST00000256078|ens|ENST00000311936	chr12:25253597-25253538	0		31683	0	A_23_P45140	KRAS	KRAS	3845	NM_033360	Homo sapiens v-Ki-ras2 Kirsten rat sarcoma viral oncogene homolog (KRAS), transcript variant a, mRNA [NM_033360]	8104.69	3246.48	chrNA:-1--1	31635	0.793514	5.42296	0.979039	0.180536	chrNA:-1--1	31635	2.21214	2.44669	2.18326	1.16921	1.08999	1.11375	1.01268	0.995274	1.12125
1405	764	DATA	954	12	19	ref|NM_018047|ens|ENST00000389624|ens|ENST00000389625|ens|ENST00000199814	chr5:150056580-150056436	0		703	0	A_24_P46484	RBM22	RBM22	55696	NM_018047	Homo sapiens RNA binding motif protein 22 (RBM22), mRNA [NM_018047]	7175.68	349.308	chrNA:-1--1	764	0.0843737	7.04407	7.61735	1.08138	chrNA:-1--1	764	10.2109	12.4835	9.96351	0.917044	2.1711	1.19999	1.68565	0.907532	2.47499
577	17781	DATA	19439	229	59	ref|NM_174908|ens|ENST00000353365|gb|AJ416916|gb|BC065004	chr3:192561618-192570436	0		17836	0	A_24_P51786	CCDC50	CCDC50	152137	NM_174908	Homo sapiens coiled-coil domain containing 50 (CCDC50), transcript variant 1, mRNA [NM_174908]	8179.85	1940.8	chrNA:-1--1	17781	0.482103	3.34688	0.603416	0.180292	chrNA:-1--1	17781	1.88665	1.82085	1.72934	1.00736	1.08272	1.00983	1.05588	1.02794	1.27926
1142	41050	DATA	45160	532	25	ref|NM_024512|gb|AJ308569	chr3:46532463-46532390	0		41000	0	A_23_P155463	LRRC2	LRRC2	79442	NM_024512	Homo sapiens leucine rich repeat containing 2 (LRRC2), mRNA [NM_024512]	7330.74	4163.92	chrNA:-1--1	41050	2.30534	4.32869	17.3425	4.00641	chrNA:-1--1	41050	28.3519	26.1951	20.9862	2.09048	5.54588	1.6139	3.66043	0.434341	10.6342
982	5460	DATA	6001	71	51	ref|NM_003216|ens|ENST00000266304|gb|BC039258|gb|BC021980	chr22:40124526-40124585	0		5505	0	A_24_P151582	TEF	TEF	7008	NM_003216	Homo sapiens thyrotrophic embryonic factor (TEF), mRNA [NM_003216]	7975.7	782.052	chrNA:-1--1	5460	0.235683	3.96739	3.81996	0.96284	chrNA:-1--1	5460	6.36203	6.60477	4.66556	0.497422	1.68059	0.978588	1.32675	0.462342	2.29412
1082	38503	DATA	42081	496	6	ref|XM_931358|ref|XM_943181|thc|THC2691148|thc|THC2718768	chr1:210465386-210465327	0		38427	0	A_32_P206104	LOC643143	LOC643143	643143	XM_931358	PREDICTED: Homo sapiens hypothetical LOC643143 (LOC643143), mRNA [XM_931358]	6847.82	3900.22	chrNA:-1--1	38503	1.13865	4.16189	2.39977	0.576605	chrNA:-1--1	38503	3.94581	4.10756	3.29414	NaN	0.882082	0.314164	0.378853	NaN	1.01867
170	33034	DATA	36096	425	56	ref|NM_001167|ens|ENST00000371199|gb|DQ890857|gb|DQ894012	chrX:122868553-122868612	0		33083	0	A_23_P22460	BIRC4	BIRC4	331	NM_001167	Homo sapiens baculoviral IAP repeat-containing 4 (BIRC4), mRNA [NM_001167]	8105.01	3378.62	chrNA:-1--1	33034	0.837698	3.0495	0.799628	0.262216	chrNA:-1--1	33034	2.26771	2.18414	2.05634	1.14761	1.29329	1.05787	1.3298	0.916516	1.40086
322	4079	DATA	4533	54	28	ref|NM_014876|ens|ENST00000216039|gb|D31884|gb|BC015026	chr22:37411825-37411766	0		4026	0	A_24_P271527	JOSD1	JOSD1	9929	NM_014876	Homo sapiens Josephin domain containing 1 (JOSD1), mRNA [NM_014876]	7404.51	657.693	chrNA:-1--1	4079	0.201671	3.14417	0.660108	0.209947	chrNA:-1--1	4079	2.00419	2.07578	1.89943	1.17452	1.23199	1.20336	1.28221	0.942513	1.27705
1285	31185	DATA	34071	401	71	ref|NM_024580|ref|NM_001040610|gb|BC014628|gb|BX538332	chr15:80317896-80317837	0		31245	0	A_24_P754817	EFTUD1	EFTUD1	79631	NM_024580	Homo sapiens elongation factor Tu GTP binding domain containing 1 (EFTUD1), transcript variant 1, mRNA [NM_024580]	8485.22	3202.19	chrNA:-1--1	31185	0.780931	5.08245	2.7608	0.543202	chrNA:-1--1	31185	4.82727	5.07189	4.47091	1.13624	1.23252	1.46043	1.75561	0.76702	2.15383
1087	33489	DATA	36597	431	47	ref|NM_001730|ens|ENST00000377687|gb|AK131397|gb|AF132818	chr13:72548980-72549039	0		33526	0	A_23_P53891	KLF5	KLF5	688	NM_001730	Homo sapiens Kruppel-like factor 5 (intestinal) (KLF5), mRNA [NM_001730]	7876.44	3422.6	chrNA:-1--1	33489	0.852831	4.16857	0.702183	0.168447	chrNA:-1--1	33489	1.74641	1.74316	1.7892	0.859456	0.991358	0.985096	0.755568	0.833088	0.991969
1186	19922	DATA	21791	257	31	ref|NM_006779|ens|ENST00000279249|gb|AK098292|gb|AF001436	chr11:64846322-64846381	0		19947	0	A_23_P1602	CDC42EP2	CDC42EP2	10435	NM_006779	Homo sapiens CDC42 effector protein (Rho GTPase binding) 2 (CDC42EP2), mRNA [NM_006779]	7468.75	2146.37	chrNA:-1--1	19922	0.523414	4.4899	0.779543	0.173621	chrNA:-1--1	19922	1.85991	1.89639	1.89209	0.854533	1.02279	1.03856	0.847168	0.80467	1.01667
1409	2956	Mean	3351	40	36			0		2909	1	RC11	RC11	RC11		RC11		7607.42	554.573	chrNA:-1--1	2956	0.170013	7.15877	6.24735	0.872685	chrNA:-1--1	2956	NaN	NaN	10.0731	NaN	0.947326	0.670281	NaN	NaN	0.596024
353	38411	DATA	41983	494	78	thc|THC2670307	chr3:194087100-194087041	0		38403	0	A_32_P28151	THC2670307	THC2670307		THC2670307	Unknown	8675.83	3884.45	chrNA:-1--1	38411	1.12876	3.17545	1.14465	0.360469	chrNA:-1--1	38411	NaN	1.74291	1.18778	NaN	0.358622	NaN	0.0437441	0.1447	NaN
56	13744	DATA	15036	177	76	gb|AY358248|thc|THC2483816	chr11:95628132-95628073	0		13814	0	A_24_P935682	AY358248	AY358248		AY358248	Homo sapiens clone DNA166629 MRSS6228 (UNQ6228) mRNA, complete cds. [AY358248]	8611.42	1559.43	chrNA:-1--1	13744	0.404842	2.98027	0.840969	0.282178	chrNA:-1--1	13744	1.8114	1.69391	1.63235	0.446056	NaN	0.636407	NaN	NaN	NaN
1227	13942	DATA	15254	180	39		chr2:025886822-025886763	0		13903	0	A_24_P152278	A_24_P152278	A_24_P152278		A_24_P152278	Unknown	7684.61	1581.42	chrNA:-1--1	13942	0.408625	4.68258	0.650753	0.138973	chrNA:-1--1	13942	2.01609	1.90515	1.93051	1.19703	1.2185	1.09827	1.11331	1.12204	1.17563
1392	19358	DATA	21178	250	13	gb|BC017382|gb|CR749490|gb|AB037771|gb|AK025233	chr4:120434704-120434763	0		19290	0	A_24_P137522	USP53	USP53	54532	BC017382	Homo sapiens ubiquitin specific peptidase 53, mRNA (cDNA clone IMAGE:4082351), complete cds. [BC017382]	7024.56	2095.32	chrNA:-1--1	19358	0.512479	6.5467	1.74647	0.266771	chrNA:-1--1	19358	3.435	3.39789	3.22603	1.28923	1.60419	1.23203	1.05265	0.884771	1.31126
882	8840	DATA	9663	114	58	ref|NM_178815|gb|BC024163|thc|THC2615455	chr10:19006473-19006532	0		8818	0	A_24_P943997	ARL5B	ARL5B	221079	NM_178815	Homo sapiens ADP-ribosylation factor-like 5B (ARL5B), mRNA [NM_178815]	8166.71	1097.11	chrNA:-1--1	8840	0.308549	3.75306	0.68482	0.18247	chrNA:-1--1	8840	1.62555	1.74162	1.71079	0.773858	1.0199	0.803889	0.904301	0.749866	0.873218
808	39409	DATA	43099	508	4	ref|NM_016603|gb|BC048965|gb|BC041335|ens|ENST00000033079	chr5:137303915-137303856	0		39339	0	A_24_P20700	C5orf5	C5orf5	51306	NM_016603	Homo sapiens chromosome 5 open reading frame 5 (C5orf5), mRNA [NM_016603]	6797.06	3988.12	chrNA:-1--1	39409	1.25506	3.63773	1.46537	0.402826	chrNA:-1--1	39409	2.24299	2.77018	2.03201	0.435679	0.953273	0.372248	0.463962	0.319359	0.782898
416	39361	DATA	43042	507	32	thc|THC2671344	chr3:120878446-120876759	0		39383	0	A_23_P144244	THC2671344	THC2671344		THC2671344	Q3MHD6_HUMAN (Q3MHD6) COX17 homolog, cytochrome c oxidase assembly protein, partial (98%) [THC2671344]	7495.55	3980.47	chrNA:-1--1	39361	1.24745	3.2166	1.49855	0.465879	chrNA:-1--1	39361	3.55219	3.65032	2.99822	1.49138	2.2094	1.4848	1.15615	1.29631	1.85659
752	38274	DATA	41834	493	14	ref|NM_145316|gb|BC029657|ens|ENST00000336655|ens|ENST00000356757	chr6:37288099-37288040	0		38284	0	A_23_P334870	C6orf128	C6orf128	221468	NM_145316	Homo sapiens chromosome 6 open reading frame 128 (C6orf128), mRNA [NM_145316]	7038.58	3877.57	chrNA:-1--1	38274	1.11507	3.56448	2.38002	0.667705	chrNA:-1--1	38274	4.84796	4.33798	3.68188	1.27341	2.5277	1.15963	1.19956	0.824706	1.45134
605	7591	DATA	8306	98	61	ens|ENST00000377666|ens|ENST00000342812|gb|AF113122|gb|AF161471	chr13:73285120-73285061	0		7568	0	A_23_P371076	ENST00000377666	ENST00000377666		ENST00000377666	Krueppel-like factor 12 (Transcriptional repressor AP-2rep). [Source:Uniprot/SWISSPROT;Acc:Q9Y4X4] [ENST00000377666]	8242.5	979.648	chrNA:-1--1	7591	0.283196	3.37407	1.80485	0.534918	chrNA:-1--1	7591	3.28183	4.20403	3.37063	1.9729	1.75828	1.36464	1.77977	0.864858	0.962666
214	14912	DATA	16317	192	82	gb|AL390143|thc|THC2509244	chr2:153055200-153055259	0		14908	0	A_24_P466102	AL390143	AL390143		AL390143	Homo sapiens mRNA; cDNA DKFZp547N074 (from clone DKFZp547N074) [AL390143]	8776.62	1668.66	chrNA:-1--1	14912	0.427313	3.07592	1.77611	0.577424	chrNA:-1--1	14912	3.68205	4.36715	3.56171	2.64201	2.12842	1.95024	2.13097	0.944213	1.12566
604	15728	DATA	17203	203	33	gb|BC029919	chr12:62761461-62761520	0		15755	0	A_24_P922261	SRGAP1	SRGAP1	57522	BC029919	Homo sapiens SLIT-ROBO Rho GTPase activating protein 1, mRNA (cDNA clone IMAGE:4153945), with apparent retained intron. [BC029919]	7519.74	1750.22	chrNA:-1--1	15728	0.442809	3.37263	0.971965	0.288192	chrNA:-1--1	15728	2.35696	2.50597	2.5355	1.70843	1.5583	1.40712	1.46582	0.978123	0.911501
1146	4914	DATA	5419	64	64	ens|ENST00000308482|gb|AF115510|thc|THC2668568|thc|THC2604974	chr2:238332125-238332184	0		4893	0	A_23_P435183	ENST00000308482	ENST00000308482		ENST00000308482	leucine rich repeat (in FLII) interacting protein 1 [Source:RefSeq_peptide;Acc:NP_004726] [ENST00000308482]	8318.5	730.5	chrNA:-1--1	4914	0.222347	4.35515	1.24587	0.286068	chrNA:-1--1	4914	2.6126	2.49796	2.83603	1.74227	1.55144	1.24538	1.09017	0.899585	0.753607
757	22216	DATA	24286	286	61	thc|THC2673554	chr7:111617227-111617168	0		22194	0	A_32_P12372	THC2673554	THC2673554		THC2673554	ALU1_HUMAN (P39188) Alu subfamily J sequence contamination warning entry, partial (7%) [THC2673554]	8243.85	2358.8	chrNA:-1--1	22216	0.569626	3.57065	1.20895	0.33858	chrNA:-1--1	22216	2.14424	2.44704	2.47276	1.68644	1.14374	0.988398	0.839099	0.631608	0.530939
238	9715	DATA	10615	125	75	thc|THC2760755	chr5:158424626-158424567	0		9781	0	A_32_P177725	THC2760755	THC2760755		THC2760755	Unknown	8586.01	1177.9	chrNA:-1--1	9715	0.326576	3.09036	0.773969	0.250446	chrNA:-1--1	9715	1.83149	2.14804	2.02406	1.46335	1.65764	1.221	1.00563	0.890841	0.823519
1183	7890	DATA	8632	102	47	thc|THC2667205	chr14:100503000-100503059	0		7852	0	A_24_P896765	THC2667205	THC2667205		THC2667205	Unknown	7886.97	1008.75	chrNA:-1--1	7890	0.289099	4.48403	2.86019	0.637862	chrNA:-1--1	7890	4.69337	6.02336	5.29434	2.96729	3.52653	2.53534	1.85349	0.987219	1.08412
845	33199	DATA	36277	427	67	thc|THC2610890	chr3:71711551-71711492	0		33258	0	A_32_P224449	THC2610890	THC2610890		THC2610890	Q54TC3_DICDI (Q54TC3) FVYE domain-containing protein, partial (3%) [THC2610890]	8384.5	3393.35	chrNA:-1--1	33199	0.843236	3.69012	0.698301	0.189235	chrNA:-1--1	33199	1.57755	1.88241	1.66326	1.17374	1.22074	1.23858	0.813182	0.681368	0.666048
151	38594	DATA	42182	497	22	thc|THC2680414	chr17:41927306-41927248	0		38614	0	A_32_P101019	THC2680414	THC2680414		THC2680414	Unknown	7241.6	3907.1	chrNA:-1--1	38594	1.14924	3.03697	0.653218	0.215089	chrNA:-1--1	38594	1.05573	1.41499	1.11458	0.698589	NaN	0.793901	0.326602	0.33692	0.150499
496	15472	DATA	16925	200	10	gb|AK021745|thc|THC2497314	chr8:48752539-48752598	0		15409	0	A_24_P699733	AK021745	AK021745		AK021745	Homo sapiens cDNA FLJ11683 fis, clone HEMBA1004900. [AK021745]	6947.89	1728.5	chrNA:-1--1	15472	0.43796	3.27982	0.81791	0.249377	chrNA:-1--1	15472	1.13972	1.56795	1.06114	NaN	NaN	0.701647	0.0699011	0.166342	0.064471
1257	1485	Mean	1771	21	71			0		1551	1	RC9	RC9	RC9		RC9		8483.67	414.821	chrNA:-1--1	1485	0.119217	4.82853	1.77825	0.36828	chrNA:-1--1	1485	NaN	NaN	2.96433	0.50296	0.883647	0.230051	NaN	NaN	NaN
453	11105	DATA	12148	143	78	gb|AK092791|gb|AX747733|thc|THC2480805	chr1:112742675-112742734	0		11172	0	A_24_P934135	AK092791	AK092791		AK092791	Homo sapiens cDNA FLJ35472 fis, clone SMINT2007062. [AK092791]	8662.26	1310.05	chrNA:-1--1	11105	0.353967	3.24541	1.47534	0.454591	chrNA:-1--1	11105	2.4618	3.52372	2.77553	1.49757	1.71195	1.60714	1.21565	0.611309	0.75289
341	13196	DATA	14418	170	53	gb|AK090477|thc|THC2668708	chr14:71008617-71008676	0		13165	0	A_32_P136033	AK090477	AK090477		AK090477	Homo sapiens mRNA for FLJ00399 protein. [AK090477]	8040.03	1508.11	chrNA:-1--1	13196	0.394372	3.16189	0.989122	0.312826	chrNA:-1--1	13196	2.46078	2.66222	2.21336	1.43423	1.20269	1.59094	1.39069	0.880381	1.06956
152	26551	DATA	29005	342	20	ref|NM_025082|gb|AK055237|gb|BC015202|ens|ENST00000219172	chr16:66421431-66421372	0		26491	0	A_23_P163580	CENPT	CENPT	80152	NM_025082	Homo sapiens centromere protein T (CENPT), mRNA [NM_025082]	7202.4	2769.81	chrNA:-1--1	26551	0.661537	3.03877	0.716389	0.23575	chrNA:-1--1	26551	1.8408	2.04921	1.83243	1.35702	1.00281	1.30467	0.97373	0.773161	1.00956
1058	24137	DATA	26391	311	41	thc|THC2651036	chr3:71668531-71668472	0		24173	0	A_32_P76602	THC2651036	THC2651036		THC2651036	Unknown	7723.33	2542.45	chrNA:-1--1	24137	0.608633	4.10943	1.34034	0.326161	chrNA:-1--1	24137	2.34064	2.97639	2.53251	1.26452	1.06096	1.53776	0.87258	0.671228	0.800472
598	26362	DATA	28796	339	66		chr12:049242248-049242307	0		26417	0	A_32_P53976	A_32_P53976	A_32_P53976		A_32_P53976	Unknown	8358.34	2747.71	chrNA:-1--1	26362	0.657074	3.36373	2.1491	0.638902	chrNA:-1--1	26362	3.80694	4.28489	3.51131	2.24005	0.789827	1.45702	1.48506	1.10973	0.513572
972	6397	DATA	7010	83	40	ref|NM_175064|ref|NM_001023562|gb|BC047594|ens|ENST00000258704	chr7:44015925-44015985	0		6434	0	A_32_P180435	WBSCR19	WBSCR19	285955	NM_175064	Homo sapiens Williams Beuren syndrome chromosome region 19 (WBSCR19), mRNA [NM_175064]	7696.5	870.352	chrNA:-1--1	6397	0.2575	3.95069	0.829579	0.209983	chrNA:-1--1	6397	1.48252	1.73396	1.39763	NaN	NaN	NaN	0.361667	NaN	0.277565
673	9887	DATA	10806	128	11	ens|ENST00000324076|gb|AK074144|gb|BQ706149	chr14:23706007-23706066	0		9818	0	A_23_P354547	ISGF3G	ISGF3G		ENST00000324076	Transcriptional regulator ISGF3 subunit gamma (Interferon regulatory factor 9) (IRF-9) (IFN-alpha-responsive transcription factor subunit) (Interferon-stimulated gene factor 3 gamma) (ISGF3 p48 subunit) (ISGF- 3 gamma)....	6972.58	1200.43	chrNA:-1--1	9887	0.330094	3.44986	2.03148	0.58886	chrNA:-1--1	9887	3.53433	4.16004	3.3172	2.13911	0.895975	0.97875	1.32794	0.744041	1.08328
844	232	DATA	302	4	47	gb|BM932034|thc|THC2615068	chr15:83821420-83821479	0		202	0	A_32_P79103	BM932034	BM932034		BM932034	UI-E-EJ1-ajl-k-24-0-UI.r1 UI-E-EJ1 Homo sapiens cDNA clone UI-E-EJ1-ajl-k-24-0-UI 5', mRNA sequence [BM932034]	7886.52	290.28	chrNA:-1--1	232	0.0467125	3.68976	1.06867	0.289631	chrNA:-1--1	232	2.33163	2.63702	2.47372	1.61712	1.18941	1.17812	1.28478	0.919689	0.969197
876	13625	DATA	14894	176	19	ref|NM_002451|gb|AF109294|ens|ENST00000380172|ens|ENST00000355696	chr9:21792766-21805476	0		13566	0	A_24_P51118	MTAP	MTAP	4507	NM_002451	Homo sapiens methylthioadenosine phosphorylase (MTAP), mRNA [NM_002451]	7176.56	1552.47	chrNA:-1--1	13625	0.402552	3.74332	1.02718	0.274403	chrNA:-1--1	13625	2.351	2.63398	2.47568	1.71806	1.30833	1.27091	1.27574	1.03392	0.973441
530	40317	DATA	44182	520	67	gb|AK027783|thc|THC2700801|thc|THC2481397|thc|THC2659920	chr12:65991042-65991101	0		40304	0	A_24_P93656	CAND1	CAND1	55832	AK027783	Homo sapiens cDNA FLJ14877 fis, clone PLACE1003044. [AK027783]	8397.9	4075.42	chrNA:-1--1	40317	1.47392	3.30961	1.32429	0.400134	chrNA:-1--1	40317	1.68276	2.06014	2.06591	1.07082	0.18958	0.254661	0.256255	0.187759	0.0797181
779	39541	DATA	43254	509	74	gb|BC042880|gb|AK026873|thc|THC2502738|thc|THC2505066	chr1:779386-779445	0		39606	0	A_24_P750305	LOC643837	LOC643837	643837	BC042880	Homo sapiens hypothetical protein LOC284591, mRNA (cDNA clone IMAGE:5313366). [BC042880]	8563.03	3995.02	chrNA:-1--1	39541	1.27843	3.59934	0.864411	0.240158	chrNA:-1--1	39541	1.18621	1.6087	1.41061	0.63854	0.365042	0.487625	0.190267	0.343502	0.178781
1131	40781	DATA	44780	527	70	gb|AW579481|gb|AA587228|gb|N90066	chrX:70710963-70710904	0		40837	0	A_32_P201020	AW579481	AW579481		AW579481	AW579481 RC0-DT0076-110100-031-b05 DT0076 Homo sapiens cDNA, mRNA sequence [AW579481]	8461.01	4126.51	chrNA:-1--1	40781	1.72725	4.29017	1.18476	0.276158	chrNA:-1--1	40781	1.71536	2.31433	1.83899	0.883657	0.760669	0.759171	0.343559	0.382352	0.256789
345	40409	DATA	44307	522	22	ref|NM_024921|gb|BC017500|gb|AF309774|gb|AK025039	chrX:84447956-84447897	0		40357	0	A_24_P151692	POF1B	POF1B	79983	NM_024921	Homo sapiens premature ovarian failure, 1B (POF1B), mRNA [NM_024921]	7254.58	4090.43	chrNA:-1--1	40409	1.50842	3.16312	1.31402	0.415419	chrNA:-1--1	40409	1.48762	2.34376	1.60525	0.869926	0.340067	0.25336	0.0149195	0.0318789	0.0165349
69	40419	DATA	44317	522	32	thc|THC2708710	chr5:58449585-58449526	0		40376	0	A_32_P18034	THC2708710	THC2708710		THC2708710	Unknown	7508.52	4090.15	chrNA:-1--1	40419	1.51285	2.99016	1.21966	0.407892	chrNA:-1--1	40419	1.97736	2.88714	2.49901	1.3135	0.818193	1.04326	1.11581	0.745297	0.776741
1320	26101	DATA	28512	336	37	gb|AK024937|thc|THC2543018	chr7:98524116-98524057	0		26055	0	A_24_P728115	AK024937	AK024937		AK024937	Homo sapiens cDNA: FLJ21284 fis, clone COL01911. [AK024937]	7634.55	2726.05	chrNA:-1--1	26101	0.651446	5.33777	2.75803	0.516701	chrNA:-1--1	26101	3.86568	5.07572	3.85525	1.15393	0.782186	0.986645	1.01135	NaN	0.707732
592	40916	DATA	44977	530	12	ref|NM_006563|ens|ENST00000264834|gb|U65404|gb|BC040000	chr19:12857326-12857267	0		40856	0	A_23_P383377	KLF1	KLF1	10661	NM_006563	Homo sapiens Kruppel-like factor 1 (erythroid) (KLF1), mRNA [NM_006563]	7000.06	4148.59	chrNA:-1--1	40916	1.89312	3.35907	0.69712	0.207533	chrNA:-1--1	40916	NaN	NaN	0.843361	NaN	0.0611557	0.0563499	NaN	NaN	NaN
116	36411	DATA	39799	469	19	thc|THC2553305|thc|THC2531955	chr3:184959678-184959737	0		36427	0	A_24_P935400	THC2553305	THC2553305		THC2553305	Q3CPQ1_ALTAT (Q3CPQ1) Uncharacterized conserved secreted protein precursor, partial (5%) [THC2553305]	7165.5	3701.5	chrNA:-1--1	36411	0.977284	3.01798	1.42336	0.471627	chrNA:-1--1	36411	1.70406	2.79715	1.72406	NaN	NaN	0.21378	0.196274	0.437817	0.141072
441	13468	DATA	14717	174	12	thc|THC2688486	chr10:79324402-79324343	0		13399	0	A_32_P204258	THC2688486	THC2688486		THC2688486	Unknown	6998.74	1537.78	chrNA:-1--1	13468	0.399634	3.23154	0.846283	0.261882	chrNA:-1--1	13468	1.73044	2.18942	1.93346	1.07882	0.778402	0.812134	1.0566	0.943472	0.824117
313	18780	DATA	20548	242	63	gb|AK024900|thc|THC2643397	chr17:31035523-31035582	0		18758	0	A_24_P690273	AK024900	AK024900		AK024900	Homo sapiens cDNA: FLJ21247 fis, clone COL01205. [AK024900]	8294.5	2036.35	chrNA:-1--1	18780	0.501207	3.13395	0.920266	0.293644	chrNA:-1--1	18780	1.70019	2.00181	2.1825	1.14068	0.716396	0.982895	0.920676	0.611735	0.712943
209	31478	DATA	34396	405	56	ref|NM_003651|gb|BC009744|ens|ENST00000228251|ens|ENST00000279550	chr12:10742963-10742937	0		31528	0	A_24_P625382	CSDA	CSDA	8531	NM_003651	Homo sapiens cold shock domain protein A (CSDA), mRNA [NM_003651]	8104.58	3231.59	chrNA:-1--1	31478	0.789216	3.07197	0.382579	0.124539	chrNA:-1--1	31478	1.2582	1.33306	1.34045	0.87426	0.845724	0.9307	0.833538	0.782069	0.812358
688	13127	DATA	14340	169	60	gb|AK022443|thc|THC2657542	chr3:71283627-71283568	0		13178	0	A_24_P460763	AK022443	AK022443		AK022443	Homo sapiens cDNA FLJ12381 fis, clone MAMMA1002566. [AK022443]	8204.82	1500.79	chrNA:-1--1	13127	0.393095	3.47166	0.836307	0.240895	chrNA:-1--1	13127	1.82735	2.19283	1.97458	1.05947	0.834958	1.12989	1.07129	0.826809	0.930863
644	40346	DATA	44226	521	26	ref|NM_001080453|ens|ENST00000297487|ens|ENST00000389470|gb|AK093809	chr7:1504975-1504916	0		40364	0	A_24_P66672	INTS1	INTS1	26173	NM_001080453	Homo sapiens integrator complex subunit 1 (INTS1), mRNA [NM_001080453]	7343.5	4082.65	chrNA:-1--1	40346	1.48487	3.4205	0.942569	0.275565	chrNA:-1--1	40346	1.47992	1.46418	1.34803	0.932906	0.582837	0.300699	0.0895462	0.174448	0.0705246
1229	20849	DATA	22793	269	13		chr7:111533396-111533337	0		20859	0	A_32_P63734	A_32_P63734	A_32_P63734		A_32_P63734	Unknown	7012.08	2234.96	chrNA:-1--1	20849	0.541897	4.68552	2.60154	0.55523	chrNA:-1--1	20849	4.34846	4.24439	4.08259	2.5843	2.08886	1.18964	0.571565	NaN	0.208377
1098	30723	DATA	33567	395	77	thc|THC2674306	chr5:58981611-58981552	0		30790	0	A_32_P171253	THC2674306	THC2674306		THC2674306	Q9F8M7_CARHY (Q9F8M7) DTDP-glucose 4,6-dehydratase (Fragment), partial (11%) [THC2674306]	8638.04	3158.35	chrNA:-1--1	30723	0.768071	4.19034	1.4898	0.355533	chrNA:-1--1	30723	3.00654	2.99204	2.60959	1.84397	1.14401	1.22075	0.88276	0.933929	0.66147
1121	14070	DATA	15395	182	10	gb|AJ420543|thc|THC2697638|thc|THC2702575|thc|THC2717526	chr6:136698624-136698565	0		14004	0	A_32_P30874	AJ420543	AJ420543		AJ420543	Homo sapiens mRNA full length insert cDNA clone EUROIMAGE 1090207. [AJ420543]	6948.13	1596.5	chrNA:-1--1	14070	0.411188	4.24878	0.82221	0.193517	chrNA:-1--1	14070	2.08425	2.11957	2.01385	1.34126	1.07649	1.2159	0.894085	1.10526	0.896903
1017	36415	DATA	39803	469	23	thc|THC2669126	chr5:72286949-72286890	0		36435	0	A_32_P173439	THC2669126	THC2669126		THC2669126	Unknown	7267.11	3701.5	chrNA:-1--1	36415	0.977488	4.02788	0.933286	0.231706	chrNA:-1--1	36415	1.87154	1.81132	1.51337	0.843662	0.638424	0.78546	0.415174	0.621264	0.387654
1297	30716	DATA	33558	395	68	ref|NM_000266|ens|ENST00000378062|gb|X65882|gb|X65724	chrX:43693841-43693782	0		30775	0	A_23_P73609	NDP	NDP	4693	NM_000266	Homo sapiens Norrie disease (pseudoglioma) (NDP), mRNA [NM_000266]	8409.5	3158.5	chrNA:-1--1	30716	0.767872	5.18622	8.26694	1.59402	chrNA:-1--1	30716	13.2487	12.2371	8.43244	NaN	0.31612	0.323353	NaN	NaN	NaN
119	13038	DATA	14242	168	47	ref|NM_014391|ens|ENST00000371697|gb|X83703|gb|AY903446	chr10:92662601-92662542	0		13002	0	A_23_P161218	ANKRD1	ANKRD1	27063	NM_014391	Homo sapiens ankyrin repeat domain 1 (cardiac muscle) (ANKRD1), mRNA [NM_014391]	7887.67	1493.3	chrNA:-1--1	13038	0.391442	3.02016	0.513887	0.170152	chrNA:-1--1	13038	1.58105	1.50523	1.33626	0.961251	0.945222	0.937072	0.787427	0.846941	0.696693
705	19757	DATA	21609	255	19	ens|ENST00000354185|gb|AK093442|gb|AX748129|gb|BX648405	chr10:70414313-70414372	0		19773	0	A_24_P415260	DDX21	DDX21	9188	ENST00000354185	Nucleolar RNA helicase 2 (EC 3.6.1.-) (Nucleolar RNA helicase II) (Nucleolar RNA helicase Gu) (RH II/Gu) (Gu-alpha) (DEAD box protein 21). [Source:Uniprot/SWISSPROT;Acc:Q9NR30] [ENST00000354185]	7164.13	2132.23	chrNA:-1--1	19757	0.520232	3.49488	0.567466	0.162371	chrNA:-1--1	19757	1.57371	1.57316	1.48083	1.04346	0.985265	0.926553	0.703882	0.887831	0.699943
1395	3504	DATA	3927	47	17	gb|AL832208	chr2:61021791-61021732	0		3519	0	A_23_P412029	FLJ32312	FLJ32312		AL832208	Unknown	7112.09	606.386	chrNA:-1--1	3504	0.186086	6.73099	1.2075	0.179394	chrNA:-1--1	3504	1.82701	1.79272	1.69543	0.745842	0.736069	0.664578	7.28383e-05	NaN	8.89328e-05
1049	13006	DATA	14207	168	12	ref|NM_134269|ref|NM_134270|ref|NM_006932|gb|AY061972	chr22:29830343-29830402	0		12939	0	A_23_P211428	SMTN	SMTN	6525	NM_134269	Homo sapiens smoothelin (SMTN), transcript variant 2, mRNA [NM_134269]	6998.5	1493.5	chrNA:-1--1	13006	0.39092	4.08227	0.816975	0.200127	chrNA:-1--1	13006	2.07078	1.96325	1.82179	1.20596	1.24434	1.14504	0.688628	0.976247	0.78514
1148	13879	Mean	15181	179	51	ref|NM_000389|ref|NM_078467|ens|ENST00000244741|ens|ENST00000373712	chr6:36762684-36762743	0		13924	0	A_23_P59210	CDKN1A	CDKN1A	1026	NM_000389	Homo sapiens cyclin-dependent kinase inhibitor 1A (p21, Cip1) (CDKN1A), transcript variant 1, mRNA [NM_000389]	7976.87	1573.79	chrNA:-1--1	13879	0.407376	4.35663	0.849209	0.194924	chrNA:-1--1	13879	2.63387	2.45811	2.56077	1.69772	1.55765	1.7899	1.31567	1.34311	1.53699
249	12663	DATA	13833	163	63	ref|NM_172373|gb|BC030507|ens|ENST00000239882|ens|ENST00000379498	chr13:40404984-40404925	0		12722	0	A_23_P2801	ELF1	ELF1	1997	NM_172373	Homo sapiens E74-like factor 1 (ets domain transcription factor) (ELF1), mRNA [NM_172373]	8281.14	1457.02	chrNA:-1--1	12663	0.384544	3.09688	0.452789	0.146208	chrNA:-1--1	12663	1.65961	1.54337	1.66738	1.16496	1.12406	1.2294	1.00877	0.943084	1.06061
770	5572	DATA	6122	73	2	ref|NM_016027|ens|ENST00000276590|gb|BC000878|gb|BC008505	chr8:71713346-71712643	0		5571	0	A_23_P252711	LACTB2	LACTB2	51110	NM_016027	Homo sapiens lactamase, beta 2 (LACTB2), mRNA [NM_016027]	6731.57	797.031	chrNA:-1--1	5572	0.238258	3.58937	0.452447	0.126052	chrNA:-1--1	5572	0.850041	0.793852	0.905547	0.398333	0.365743	0.44157	0.22458	0.213347	0.252508
1241	40918	DATA	44979	530	14	ref|NM_171998|ens|ENST00000369454|gb|AK056209|gb|AL834460	chrX:154141257-154141198	0		40860	0	A_24_P408603	RAB39B	RAB39B	116442	NM_171998	Homo sapiens RAB39B, member RAS oncogene family (RAB39B), mRNA [NM_171998]	7051.5	4148.65	chrNA:-1--1	40918	1.89493	4.74025	0.804625	0.169743	chrNA:-1--1	40918	1.20405	1.10548	1.25436	0.132058	0.164818	0.223676	NaN	NaN	NaN
1379	15059	DATA	16477	194	72	gb|AI537201	chr9:100953579-100953520	0		15046	0	A_32_P146394	AI537201	AI537201		AI537201	AI537201 tp06e06.x1 NCI_CGAP_Gas4 Homo sapiens cDNA clone IMAGE:2187010 3', mRNA sequence [AI537201]	8522.79	1683.81	chrNA:-1--1	15059	0.429995	6.22724	1.39779	0.224464	chrNA:-1--1	15059	3.24216	3.09706	3.34313	1.84399	1.91791	1.9044	1.21125	1.15365	1.53053
1368	32474	DATA	35482	418	37	thc|THC2714090	chrX:100047685-100047626	0		32428	0	A_32_P121140	THC2714090	THC2714090		THC2714090	Unknown	7635.09	3327.39	chrNA:-1--1	32474	0.81953	5.91236	2.93363	0.496185	chrNA:-1--1	32474	4.78175	4.63703	5.04343	NaN	0.855765	1.35569	NaN	NaN	NaN
728	5246	DATA	5771	68	76	ref|NM_019096|gb|BC064968|gb|AK000430|ens|ENST00000307126	chr6:43696466-43696407	0		5236	0	A_23_P379026	GTPBP2	GTPBP2	54676	NM_019096	Homo sapiens GTP binding protein 2 (GTPBP2), mRNA [NM_019096]	8623.89	759.802	chrNA:-1--1	5246	0.230341	3.53566	0.485294	0.137257	chrNA:-1--1	5246	1.54656	1.52715	1.58853	1.03086	1.14686	1.1904	0.8923	0.857777	0.878265
1383	24317	DATA	26585	313	65	thc|THC2632459	chr6:13758536-13758477	0		24374	0	A_32_P106523	THC2632459	THC2632459		THC2632459	Q6VEP1_HUMAN (Q6VEP1) F379 retina specific protein, partial (28%) [THC2632459]	8332.7	2557.14	chrNA:-1--1	24317	0.612779	6.2563	1.22159	0.195258	chrNA:-1--1	24317	1.63751	1.76932	1.80827	0.806542	0.498436	0.767525	0.0355355	0.0165694	0.022526
975	36332	DATA	39713	468	18	gb|U25801|thc|THC2597523	chr16:69372041-69371982	0		36270	0	A_23_P66190	VAC14	VAC14	55697	U25801	Human Tax1 binding protein mRNA, partial cds. [U25801]	7152.71	3694	chrNA:-1--1	36332	0.972569	3.9571	0.60664	0.153304	chrNA:-1--1	36332	1.78241	1.90187	1.9367	1.39406	1.27756	1.43742	1.02009	0.998783	1.04234
927	35409	DATA	38692	456	17	thc|THC2565113|gb|BF851022|gb|BF996345	chr7:130233725-130233666	0		35346	0	A_24_P937182	THC2565113	THC2565113		THC2565113	ALU8_HUMAN (P39195) Alu subfamily SX sequence contamination warning entry, partial (10%) [THC2565113]	7128.33	3607.02	chrNA:-1--1	35409	0.927398	3.85867	0.657573	0.170414	chrNA:-1--1	35409	1.07527	1.24198	1.17931	NaN	0.700414	0.736606	0.124186	NaN	0.243218
1199	16794	DATA	18368	217	8	ref|NM_199437|ref|NM_199439|ref|NM_199438|ref|NM_020228	chr11:129275024-129274965	0		16800	0	A_32_P228699	PRDM10	PRDM10	56980	NM_199437	Homo sapiens PR domain containing 10 (PRDM10), transcript variant 2, mRNA [NM_199437]	6884.48	1852.81	chrNA:-1--1	16794	0.463518	4.55325	0.735404	0.161512	chrNA:-1--1	16794	1.92628	2.03047	1.9151	1.24736	1.42072	1.45099	0.880044	0.930668	0.94937
92	18435	DATA	20162	238	17	gb|XR_019592|ref|XR_016024	chr1:79293378-79293319	0		18375	0	A_24_P221485	LOC651255	LOC651255		XR_019592	PREDICTED: Homo sapiens similar to phosphoserine aminotransferase isoform 2 (LOC651255), mRNA [XR_019592]	7126	2007	chrNA:-1--1	18435	0.494739	3.0032	0.383787	0.127793	chrNA:-1--1	18435	1.00998	1.06142	1.01019	0.719776	0.703593	0.793978	0.496133	0.525049	0.4332
1384	40031	DATA	43836	516	61	ref|NM_173582|ens|ENST00000298198|gb|AB019210|gb|AK090777	chr11:73720314-73720255	0		40011	0	A_32_P122703	PGM2L1	PGM2L1	283209	NM_173582	Homo sapiens phosphoglucomutase 2-like 1 (PGM2L1), mRNA [NM_173582]	8245.26	4046.32	chrNA:-1--1	40031	1.38297	6.2743	1.6497	0.26293	chrNA:-1--1	40031	3.61684	3.59049	3.54856	2.35042	2.45758	2.3915	1.2441	1.55726	0.955739
172	22041	DATA	24092	284	37	ref|NM_012158|ens|ENST00000355619|gb|BC063796|gb|AF126028	chr13:76477940-76477881	0		21997	0	A_23_P140069	FBXL3	FBXL3	26224	NM_012158	Homo sapiens F-box and leucine-rich repeat protein 3 (FBXL3), mRNA [NM_012158]	7634.18	2344.49	chrNA:-1--1	22041	0.566245	3.05084	0.38936	0.127624	chrNA:-1--1	22041	1.42238	1.3856	1.43762	1.1028	1.12208	1.06562	0.827718	0.93823	0.834863
368	10425	DATA	11392	135	2	ref|NM_033360|ref|NM_004985|gb|BC010502|ens|ENST00000256078	chr12:25249637-25249578	0		10425	0	A_23_P306500	KRAS	KRAS	3845	NM_033360	Homo sapiens v-Ki-ras2 Kirsten rat sarcoma viral oncogene homolog (KRAS), transcript variant a, mRNA [NM_033360]	6731.63	1251.5	chrNA:-1--1	10425	0.340794	3.18775	0.419714	0.131665	chrNA:-1--1	10425	1.575	1.5838	1.60187	1.20092	1.31661	1.23208	0.944724	1.04793	0.993049
1423	22869	DATA	25002	295	12	ens|ENST00000380946|gb|U51869|thc|THC2557122	chr10:3813035-3812976	0		22877	0	A_24_P128308	ENST00000380946	ENST00000380946		ENST00000380946	Krueppel-like factor 6 (Core promoter element-binding protein) (B- cell-derived protein 1) (Proto-oncogene BCD1) (Transcription factor Zf9) (GC-rich sites-binding factor GBF). [Source:Uniprot/SWISSPROT;Acc:Q99612] [ENST00000380946]	6986.58	2425.43	chrNA:-1--1	22869	0.58248	8.61659	2.70852	0.314338	chrNA:-1--1	22869	4.49548	5.02531	4.82024	2.59982	3.08946	2.65102	0.944804	NaN	0.838254
377	7687	DATA	8412	99	82	ref|NM_033386|gb|AL834373|gb|CR749566|ens|ENST00000215957	chr22:36666866-36666925	0		7757	0	A_23_P68922	MICALL1	MICALL1	85377	NM_033386	Homo sapiens MICAL-like 1 (MICALL1), mRNA [NM_033386]	8763.68	986.958	chrNA:-1--1	7687	0.284887	3.19433	0.556052	0.174075	chrNA:-1--1	7687	1.80593	1.86115	2.03217	1.42274	1.54214	1.43733	1.04028	1.18814	1.11573
1260	29858	DATA	32620	384	65	ref|NM_015310|ref|NM_206909|gb|BC011238|gb|AL353936	chr8:18429392-18429333	0		29840	0	A_23_P20392	PSD3	PSD3	23362	NM_015310	Homo sapiens pleckstrin and Sec7 domain containing 3 (PSD3), transcript variant 1, mRNA [NM_015310]	8345.82	3077.79	chrNA:-1--1	29858	0.743301	4.87363	1.08101	0.221807	chrNA:-1--1	29858	2.40997	2.28133	2.48707	1.45201	1.73084	1.49416	1.03903	0.788038	0.771473
716	19090	DATA	20894	246	69		chr4:103954955-103954896	0		19075	0	A_24_P630916	A_24_P630916	A_24_P630916		A_24_P630916	Unknown	8446.87	2065.5	chrNA:-1--1	19090	0.507171	3.51626	0.883483	0.251256	chrNA:-1--1	19090	1.96462	1.84379	2.15959	1.27898	1.32071	1.14662	1.00291	0.61449	0.625291
702	31630	DATA	34560	407	50	ens|ENST00000377275|gb|AK022915|gb|AL133611|thc|THC2741742	chr10:19010220-19010279	0		31672	0	A_24_P389612	ARL5B	ARL5B	221079	ENST00000377275	ADP-ribosylation factor-like protein 5B (ADP-ribosylation factor-like protein 8). [Source:Uniprot/SWISSPROT;Acc:Q96KC2] [ENST00000377275]	7952.43	3246.39	chrNA:-1--1	31630	0.793358	3.49359	0.558523	0.159871	chrNA:-1--1	31630	1.55982	1.55673	1.61553	0.977738	1.11501	0.871383	0.856249	0.808301	0.817157
1112	25302	DATA	27648	326	23	gb|CA414006|gb|BU742919|gb|AV648391|gb|AV648578	chr16:78189602-78189661	0		25245	0	A_32_P213103	CA414006	CA414006		CA414006	CA414006 UI-H-EZ0-ban-f-19-0-UI.s1 NCI_CGAP_Ch1 Homo sapiens cDNA clone UI-H-EZ0-ban-f-19-0-UI 3', mRNA sequence [CA414006]	7278.89	2652.5	chrNA:-1--1	25302	0.633515	4.22541	2.21428	0.524039	chrNA:-1--1	25302	3.78415	3.776	4.10824	0.7382	1.76635	0.343096	NaN	NaN	NaN
1067	26962	DATA	29463	347	53	ref|NM_015626|ref|NM_134265|gb|BC048007|ens|ENST00000262394	chr17:22663795-22663854	0		27011	0	A_23_P4353	WSB1	WSB1	26118	NM_015626	Homo sapiens WD repeat and SOCS box-containing 1 (WSB1), transcript variant 1, mRNA [NM_015626]	8028	2806.5	chrNA:-1--1	26962	0.670727	4.12187	0.930329	0.225706	chrNA:-1--1	26962	2.27554	2.23242	2.45153	1.40305	1.64517	1.34444	1.16935	0.884975	1.02504
1251	6282	DATA	6888	82	3	gb|AA837799	chr22:31528429-31528488	0		6205	0	A_23_P211468	AA837799	AA837799		AA837799	oe06h09.s1 NCI_CGAP_Ov2 Homo sapiens cDNA clone IMAGE:1385153, mRNA sequence [AA837799]	6769.43	863.04	chrNA:-1--1	6282	0.254836	4.77606	3.22882	0.676042	chrNA:-1--1	6282	4.85178	4.65855	5.20115	2.08645	2.97181	1.02734	0.521544	0.436397	0.224467
1078	17746	DATA	19404	229	24	ref|NM_001001555|ref|NM_001001550|ref|NM_005311|ref|NM_001001549	chr7:50625276-50625242	0		17768	0	A_23_P122863	GRB10	GRB10	2887	NM_001001555	Homo sapiens growth factor receptor-bound protein 10 (GRB10), transcript variant 4, mRNA [NM_001001555]	7291	1940.77	chrNA:-1--1	17746	0.481475	4.15577	1.72332	0.414682	chrNA:-1--1	17746	3.33788	3.37644	3.40095	1.60663	2.45807	1.40029	1.07704	0.946223	0.880761
706	16813	DATA	18391	217	31	ref|NM_032717|ens|ENST00000264409|gb|AK055749|gb|AY358100	chr4:84745608-84745667	0		16842	0	A_23_P69810	MAG1	MAG1	84803	NM_032717	Homo sapiens lung cancer metastasis-associated protein (MAG1), mRNA [NM_032717]	7468.78	1852.89	chrNA:-1--1	16813	0.463913	3.49648	0.753192	0.215414	chrNA:-1--1	16813	1.83063	1.8209	1.90337	1.08455	1.41854	1.03838	0.824705	0.714956	0.859546
900	30989	DATA	33862	399	32	ref|NM_032047|ens|ENST00000326505|gb|AB209517|gb|AK074235	chr3:184473627-184473686	0		31017	0	A_23_P18372	B3GNT5	B3GNT5	84002	NM_032047	Homo sapiens UDP-GlcNAc:betaGal beta-1,3-N-acetylglucosaminyltransferase 5 (B3GNT5), mRNA [NM_032047]	7495.38	3188	chrNA:-1--1	30989	0.77569	3.79935	2.63157	0.692636	chrNA:-1--1	30989	4.88802	4.97591	5.51684	2.23696	3.76549	2.0135	1.67652	1.15082	1.60402
787	10874	DATA	11892	140	77	ref|NM_018590|gb|BX640967|gb|AB090811|ens|ENST00000374466	chr10:42999832-42999891	0		10865	0	A_23_P149892	GALNACT-2	GALNACT-2	55454	NM_018590	Homo sapiens chondroitin sulfate GalNAcT-2 (GALNACT-2), mRNA [NM_018590]	8649.42	1288.1	chrNA:-1--1	10874	0.349493	3.61152	1.53243	0.424318	chrNA:-1--1	10874	3.22962	3.1643	3.55303	2.10118	2.76708	1.87572	1.38496	0.818967	1.24171
1123	22973	DATA	25122	296	47	ref|NM_183013|ref|NM_183011|ref|NM_183012|ref|NM_181571	chr10:35540647-35540706	0		22935	0	A_24_P171075	CREM	CREM	1390	NM_183013	Homo sapiens cAMP responsive element modulator (CREM), transcript variant 19, mRNA [NM_183013]	7888.31	2432.48	chrNA:-1--1	22973	0.584713	4.25163	1.83183	0.430853	chrNA:-1--1	22973	4.03675	3.61558	3.81572	2.24654	3.12838	2.2494	1.33001	0.963669	1.40274
607	11854	DATA	12967	153	47	ref|NM_018689|ens|ENST00000220244|ens|ENST00000356249|gb|AY007811	chr15:79030689-79030748	0		11898	0	A_23_P324754	KIAA1199	KIAA1199	57214	NM_018689	Homo sapiens KIAA1199 (KIAA1199), mRNA [NM_018689]	7874.87	1383.61	chrNA:-1--1	11854	0.368572	3.38119	3.8811	1.14785	chrNA:-1--1	11854	7.31734	5.65086	7.12225	2.17263	4.86394	2.2278	1.79881	NaN	0.955926
1063	5957	DATA	6534	77	74	gb|AY055760|gb|AB240569|gb|AB240570|thc|THC2511228	chr1:205576959-205577018	0		6023	0	A_23_P312008	CD55	CD55	1604	AY055760	Homo sapiens decay-accelerating factor 4ab mRNA, partial cds, alternatively spliced. [AY055760]	8560	825.681	chrNA:-1--1	5957	0.247173	4.11626	3.81595	0.927043	chrNA:-1--1	5957	6.85912	5.62278	6.3269	1.83917	4.15904	2.01901	1.23182	NaN	0.690878
526	32185	DATA	35168	414	63	ref|NM_005402|ens|ENST00000005257|gb|AF493910|gb|M29893	chr7:39702850-39702909	0		32162	0	A_23_P168479	RALA	RALA	5898	NM_005402	Homo sapiens v-ral simian leukemia viral oncogene homolog A (ras related) (RALA), mRNA [NM_005402]	8295.29	3298.17	chrNA:-1--1	32185	0.810746	3.30548	1.06859	0.323277	chrNA:-1--1	32185	2.48546	2.10876	2.43382	1.23524	1.895	1.32714	0.854727	0.813456	0.840457
961	3075	Mean	3475	41	75	ref|NM_002421|ens|ENST00000315274|gb|AK223035|gb|AK223281	chr11:102165966-102165907	0		3147	0	A_23_P1691	MMP1	MMP1	4312	NM_002421	Homo sapiens matrix metallopeptidase 1 (interstitial collagenase) (MMP1), mRNA [NM_002421]	8585.56	561.534	chrNA:-1--1	3075	0.173582	3.91456	83.7566	21.3962	chrNA:-1--1	3075	143.372	115.015	140.778	52.0578	95.465	36.8852	15.56	1.6522	29.392
344	33543	DATA	36656	432	21	ref|NM_032682|gb|AK092383|gb|AK122710|gb|AK027264	chr3:71091157-71091098	0		33481	0	A_23_P155257	FOXP1	FOXP1	27086	NM_032682	Homo sapiens forkhead box P1 (FOXP1), transcript variant 1, mRNA [NM_032682]	7228.66	3429.91	chrNA:-1--1	33543	0.854464	3.16277	0.873303	0.276119	chrNA:-1--1	33543	2.09878	1.90922	2.31599	1.08962	1.60328	1.35837	0.921056	0.838838	0.893576
905	24650	DATA	26947	318	2	gb|AY358179|ens|ENST00000377839|thc|THC2490178	chr1:6249697-6249756	0		24570	0	A_24_P931201	AY358179	AY358179		AY358179	Homo sapiens clone DNA147310 GSQS6193 (UNQ6193) mRNA, complete cds. [AY358179]	6745.5	2593.65	chrNA:-1--1	24650	0.619869	3.80583	0.590454	0.155144	chrNA:-1--1	24650	NaN	0.745356	NaN	0.342875	0.324646	0.263603	0.0418053	0.0769593	0.0481607
527	10480	DATA	11455	135	65	gb|AK097130|thc|THC2487280	chr15:70563131-70563190	0		10536	0	A_24_P256434	AK097130	AK097130		AK097130	Homo sapiens cDNA FLJ39811 fis, clone SPLEN2009581. [AK097130]	8331.58	1251.43	chrNA:-1--1	10480	0.341785	3.30706	1.40888	0.426022	chrNA:-1--1	10480	2.94218	2.20072	3.22215	NaN	NaN	NaN	0.741099	NaN	NaN
1105	5382	DATA	5918	70	53	gb|BC069772|gb|BC112149|gb|BC112175|ens|ENST00000359976	chrX:46949676-46949735	0		5349	0	A_23_P148600	INE1	INE1	8552	BC069772	Homo sapiens cDNA clone MGC:97335 IMAGE:7262587, complete cds. [BC069772]	8039.22	774.462	chrNA:-1--1	5382	0.233717	4.20311	1.25767	0.299223	chrNA:-1--1	5382	2.5497	2.06664	2.75987	NaN	1.23814	1.19295	0.786673	NaN	0.629685
1369	17407	DATA	19028	224	73	gb|AK000925|thc|THC2473998	chr10:69823333-69823274	0		17394	0	A_24_P926666	AK000925	AK000925		AK000925	Homo sapiens cDNA FLJ10063 fis, clone HEMBA1001446. [AK000925]	8548.42	1903.85	chrNA:-1--1	17407	0.475307	5.91865	1.48619	0.251103	chrNA:-1--1	17407	3.03665	2.93857	3.17149	2.27664	1.90815	1.86043	1.08861	0.919802	0.833181
862	40974	DATA	45040	530	75	gb|AB046856|gb|AB032974|gb|AW297760|gb|XM_371074	chr17:58855690-58855749	0		40972	0	A_23_P218346	TANC2	TANC2	26115	AB046856	Homo sapiens mRNA for KIAA1636 protein, partial cds. [AB046856]	8601.89	4149.43	chrNA:-1--1	40974	2.00777	3.71422	1.37723	0.370798	chrNA:-1--1	40974	2.35597	2.53627	2.94291	2.09927	1.776	1.39761	0.832885	0.484084	0.68928
362	7010	DATA	7676	91	26	gb|AK025305|thc|THC2601463	chr3:142816481-142816540	0		7032	0	A_24_P354257	AK025305	AK025305		AK025305	Homo sapiens cDNA: FLJ21652 fis, clone COL08582. [AK025305]	7341.29	929.167	chrNA:-1--1	7010	0.270857	3.18295	0.936286	0.294157	chrNA:-1--1	7010	2.47197	2.24151	2.60055	1.99665	2.14011	1.55376	1.18558	1.05448	1.12253
230	23468	DATA	25659	302	74	gb|AY032628|gb|AF116630|gb|AF113696|gb|AL833186	chr8:23481459-23481518	0		23456	0	A_23_P216004	SLC25A37	SLC25A37	51312	AY032628	Homo sapiens mitochondria solute carrier protein (MSCP) mRNA, complete cds, alternatively spliced. [AY032628]	8574.21	2475.94	chrNA:-1--1	23468	0.594731	3.08739	1.06169	0.343878	chrNA:-1--1	23468	2.76962	2.5862	2.71286	2.197	2.32209	1.52044	1.26646	1.11546	1.18954
1060	15796	DATA	17275	204	20	ref|NM_005261|ref|NM_181702|ens|ENST00000297596|gb|BC022010	chr8:95331183-95331124	0		15733	0	A_23_P257043	GEM	GEM	2669	NM_005261	Homo sapiens GTP binding protein overexpressed in skeletal muscle (GEM), transcript variant 1, mRNA [NM_005261]	7202.14	1757.72	chrNA:-1--1	15796	0.444348	4.11103	2.56621	0.624225	chrNA:-1--1	15796	5.50294	4.92431	5.2249	3.4701	3.84973	2.3773	1.86701	1.84056	1.07363
886	12754	DATA	13929	164	74	ref|NM_002357|ens|ENST00000264444|gb|CR541692|gb|CR536495	chr2:69996030-69996806	0		12743	0	A_23_P408094	MXD1	MXD1	4084	NM_002357	Homo sapiens MAX dimerization protein 1 (MXD1), mRNA [NM_002357]	8573.56	1463.82	chrNA:-1--1	12754	0.386161	3.76405	4.70909	1.25107	chrNA:-1--1	12754	10.0598	8.58664	8.55532	4.27968	6.05078	2.8484	3.01612	1.62006	3.22975
835	13775	DATA	15068	178	23	ref|NM_015111|gb|AK127224|gb|BC053323|ens|ENST00000274605	chr5:177481885-177481944	0		13722	0	A_23_P58747	N4BP3	N4BP3	23138	NM_015111	Homo sapiens Nedd4 binding protein 3 (N4BP3), mRNA [NM_015111]	7278.35	1566.86	chrNA:-1--1	13775	0.405458	3.68177	1.86483	0.506504	chrNA:-1--1	13775	4.62695	3.94012	3.65731	1.96418	2.49192	2.13846	1.65583	1.02292	1.91655
254	29587	DATA	32317	381	17	gb|BC036917|ens|ENST00000355916|thc|THC2476994	chr6:49626843-49626902	0		29601	0	A_32_P114483	C6orf141	C6orf141	135398	BC036917	Homo sapiens chromosome 6 open reading frame 141, mRNA (cDNA clone MGC:46457 IMAGE:5201433), complete cds. [BC036917]	7114.08	3056.1	chrNA:-1--1	29587	0.736184	3.10131	0.94889	0.305964	chrNA:-1--1	29587	2.56014	2.22232	2.0916	1.17846	1.70652	1.41813	0.893875	0.889831	1.12198
1393	39609	DATA	43331	510	66	ref|NM_014798|gb|AL833315|gb|BC064361|ens|ENST00000310069	chr17:40886897-40886838	0		39593	0	A_24_P49514	PLEKHM1	PLEKHM1	9842	NM_014798	Homo sapiens pleckstrin homology domain containing, family M (with RUN domain) member 1 (PLEKHM1), mRNA [NM_014798]	8372.53	4002.21	chrNA:-1--1	39609	1.29082	6.59339	1.8273	0.277141	chrNA:-1--1	39609	NaN	2.93254	3.05098	1.02572	1.43786	1.18526	0.268365	0.334049	0.285668
1195	31809	DATA	34757	409	77	ref|NM_007115|ens|ENST00000243347|gb|AJ419936|gb|AJ421518	chr2:151934841-151934900	0		31876	0	A_23_P165624	TNFAIP6	TNFAIP6	7130	NM_007115	Homo sapiens tumor necrosis factor, alpha-induced protein 6 (TNFAIP6), mRNA [NM_007115]	8637.94	3261.17	chrNA:-1--1	31809	0.798681	4.53381	3.18665	0.702862	chrNA:-1--1	31809	5.97798	4.20139	4.30129	1.30695	2.05789	1.56939	0.508118	0.493546	0.41494
1357	3814	DATA	4251	51	1	ref|NM_005658|ens|ENST00000373887|gb|U19261|gb|BC024145	chr9:122706239-122706180	0		3813	0	A_23_P216970	TRAF1	TRAF1	7185	NM_005658	Homo sapiens TNF receptor-associated factor 1 (TRAF1), mRNA [NM_005658]	6705.77	635.884	chrNA:-1--1	3814	0.1948	5.75551	2.71439	0.471616	chrNA:-1--1	3814	5.36175	4.48093	4.29818	1.85514	2.21634	1.52018	1.02396	1.12429	1.0359
268	17996	DATA	19672	232	37	ref|NM_198040|ref|NM_004427|gb|AJ419231|ens|ENST00000257118	chr1:33562046-33561987	0		17951	0	A_23_P423864	PHC2	PHC2	1912	NM_198040	Homo sapiens polyhomeotic homolog 2 (Drosophila) (PHC2), transcript variant 1, mRNA [NM_198040]	7633.84	1963.37	chrNA:-1--1	17996	0.486303	3.11002	0.417231	0.134157	chrNA:-1--1	17996	1.58021	1.45816	1.47629	1.04071	1.08621	1.04381	0.984108	0.895715	0.965133
1001	27704	DATA	30282	357	22	gb|AF119858|ens|ENST00000321536|thc|THC2698752	chr7:46789149-46789208	0		27722	0	A_24_P337810	EPS15L2	EPS15L2		AF119858	Homo sapiens PRO1866 mRNA, complete cds. [AF119858]	7241	2880	chrNA:-1--1	27704	0.688526	3.99663	0.619446	0.154992	chrNA:-1--1	27704	1.75455	1.55474	1.69281	1.02623	1.02623	1.00013	0.86599	0.76204	0.872977
1312	22497	DATA	24588	290	23	thc|THC2683270	chr9:15463402-15463461	0		22436	0	A_32_P63461	THC2683270	THC2683270		THC2683270	ALU7_HUMAN (P39194) Alu subfamily SQ sequence contamination warning entry, partial (27%) [THC2683270]	7278.44	2388.1	chrNA:-1--1	22497	0.575332	5.28123	1.00464	0.190229	chrNA:-1--1	22497	1.98493	1.71991	1.79131	0.878351	0.735245	0.755656	0.40056	NaN	0.447916
1053	9446	DATA	10327	122	42	ref|NM_032129|gb|BC101387|gb|BC101386|ens|ENST00000379410	chr1:900163-900222	0		9408	0	A_23_P23616	PLEKHN1	PLEKHN1	84069	NM_032129	Homo sapiens pleckstrin homology domain containing, family N member 1 (PLEKHN1), mRNA [NM_032129]	7760.59	1156.15	chrNA:-1--1	9446	0.32089	4.09528	0.710075	0.173389	chrNA:-1--1	9446	2.09779	1.90823	1.90845	1.23832	1.2707	1.3141	0.995633	0.8984	1.09686
278	27016	DATA	29519	348	24		chr7:051424599-051424540	0		26959	0	A_24_P666795	A_24_P666795	A_24_P666795		A_24_P666795	Unknown	7304.36	2813.74	chrNA:-1--1	27016	0.67201	3.11557	0.537763	0.172605	chrNA:-1--1	27016	1.72209	1.68321	1.71077	1.20704	1.22998	1.13891	1.11996	0.843324	0.924977
1269	26874	DATA	29364	346	39	ref|NM_172373|gb|BC030507|ens|ENST00000239882|ens|ENST00000379498	chr13:40405104-40405045	0		26831	0	A_24_P78590	ELF1	ELF1	1997	NM_172373	Homo sapiens E74-like factor 1 (ets domain transcription factor) (ELF1), mRNA [NM_172373]	7685.37	2798.74	chrNA:-1--1	26874	0.668539	4.93916	0.730858	0.147972	chrNA:-1--1	26874	1.80564	1.73574	1.79097	1.05079	1.1017	1.07991	0.879831	0.690524	0.736235
1420	22039	DATA	24090	284	35	gb|AK097700|thc|THC2500181|thc|THC2542818	chr17:60205062-60205003	0		21993	0	A_32_P37089	AK097700	AK097700		AK097700	Homo sapiens cDNA FLJ40381 fis, clone TESTI2035688. [AK097700]	7583.54	2344.1	chrNA:-1--1	22039	0.566192	8.13489	1.62873	0.200216	chrNA:-1--1	22039	3.16195	3.16608	2.96332	1.44476	1.60301	1.48542	0.95215	0.697584	0.92291
962	25080	DATA	27410	323	40	ref|NM_006738|ref|NM_007200|ref|NM_144767|gb|AK022014	chr15:84087804-84087863	0		25118	0	A_23_P137276	AKAP13	AKAP13	11214	NM_006738	Homo sapiens A kinase (PRKA) anchor protein 13 (AKAP13), transcript variant 1, mRNA [NM_006738]	7697.74	2630.65	chrNA:-1--1	25080	0.629141	3.9194	0.971735	0.24793	chrNA:-1--1	25080	2.58653	2.43618	2.3839	1.46236	1.48129	1.48256	1.31959	0.84933	1.28062
78	4327	DATA	4799	57	39	ref|NM_005077|gb|BC000228|ens|ENST00000376499|ens|ENST00000355002	chr9:83388997-83388938	0		4362	0	A_23_P135239	TLE1	TLE1	7088	NM_005077	Homo sapiens transducin-like enhancer of split 1 (E(sp1) homolog, Drosophila) (TLE1), mRNA [NM_005077]	7671.03	679.873	chrNA:-1--1	4327	0.207951	2.99485	0.61082	0.203957	chrNA:-1--1	4327	1.90191	1.89362	1.74715	1.26002	1.30749	1.19726	1.1592	0.811714	1.04998
630	17591	DATA	19229	227	19	thc|THC2664391|thc|THC2711577	chr2:53930019-53929960	0		17606	0	A_32_P21459	THC2664391	THC2664391		THC2664391	ALU7_HUMAN (P39194) Alu subfamily SQ sequence contamination warning entry, partial (6%) [THC2664391]	7164	1926.46	chrNA:-1--1	17591	0.47853	3.40275	0.802308	0.235782	chrNA:-1--1	17591	1.97639	1.94908	1.78212	1.0632	1.17155	0.91816	0.998482	0.605014	0.878649
685	11781	DATA	12889	152	54	ref|NM_006506|gb|D78155|gb|D82880|ens|ENST00000286364	chr3:142775535-142775594	0		11751	0	A_23_P80566	RASA2	RASA2	5922	NM_006506	Homo sapiens RAS p21 protein activator 2 (RASA2), mRNA [NM_006506]	8065.39	1376.06	chrNA:-1--1	11781	0.367133	3.46532	0.643446	0.185681	chrNA:-1--1	11781	2.09077	1.97984	1.90209	1.27666	1.35853	1.23475	1.26942	1.00674	1.13746
435	38159	DATA	41716	491	66	ref|NM_001271|gb|AL831836|gb|AK095933|gb|BC047036	chr15:91371829-91371888	0		38222	0	A_24_P264664	CHD2	CHD2	1106	NM_001271	Homo sapiens chromodomain helicase DNA binding protein 2 (CHD2), transcript variant 1, mRNA [NM_001271]	8359.01	3862.54	chrNA:-1--1	38159	1.10352	3.22814	0.66053	0.204616	chrNA:-1--1	38159	2.00918	1.9002	1.77366	1.25503	1.22257	1.17255	1.18546	0.875292	0.935344
47	17559	DATA	19191	226	66	ens|ENST00000354417|gb|M34071|gb|M31157|thc|THC2659026	chr12:28006159-28006100	0		17539	0	A_24_P923612	PTHLH	PTHLH	5744	ENST00000354417	Parathyroid hormone-related protein precursor (PTH-rP) (PTHrP) [Contains: PTHrP[1-36]; PTHrP[38-94]; Osteostatin (PTHrP[107-139])]. [Source:Uniprot/SWISSPROT;Acc:P12272] [ENST00000354417]	8370.42	1918.57	chrNA:-1--1	17559	0.477897	2.97432	1.24985	0.420214	chrNA:-1--1	17559	3.18229	2.24232	2.45654	1.27386	1.53846	1.50254	1.20964	NaN	0.711118
1110	38626	DATA	42218	497	58	ref|NM_013359|ens|ENST00000251269|gb|BC111981|gb|BC113426	chr19:49163247-49163306	0		38678	0	A_23_P90320	ZNF221	ZNF221	7638	NM_013359	Homo sapiens zinc finger protein 221 (ZNF221), mRNA [NM_013359]	8156.42	3906.57	chrNA:-1--1	38626	1.1528	4.21738	0.935385	0.221793	chrNA:-1--1	38626	1.6164	NaN	NaN	NaN	NaN	NaN	0.157484	0.118795	NaN
1084	38403	DATA	41974	494	69	ref|NM_030912|ens|ENST00000369896|ens|ENST00000302424|gb|BC021925	chr10:104407544-104407603	0		38386	0	A_23_P46844	TRIM8	TRIM8	81603	NM_030912	Homo sapiens tripartite motif-containing 8 (TRIM8), mRNA [NM_030912]	8448.72	3884.95	chrNA:-1--1	38403	1.12793	4.16556	1.55634	0.373621	chrNA:-1--1	38403	3.57094	2.80542	3.13792	1.49495	1.96974	1.84658	1.08225	0.769608	1.15062
1004	20579	DATA	22500	265	60	ref|NM_006142|ens|ENST00000339276|ens|ENST00000374137|gb|CR541926	chr1:27062695-27062754	0		20631	0	A_23_P63254	SFN	SFN	2810	NM_006142	Homo sapiens stratifin (SFN), mRNA [NM_006142]	8205.5	2205	chrNA:-1--1	20579	0.536502	4.00454	1.08869	0.271863	chrNA:-1--1	20579	2.83015	2.34379	2.58454	1.58536	1.94762	1.65557	0.99198	1.0027	1.15509
221	26748	DATA	29224	344	69	ref|NM_080655|ens|ENST00000374887|gb|AY598327|gb|AK092292	chr9:102252873-102252931	0		26733	0	A_32_P122754	C9orf30	C9orf30	91283	NM_080655	Homo sapiens chromosome 9 open reading frame 30 (C9orf30), mRNA [NM_080655]	8447.29	2783.83	chrNA:-1--1	26748	0.665909	3.0828	0.476608	0.154602	chrNA:-1--1	26748	1.58162	1.42021	1.45588	1.11093	1.22925	1.07761	0.804894	0.844042	0.786976
974	18154	DATA	19842	234	37	ref|NM_005253|gb|BC008899|gb|BC085197|ens|ENST00000264716	chr2:28490679-28490738	0		18110	0	A_23_P348121	FOSL2	FOSL2	2355	NM_005253	Homo sapiens FOS-like antigen 2 (FOSL2), mRNA [NM_005253]	7634	1978.18	chrNA:-1--1	18154	0.489341	3.95653	0.749938	0.189545	chrNA:-1--1	18154	2.06358	1.84303	1.83418	1.26085	1.37115	1.17281	0.940223	0.857971	0.787948
573	13337	DATA	14576	172	41	ref|NM_022566|ens|ENST00000267984|gb|BC001373|gb|BC084554	chr15:79083223-79083282	0		13295	0	A_23_P99891	MESDC1	MESDC1	59274	NM_022566	Homo sapiens mesoderm development candidate 1 (MESDC1), mRNA [NM_022566]	7735.37	1523.26	chrNA:-1--1	13337	0.397087	3.34447	0.681238	0.203691	chrNA:-1--1	13337	2.06119	1.68928	1.83956	1.23988	1.36303	1.2109	0.927011	0.916072	0.884272
863	36300	DATA	39677	467	67	ref|NM_002425|ens|ENST00000279441|gb|X07820|gb|BC002591	chr11:102146674-102146615	0		36358	0	A_23_P13094	MMP10	MMP10	4319	NM_002425	Homo sapiens matrix metallopeptidase 10 (stromelysin 2) (MMP10), mRNA [NM_002425]	8385.51	3686.33	chrNA:-1--1	36300	0.970709	3.71609	16.0538	4.32007	chrNA:-1--1	36300	30.7007	19.3939	21.7526	9.4953	15.7659	7.78165	1.22914	NaN	2.1083
299	27679	DATA	30252	356	77	ref|NR_002766|gb|AK124580|gb|AK127864|gb|AK057522	chr14:100396938-100396997	0		27670	0	A_24_P272993	MEG3	MEG3	55384	NR_002766	Homo sapiens maternally expressed 3 (MEG3) on chromosome 14 [NR_002766]	8650.63	2872.21	chrNA:-1--1	27679	0.688	3.12858	2.20795	0.705735	chrNA:-1--1	27679	5.2092	4.2203	4.31189	2.86049	3.43161	1.87805	2.02945	1.09967	1.30484
713	33326	DATA	36421	429	41	ref|NM_198281|gb|AB095947|gb|AK091461|gb|AX746998	chr4:90385265-90385206	0		33364	0	A_24_P76649	GPRIN3	GPRIN3	285513	NM_198281	Homo sapiens GPRIN family member 3 (GPRIN3), mRNA [NM_198281]	7724.58	3407.89	chrNA:-1--1	33326	0.847254	3.51267	1.63195	0.464589	chrNA:-1--1	33326	3.10601	2.39907	2.58624	1.8159	1.86565	0.932394	0.527506	0.234524	0.405553
759	3524	DATA	3948	47	38	gb|BI261159	chr16:2553883-2553942	0		3559	0	A_24_P941751	BI261159	BI261159		BI261159	602968272F1 NIH_MGC_12 Homo sapiens cDNA clone IMAGE:5107840 5', mRNA sequence [BI261159]	7645.7	606.164	chrNA:-1--1	3524	0.186715	3.57612	1.17525	0.328638	chrNA:-1--1	3524	2.61661	2.16174	1.99386	1.50212	1.634	1.19959	0.74065	0.431495	0.614329
751	24451	DATA	26728	315	38	ref|NM_001080424|ens|ENST00000254846|gb|AB002344|gb|BC035897	chr17:7698052-7698111	0		24477	0	A_24_P942630	JMJD3	JMJD3	23135	NM_001080424	Homo sapiens jumonji domain containing 3 (JMJD3), mRNA [NM_001080424]	7647.11	2571.78	chrNA:-1--1	24451	0.615475	3.56287	1.53903	0.431962	chrNA:-1--1	24451	3.25307	2.5765	2.73734	1.68218	1.93029	1.55174	1.01599	0.174398	0.848958
743	20808	DATA	22747	268	52	ref|NM_002357|ens|ENST00000264444|gb|BC098396|gb|BC036402	chr2:70023388-70023447	0		20775	0	A_24_P379750	MXD1	MXD1	4084	NM_002357	Homo sapiens MAX dimerization protein 1 (MXD1), mRNA [NM_002357]	8015.09	2226.61	chrNA:-1--1	20808	0.541067	3.55397	1.87465	0.527482	chrNA:-1--1	20808	4.39639	4.15322	4.0657	2.6068	3.06045	2.32608	2.04312	0.828594	1.82712
369	36823	DATA	40254	474	49			0		36787	0	A_24_P799680	A_24_P799680	A_24_P799680		A_24_P799680	Unknown	7940.42	3737.57	chrNA:-1--1	36823	1.00121	3.18923	1.32253	0.414687	chrNA:-1--1	36823	2.24172	2.03398	2.7734	0.629013	1.05464	1.38305	0.656813	0.32265	0.655264
117	18354	DATA	20069	237	9	gb|BC106086|gb|AL110249|gb|AK226100|ens|ENST00000252032	chr20:3180227-3180168	0		18360	0	A_23_P406122	C20orf194	C20orf194	25943	BC106086	Homo sapiens chromosome 20 open reading frame 194, mRNA (cDNA clone IMAGE:6189246), complete cds. [BC106086]	6910.09	1999.61	chrNA:-1--1	18354	0.493262	3.01862	0.947892	0.314015	chrNA:-1--1	18354	2.83542	2.90004	3.22003	1.7875	2.13146	2.42532	1.59327	1.61192	1.79593
954	22352	DATA	24433	288	38	ref|NM_001670|gb|AK092664|ens|ENST00000263207|ens|ENST00000344269	chr22:18337509-18337450	0		22308	0	A_24_P416961	ARVCF	ARVCF	421	NM_001670	Homo sapiens armadillo repeat gene deletes in velocardiofacial syndrome (ARVCF), mRNA [NM_001670]	7659.4	2373.79	chrNA:-1--1	22352	0.57239	3.90684	1.87462	0.47983	chrNA:-1--1	22352	3.25322	3.64241	3.72715	1.66691	1.86387	2.74913	0.993739	0.592241	1.09505
947	34592	DATA	37807	445	67	ref|NM_007207|ref|NM_144728|ref|NM_144729|ens|ENST00000366899	chr1:219941860-219941801	0		34657	0	A_23_P51856	DUSP10	DUSP10	11221	NM_007207	Homo sapiens dual specificity phosphatase 10 (DUSP10), transcript variant 1, mRNA [NM_007207]	8384.44	3525.03	chrNA:-1--1	34592	0.893162	3.89794	4.65502	1.19422	chrNA:-1--1	34592	9.71692	7.57616	7.33751	3.35254	4.68591	6.00657	1.89115	NaN	1.90489
1329	23740	DATA	25952	306	27	ref|NM_015215|gb|BC051341|gb|AF111804|ens|ENST00000377565	chr1:7749630-7749689	0		23687	0	A_24_P220921	CAMTA1	CAMTA1	23261	NM_015215	Homo sapiens calmodulin binding transcription activator 1 (CAMTA1), mRNA [NM_015215]	7380.42	2505.57	chrNA:-1--1	23740	0.600468	5.40986	2.73559	0.505668	chrNA:-1--1	23740	5.06641	4.63109	4.61413	2.15482	2.70198	3.48844	0.848161	NaN	0.816782
991	4780	Mean	5279	63	9	ref|NM_005574|gb|BC073973|gb|AK127915|ens|ENST00000257818	chr11:33836878-33836819	0		4786	0	A_23_P53126	LMO2	LMO2	4005	NM_005574	Homo sapiens LIM domain only 2 (rhombotin-like 1) (LMO2), mRNA [NM_005574]	6908.89	723.5	chrNA:-1--1	4780	0.219061	3.97863	1.2351	0.310433	chrNA:-1--1	4780	2.07606	1.76817	1.73613	0.729915	0.63739	1.26645	0.0808395	0.117564	0.156045
1204	10517	DATA	11497	136	22	ref|NM_001305|gb|AK126462|gb|BT006989|ens|ENST00000340958	chr7:72883891-72883950	0		10459	0	A_24_P115183	CLDN4	CLDN4	1364	NM_001305	Homo sapiens claudin 4 (CLDN4), mRNA [NM_001305]	7252.44	1258.74	chrNA:-1--1	10517	0.342526	4.56497	7.59831	1.66448	chrNA:-1--1	10517	12.936	12.1376	11.497	4.81307	4.7643	9.11126	1.14492	0.818592	2.43695
881	39691	DATA	43423	511	73	ref|NM_019594|gb|BC051322|gb|AY358286|ens|ENST00000259324	chr9:130718688-130718747	0		39754	0	A_24_P376287	LRRC8A	LRRC8A	56262	NM_019594	Homo sapiens leucine rich repeat containing 8 family, member A (LRRC8A), mRNA [NM_019594]	8537.42	4009.43	chrNA:-1--1	39691	1.30732	3.75258	0.88084	0.234729	chrNA:-1--1	39691	2.10028	2.13019	2.02045	1.28105	1.30011	1.63063	0.843312	0.679551	0.996336
1070	34472	DATA	37675	444	20	ref|NM_030795|gb|BC111001|ens|ENST00000350889|ens|ENST00000265770	chr8:27150165-27150106	0		34408	0	A_23_P31739	STMN4	STMN4	81551	NM_030795	Homo sapiens stathmin-like 4 (STMN4), mRNA [NM_030795]	7203.32	3518.05	chrNA:-1--1	34472	0.888646	4.14239	6.20243	1.4973	chrNA:-1--1	34472	11.6985	10.0626	10.8122	2.80317	6.70224	6.15791	NaN	NaN	NaN
692	27011	DATA	29514	348	19	ref|NM_148957|ens|ENST00000248484|ens|ENST00000382263|gb|AF216077	chr13:23147642-23147701	0		26949	0	A_24_P56310	TNFRSF19	TNFRSF19	55504	NM_148957	Homo sapiens tumor necrosis factor receptor superfamily, member 19 (TNFRSF19), transcript variant 2, mRNA [NM_148957]	7177.5	2813.65	chrNA:-1--1	27011	0.671862	3.48229	1.28932	0.370249	chrNA:-1--1	27011	2.54001	2.35479	2.26401	0.60974	1.47022	1.35581	0.601887	NaN	0.539268
1275	1254	DATA	1509	18	64	ref|NM_153607|ens|ENST00000296953|gb|AY139008|gb|BC043185	chr5:172496411-172496470	0		1237	0	A_23_P404606	LOC153222	LOC153222		NM_153607	Homo sapiens adult retina protein (LOC153222), mRNA [NM_153607]	8318.38	393.237	chrNA:-1--1	1254	0.109098	5.02323	4.74311	0.944234	chrNA:-1--1	1254	9.41284	9.20626	8.72273	4.45052	6.09221	5.38254	2.78828	1.10156	3.39249
1246	19850	DATA	21708	256	33	ens|ENST00000381802|gb|BC087859|ref|XM_379479|ref|XM_380095	chr7:28416323-28416382	0		19801	0	A_24_P933828	LOC401317	LOC401317	401317	ENST00000381802	Homo sapiens cDNA clone IMAGE:30398108. [BC087859]	7532.44	2138.97	chrNA:-1--1	19850	0.522	4.75625	3.553	0.747018	chrNA:-1--1	19850	6.29894	5.99404	5.47816	1.63241	3.11515	3.51577	0.510765	NaN	1.25179
1332	10285	DATA	11239	133	19	ens|ENST00000381802|gb|BC087859|ref|XM_379479|ref|XM_380095	chr7:28416632-28416691	0		10302	0	A_32_P219135	LOC401317	LOC401317	401317	ENST00000381802	Homo sapiens cDNA clone IMAGE:30398108. [BC087859]	7163.37	1236.64	chrNA:-1--1	10285	0.338112	5.43157	3.32538	0.612231	chrNA:-1--1	10285	5.61402	5.52597	5.2964	1.41955	2.41645	3.07764	0.538052	NaN	1.19553
807	9469	DATA	10353	122	68	ref|NM_006457|ref|NM_001011513|ref|NR_003257|ens|ENST00000317968	chr4:95804198-95804257	0		9452	0	A_23_P170761	PDLIM5	PDLIM5	10611	NM_006457	Homo sapiens PDZ and LIM domain 5 (PDLIM5), transcript variant 1, mRNA [NM_006457]	8420.79	1155.74	chrNA:-1--1	9469	0.321363	3.63716	0.503277	0.138371	chrNA:-1--1	9469	1.49608	1.45679	1.40802	0.95306	1.08244	1.03354	0.789614	0.756446	0.696585
796	14695	DATA	16074	190	9	ref|NM_012454|ref|NM_001010927|gb|AK125459|gb|AB095936	chr6:155619866-155619925	0		14625	0	A_24_P303454	TIAM2	TIAM2	26230	NM_012454	Homo sapiens T-cell lymphoma invasion and metastasis 2 (TIAM2), transcript variant 1, mRNA [NM_012454]	6922.5	1655	chrNA:-1--1	14695	0.423236	3.61801	1.05417	0.291366	chrNA:-1--1	14695	2.49418	2.58102	2.59422	1.35685	1.83186	1.67187	1.35385	1.05439	0.842633
1287	11399	DATA	12463	147	53	gb|BC016934|gb|AL050388|thc|THC2477318	chr6:160032604-160032545	0		11447	0	A_24_P935819	SOD2	SOD2	6648	BC016934	Homo sapiens superoxide dismutase 2, mitochondrial, mRNA (cDNA clone MGC:21350 IMAGE:4184203), complete cds. [BC016934]	8027.11	1339.5	chrNA:-1--1	11399	0.359611	5.09303	5.47252	1.07451	chrNA:-1--1	11399	9.08229	10.07	9.47935	2.10124	4.72469	4.20765	NaN	NaN	NaN
939	21560	DATA	23562	278	17	thc|THC2673862	chr9:97825537-97825478	0		21499	0	A_32_P106594	THC2673862	THC2673862		THC2673862	Q9X038_THEMA (Q9X038) Pseudouridine synthase (RNA-uridine isomerase) (RNA pseudouridylate synthase), partial (7%) [THC2673862]	7126.33	2300.5	chrNA:-1--1	21560	0.556134	3.8813	0.650683	0.167646	chrNA:-1--1	21560	NaN	NaN	NaN	0.186202	0.174686	0.109853	NaN	NaN	NaN
339	38029	DATA	41577	490	12	gb|AK091802|gb|AX747193|thc|THC2481284	chr15:75258238-75258179	0		37963	0	A_24_P933801	KIAA2002	KIAA2002		AK091802	Homo sapiens cDNA FLJ34483 fis, clone HLUNG2004154. [AK091802]	7000.39	3855.66	chrNA:-1--1	38029	1.09195	3.15656	1.30929	0.414784	chrNA:-1--1	38029	2.14167	2.1971	1.91673	NaN	0.302427	0.181518	0.303914	0.513035	1.30569
1397	15550	DATA	17008	201	8	ref|NM_145804|ens|ENST00000298992|gb|AK095632|gb|AK091560	chr11:34129377-34129318	0		15556	0	A_23_P356616	ABTB2	ABTB2	25841	NM_145804	Homo sapiens ankyrin repeat and BTB (POZ) domain containing 2 (ABTB2), mRNA [NM_145804]	6884.25	1735.59	chrNA:-1--1	15550	0.439473	6.77018	1.58542	0.234177	chrNA:-1--1	15550	3.19887	3.22298	3.09674	1.35425	1.29921	1.29191	1.43602	0.968804	1.06567
840	40876	DATA	44915	529	35	gb|U13877|thc|THC2543906	chr4:57472435-57472494	0		40899	0	A_24_P299507	REST	REST	5978	U13877	Human neural-restrictive silencer factor, splice variant mRNA, partial cds. [U13877]	7572.33	4141.5	chrNA:-1--1	40876	1.83355	3.68616	0.651075	0.176627	chrNA:-1--1	40876	NaN	NaN	NaN	0.16731	0.0489555	0.0393492	NaN	NaN	NaN
148	34608	DATA	37827	446	2	thc|THC2667284|gb|AL563955	chr16:29617062-29617003	0		34534	0	A_24_P542608	THC2667284	THC2667284		THC2667284	AL563955 AL563955 Homo sapiens FETAL LIVER Homo sapiens cDNA clone CS0DM001YO03 3-PRIME, mRNA sequence [AL563955]	6746.42	3532.57	chrNA:-1--1	34608	0.89375	3.03564	0.375984	0.123857	chrNA:-1--1	34608	0.912017	0.874602	0.848655	NaN	0.411404	0.357246	NaN	NaN	NaN
1192	3452	DATA	3871	46	46	ref|NM_004241|ref|NM_032776|gb|BC108649|gb|AK027280	chr10:64644850-64644791	0		3416	0	A_23_P300301	JMJD1C	JMJD1C	221037	NM_004241	Homo sapiens jumonji domain containing 1C (JMJD1C), transcript variant 2, mRNA [NM_004241]	7861.48	598.853	chrNA:-1--1	3452	0.184603	4.51335	1.09418	0.242431	chrNA:-1--1	3452	2.54419	2.60646	2.51715	1.43081	1.24854	1.17295	1.36282	0.903633	1.20363
662	15705	DATA	17178	203	8	gb|BU173515|thc|THC2509288	chr11:18508633-18508574	0		15711	0	A_24_P192840	BU173515	BU173515		BU173515	AGENCOURT_7936430 NIH_MGC_71 Homo sapiens cDNA clone IMAGE:6174569 5', mRNA sequence [BU173515]	6884.51	1750.43	chrNA:-1--1	15705	0.442337	3.43564	0.388029	0.112942	chrNA:-1--1	15705	1.44924	1.46566	1.45616	1.02566	0.997743	0.977226	0.999201	0.920686	0.975973
763	1178	Mean	1425	17	65	ref|NM_001045|ens|ENST00000261707|gb|L05568|thc|THC2477611	chr17:25549128-25549069	0		1238	0	A_23_P152995	SLC6A4	SLC6A4	6532	NM_001045	Homo sapiens solute carrier family 6 (neurotransmitter transporter, serotonin), member 4 (SLC6A4), mRNA [NM_001045]	8331	385.545	chrNA:-1--1	1178	0.105895	3.58096	0.593621	0.165771	chrNA:-1--1	1178	0.939392	0.996156	1.03614	0.35893	0.206436	0.184782	0.23621	NaN	0.216512
698	13612	DATA	14880	176	5	ref|NM_006601|gb|AK057820|gb|L24804|ens|ENST00000262033	chr4:170948961-170948902	0		13541	0	A_32_P114896	PTGES3	PTGES3	10728	NM_006601	Homo sapiens prostaglandin E synthase 3 (cytosolic) (PTGES3), mRNA [NM_006601]	6820.86	1552.72	chrNA:-1--1	13612	0.4023	3.4903	0.520295	0.149069	chrNA:-1--1	13612	1.28347	1.40904	1.36114	0.763479	0.710724	0.702839	0.789763	0.621748	0.697219
12	14224	DATA	15568	184	13	ref|NM_030883|gb|BC048991|ens|ENST00000377129|ens|ENST00000377132	chr6:29538001-29538060	0		14161	0	A_23_P111092	OR2H1	OR2H1	26716	NM_030883	Homo sapiens olfactory receptor, family 2, subfamily H, member 1 (OR2H1), mRNA [NM_030883]	7024.41	1610.86	chrNA:-1--1	14224	0.414151	2.95903	0.482052	0.162909	chrNA:-1--1	14224	0.585913	0.560753	0.754589	0.110571	0.116116	0.109269	0.69077	0.847428	0.720332
547	4092	DATA	4547	54	42	thc|NP274062	chr6:28040944-28041003	0		4052	0	A_23_P384857	NP274062	NP274062		NP274062	GB|AL133267.9|CAC14159.1 dJ408B20.3 (novel protein similar to 60S acidic ribosomal protein P2 (RPLP2)) [NP274062]	7759.58	657.427	chrNA:-1--1	4092	0.202007	3.32042	0.626657	0.188728	chrNA:-1--1	4092	0.624698	0.541931	0.858156	0.00172596	0.00178398	0.00200036	0.754949	0.885866	0.872107
949	11880	DATA	12995	153	75	ref|NM_173828|ens|ENST00000297164|gb|AK054889|gb|AY358163	chr5:141000527-141000586	0		11951	0	A_24_P157698	C5orf16	C5orf16		NM_173828	Homo sapiens chromosome 5 open reading frame 16 (C5orf16), mRNA [NM_173828]	8586.2	1383.21	chrNA:-1--1	11880	0.369037	3.90308	0.76077	0.194915	chrNA:-1--1	11880	1.22533	1.09335	0.916203	0.311448	0.30074	0.325943	1.22578	1.39825	1.42643
1311	7153	DATA	7835	93	15	thc|THC2505819|gb|BX112278|gb|BQ720867	chr19:12605392-12605451	0		7165	0	A_32_P114235	THC2505819	THC2505819		THC2505819	ALU2_HUMAN (P39189) Alu subfamily SB sequence contamination warning entry, partial (4%) [THC2505819]	7061.75	943.553	chrNA:-1--1	7153	0.274131	5.25637	0.919521	0.174934	chrNA:-1--1	7153	1.13247	0.966978	1.07054	0.0499514	0.0404572	0.0450966	1.11984	1.27703	1.37919
541	21422	DATA	23408	276	33	ref|NM_018341|ens|ENST00000366773|ens|ENST00000366772|ens|ENST00000366771	chr6:169918024-169918083	0		21371	0	A_32_P129530	C6orf70	C6orf70	55780	NM_018341	Homo sapiens chromosome 6 open reading frame 70 (C6orf70), mRNA [NM_018341]	7532.69	2285.48	chrNA:-1--1	21422	0.553412	3.3145	0.578887	0.174653	chrNA:-1--1	21422	0.996225	0.949586	0.911415	0.288369	0.267957	0.393733	1.08319	0.947762	1.21285
610	24677	DATA	26975	318	30	ref|NM_017575|gb|AY168921|gb|AK024131|ens|ENST00000263073	chr17:1909922-1909883	0		24623	0	A_23_P4014	SMG6	SMG6	23293	NM_017575	Homo sapiens Smg-6 homolog, nonsense mediated mRNA decay factor (C. elegans) (SMG6), mRNA [NM_017575]	7456.5	2594.26	chrNA:-1--1	24677	0.620496	3.38354	0.524996	0.155162	chrNA:-1--1	24677	1.32184	1.37384	1.30227	0.789966	0.642461	0.861183	1.45345	1.4945	1.43972
417	14112	DATA	15442	182	57	gb|BC017766|gb|AK225050|thc|THC2535378	chr9:37496120-37496179	0		14088	0	A_32_P89976	POLR1E	POLR1E	64425	BC017766	Homo sapiens polymerase (RNA) I polypeptide E, 53kDa, mRNA (cDNA clone IMAGE:4695468). [BC017766]	8141.52	1595.86	chrNA:-1--1	14112	0.412099	3.21713	0.501785	0.155973	chrNA:-1--1	14112	0.840203	0.673527	0.628103	0.0966491	0.097095	0.152897	0.71652	0.73043	0.788297
589	29574	DATA	32304	381	4	thc|THC2525188	chr16:9105266-9105325	0		29575	0	A_24_P929137	THC2525188	THC2525188		THC2525188	Unknown	6784	3056.32	chrNA:-1--1	29574	0.735775	3.35369	0.49809	0.14852	chrNA:-1--1	29574	1.72389	1.60227	1.53598	0.947199	1.0342	0.989717	1.54848	1.57371	1.61132
404	19277	DATA	21092	249	12	ref|NM_018710|ens|ENST00000285419|gb|AX775961|gb|BC033892	chr8:92075992-92075933	0		19287	0	A_23_P422083	TMEM55A	TMEM55A	55529	NM_018710	Homo sapiens transmembrane protein 55A (TMEM55A), mRNA [NM_018710]	6986.61	2088.18	chrNA:-1--1	19277	0.51097	3.2114	0.584841	0.182114	chrNA:-1--1	19277	1.39923	1.37145	1.1616	0.611265	0.602539	0.515175	1.37844	1.21327	1.22717
891	34708	DATA	37929	447	19	ref|NM_004556|gb|AK130739|gb|U91616|ens|ENST00000275015	chr6:44334595-44334536	0		34721	0	A_23_P30655	NFKBIE	NFKBIE	4794	NM_004556	Homo sapiens nuclear factor of kappa light polypeptide gene enhancer in B-cells inhibitor, epsilon (NFKBIE), mRNA [NM_004556]	7165.19	3540.48	chrNA:-1--1	34708	0.897685	3.77157	0.527835	0.139951	chrNA:-1--1	34708	1.18827	1.20626	1.25318	0.597872	0.547448	0.580044	1.27487	1.12935	1.27713
1401	20310	DATA	22209	262	24	gb|AK022379|thc|THC2503542	chr15:42794602-42794661	0		20253	0	A_24_P740662	AK022379	AK022379		AK022379	Homo sapiens cDNA FLJ12317 fis, clone MAMMA1002058. [AK022379]	7303.91	2183.07	chrNA:-1--1	20310	0.531222	6.94636	2.57179	0.370236	chrNA:-1--1	20310	3.89494	3.90054	4.19037	0.166514	NaN	0.204034	NaN	NaN	NaN
584	15164	DATA	16588	196	13	ref|NM_016485|ens|ENST00000367630|ens|ENST00000319227|gb|BC022536	chr6:142583095-142583154	0		15095	0	A_24_P294982	VTA1	VTA1	51534	NM_016485	Homo sapiens chromosome 6 open reading frame 55 (C6orf55), mRNA [NM_016485]	7024.04	1699.35	chrNA:-1--1	15164	0.431955	3.35191	0.382215	0.114029	chrNA:-1--1	15164	0.700848	0.706931	0.700944	0.257391	0.243866	0.247283	0.785755	0.716605	0.690875
1334	12125	DATA	13250	156	75	gb|BC010535|gb|BG178274|thc|THC2571680	chr7:74781829-74781770	0		12114	0	A_24_P406245	BC010535	BC010535		BC010535	Homo sapiens cDNA clone IMAGE:3456494, partial cds. [BC010535]	8598.97	1405.27	chrNA:-1--1	12125	0.373898	5.44362	0.723043	0.132824	chrNA:-1--1	12125	0.979299	0.883153	0.866265	0.0588256	0.0479669	0.0478512	0.993464	0.994366	0.898941
1173	35937	DATA	39274	463	4	gb|AK091946	chr12:51868831-51868890	0		35939	0	A_32_P3705	ZNF740	ZNF740	283337	AK091946	Homo sapiens cDNA FLJ34627 fis, clone KIDNE2015445, weakly similar to Mus musculus transcription factor BFCOL1 mRNA. [AK091946]	6784.5	3657.5	chrNA:-1--1	35937	0.951816	4.4468	0.818222	0.184003	chrNA:-1--1	35937	1.244	1.14686	1.13815	NaN	0.0957163	0.14775	NaN	NaN	NaN
1068	27512	DATA	30072	354	67	ref|NM_002571|ref|NM_001018049|gb|J04129|gb|AK094008	chr9:137595912-137595971	0		27495	0	A_23_P257129	PAEP	PAEP	5047	NM_002571	Homo sapiens progestagen-associated endometrial protein (placental protein 14, pregnancy-associated endometrial alpha-2-globulin, alpha uterine protein) (PAEP), transcript variant 2, mRNA [NM_002571]	8396.56	2857.67	chrNA:-1--1	27512	0.684062	4.13921	0.667088	0.161163	chrNA:-1--1	27512	1.31953	1.22243	1.16551	0.342648	0.220731	0.314012	NaN	NaN	NaN
253	520	DATA	658	8	63	ref|NM_007277|ens|ENST00000315013|gb|AL832434|gb|AF055006	chr5:517408-517467	0		505	0	A_23_P93046	EXOC3	EXOC3	11336	NM_007277	Homo sapiens exocyst complex component 3 (EXOC3), mRNA [NM_007277]	8292.86	319.722	chrNA:-1--1	520	0.0697197	3.09996	0.398022	0.128396	chrNA:-1--1	520	1.2213	1.16401	1.19582	0.680531	0.665731	0.653644	1.14578	1.02361	1.13445
654	21256	DATA	23238	274	33	ref|NM_020943|gb|BC093952|gb|AB046824|ens|ENST00000295749	chr2:180518476-180518417	0		21205	0	A_23_P373799	KIAA1604	KIAA1604	57703	NM_020943	Homo sapiens KIAA1604 protein (KIAA1604), mRNA [NM_020943]	7532.72	2271.09	chrNA:-1--1	21256	0.550087	3.42781	0.613678	0.179029	chrNA:-1--1	21256	0.938778	0.963836	0.936425	0.211795	0.241594	0.159837	1.04057	1.0696	0.785756
388	31686	DATA	34624	408	29	ref|NM_019054|ens|ENST00000298784|ens|ENST00000358313|ens|ENST00000301038	chr10:88902231-88902290	0		31634	0	A_32_P180210	FAM35A	FAM35A	54537	NM_019054	Homo sapiens family with sequence similarity 35, member A (FAM35A), mRNA [NM_019054]	7431.64	3253.89	chrNA:-1--1	31686	0.794827	3.20251	0.7873	0.245838	chrNA:-1--1	31686	0.815693	1.08741	0.918062	0.0490125	0.0545461	0.0379687	0.946491	1.34781	0.914044
689	35859	DATA	39188	462	3	gb|BC033250	chr7:101391479-101391538	0		35788	0	A_24_P316495	BC033250	BC033250		BC033250	Homo sapiens, clone IMAGE:5441027, mRNA, partial cds. [BC033250]	6771.58	3650.43	chrNA:-1--1	35859	0.948296	3.47234	1.39972	0.403106	chrNA:-1--1	35859	1.80202	2.71337	2.39149	NaN	NaN	0.0823189	NaN	NaN	NaN
1349	38446	DATA	42021	495	31	ref|NM_018086|gb|BX649105|gb|AK025747|ens|ENST00000333129	chr2:164172907-164172848	0		38474	0	A_32_P397824	FIGN	FIGN	55137	NM_018086	Homo sapiens fidgetin (FIGN), mRNA [NM_018086]	7470.5	3892.35	chrNA:-1--1	38446	1.13258	5.67821	0.800693	0.141012	chrNA:-1--1	38446	NaN	NaN	1.02498	0.0752783	0.0736469	0.056486	1.09418	1.1831	NaN
1295	29512	DATA	32238	380	23	ref|NM_032849|gb|AK027740|gb|AK055635|ens|ENST00000380482	chr13:30397299-30397358	0		29453	0	A_23_P99515	C13orf33	C13orf33	84935	NM_032849	Homo sapiens chromosome 13 open reading frame 33 (C13orf33), mRNA [NM_032849]	7279.33	3048.5	chrNA:-1--1	29512	0.733974	5.17025	0.929823	0.179841	chrNA:-1--1	29512	1.34553	1.62745	1.39309	NaN	0.118234	0.0972484	NaN	NaN	NaN
712	28096	DATA	30707	362	22	ref|NM_002374|ref|NM_001039538|ref|NM_031847|ref|NM_031845	chr2:210302920-210303198	0		28037	0	A_24_P231483	MAP2	MAP2	4133	NM_002374	Homo sapiens microtubule-associated protein 2 (MAP2), transcript variant 1, mRNA [NM_002374]	7253.58	2916.57	chrNA:-1--1	28096	0.697856	3.51062	0.904053	0.25752	chrNA:-1--1	28096	1.15563	1.4054	1.20857	0.0806789	0.174454	0.11054	NaN	NaN	NaN
114	24231	DATA	26492	312	57	ref|NM_000747|ens|ENST00000306071|ens|ENST00000380609|gb|DQ894641	chr17:7298557-7299379	0		24202	0	A_24_P27627	CHRNB1	CHRNB1	1140	NM_000747	Homo sapiens cholinergic receptor, nicotinic, beta 1 (muscle) (CHRNB1), mRNA [NM_000747]	8142.42	2549.57	chrNA:-1--1	24231	0.610718	3.01595	0.774323	0.256743	chrNA:-1--1	24231	0.868142	1.03396	0.861784	0.226185	0.257742	0.235677	1.37643	1.57225	1.02016
506	2421	Mean	2785	33	65	ref|NM_058197|ref|NM_000077|ref|NM_058195|gb|U26727	chr9:21957839-21957780	0		2480	0	A_23_P43484	CDKN2A	CDKN2A	1029	NM_058197	Homo sapiens cyclin-dependent kinase inhibitor 2A (melanoma, p16, inhibits CDK4) (CDKN2A), transcript variant 3, mRNA [NM_058197]	8332.02	503.512	chrNA:-1--1	2421	0.153091	3.28531	0.794966	0.241976	chrNA:-1--1	2421	1.1232	NaN	1.28387	0.000967489	NaN	0.00129088	0.061757	0.240349	NaN
805	28728	DATA	31387	370	22	ref|NM_198828|ens|ENST00000354187|gb|AY439222|gb|BC033215	chr5:66091355-66091414	0		28669	0	A_24_P84340	LOC375449	LOC375449		NM_198828	Homo sapiens similar to microtubule associated testis specific serine/threonine protein kinase (LOC375449), mRNA [NM_198828]	7253.58	2975.43	chrNA:-1--1	28728	0.713623	3.63487	0.723817	0.199131	chrNA:-1--1	28728	NaN	0.840224	NaN	NaN	0.0732839	0.104436	1.09286	NaN	NaN
813	9516	DATA	10404	123	34	gb|AK098835|thc|THC2484623	chr2:144935338-144935279	0		9546	0	A_24_P102283	AK098835	AK098835		AK098835	Homo sapiens cDNA FLJ25969 fis, clone CBR02250. [AK098835]	7544.7	1163.56	chrNA:-1--1	9516	0.32245	3.64153	1.42667	0.391779	chrNA:-1--1	9516	2.72531	3.44756	2.93002	1.40542	1.20789	1.35512	NaN	NaN	NaN
43	16793	DATA	18367	217	7	ref|NM_199190|ref|NM_052879|gb|BC063479|gb|AF370416	chr12:49107944-49109028	0		16798	0	A_32_P81334	LARP4	LARP4	113251	NM_199190	Homo sapiens La ribonucleoprotein domain family, member 4 (LARP4), transcript variant 3, mRNA [NM_199190]	6858.88	1853.06	chrNA:-1--1	16793	0.463493	2.97123	0.568276	0.191259	chrNA:-1--1	16793	1.53263	1.65734	1.74372	0.905434	0.82441	0.871934	1.3223	1.38022	1.59559
739	39012	DATA	42644	502	59	ref|NM_018011|gb|BC050434|ens|ENST00000375926|ens|ENST00000375928	chr13:106007410-105994464	0		38988	0	A_23_P162782	FLJ10154	FLJ10154		NM_018011	Homo sapiens hypothetical protein FLJ10154 (FLJ10154), mRNA [NM_018011]	8194.03	3943.71	chrNA:-1--1	39012	1.19839	3.54638	0.736535	0.207687	chrNA:-1--1	39012	1.94788	1.66398	1.57727	0.721573	0.816942	0.701781	0.999157	0.88021	0.939919
686	28036	DATA	30640	361	40	ref|NM_148959|ens|ENST00000340693|ens|ENST00000380907|gb|AF508547	chr6:601192-601133	0		28072	0	A_23_P133739	HUS1B	HUS1B	135458	NM_148959	Homo sapiens HUS1 checkpoint homolog b (S. pombe) (HUS1B), mRNA [NM_148959]	7698.42	2909.43	chrNA:-1--1	28036	0.69644	3.46629	0.652456	0.188229	chrNA:-1--1	28036	1.32615	1.14258	1.11533	0.292032	0.332037	0.270299	0.654406	0.406161	0.611973
1415	4165	DATA	4626	55	36	ref|NM_002192|gb|BX648811|gb|AK222742|ens|ENST00000242208	chr7:41695830-41695771	0		4197	0	A_23_P122924	INHBA	INHBA	3624	NM_002192	Homo sapiens inhibin, beta A (activin A, activin AB alpha polypeptide) (INHBA), mRNA [NM_002192]	7594.65	665.277	chrNA:-1--1	4165	0.203994	7.81536	7.18925	0.919887	chrNA:-1--1	4165	12.5285	10.7718	11.3035	2.71533	4.22217	2.39661	NaN	NaN	NaN
837	38658	DATA	42252	498	7	ref|NM_198794|ref|NM_006575|ens|ENST00000013125|gb|Z25426	chr14:50022054-50018834	0		38586	0	A_24_P16997	MAP4K5	MAP4K5	11183	NM_198794	Homo sapiens mitogen-activated protein kinase kinase kinase kinase 5 (MAP4K5), transcript variant 2, mRNA [NM_198794]	6873	3914.42	chrNA:-1--1	38658	1.15644	3.68194	0.704163	0.191248	chrNA:-1--1	38658	2.02663	1.86395	1.93232	0.956005	1.1254	0.855971	1.30288	1.13183	1.27514
53	5425	DATA	5964	71	14	ref|NM_178544|ens|ENST00000347077|gb|BC045649|gb|BE670785	chr19:45214917-45214976	0		5437	0	A_32_P489959	ZNF546	ZNF546	339327	NM_178544	Homo sapiens zinc finger protein 546 (ZNF546), mRNA [NM_178544]	7036	782.455	chrNA:-1--1	5425	0.234793	2.97859	0.567996	0.190693	chrNA:-1--1	5425	0.49285	0.402553	0.395801	NaN	NaN	NaN	NaN	NaN	NaN
129	39180	DATA	42834	504	79	thc|THC2657493	chr9:27520472-27520531	0		39175	0	A_32_P54128	THC2657493	THC2657493		THC2657493	Unknown	8702.15	3957.09	chrNA:-1--1	39180	1.2216	3.02424	1.32784	0.439067	chrNA:-1--1	39180	NaN	2.43805	2.13378	0.374068	0.965601	0.127308	NaN	0.238989	NaN
503	32208	DATA	35192	415	2	ref|NM_024895|gb|BC029054|gb|AK026862|ens|ENST00000370215	chr10:102771572-102770394	0		32208	0	A_23_P75088	PDZD7	PDZD7	79955	NM_024895	Homo sapiens PDZ domain containing 7 (PDZD7), mRNA [NM_024895]	6733	3304.54	chrNA:-1--1	32208	0.811271	3.28368	0.550907	0.167771	chrNA:-1--1	32208	1.08535	0.98474	NaN	NaN	NaN	0.102949	NaN	NaN	NaN
1032	13178	DATA	14397	170	32	ref|NM_032292|gb|BX648802|ens|ENST00000361040|ens|ENST00000368330	chr1:154001298-154001239	0		13131	0	A_23_P85862	GON4L	GON4L	54856	NM_032292	Homo sapiens gon-4-like (C. elegans) (GON4L), transcript variant 2, mRNA [NM_032292]	7506.66	1508.12	chrNA:-1--1	13178	0.394055	4.06294	0.874522	0.215244	chrNA:-1--1	13178	2.04996	1.88881	1.88224	0.826655	0.915913	0.714343	1.12058	0.771946	0.891162
968	13805	DATA	15100	178	55	ref|NM_005497|ref|NM_001080383|ens|ENST00000330514|gb|BC096213	chr17:40238324-40238265	0		13776	0	A_23_P428287	GJA7	GJA7		NM_005497	Homo sapiens gap junction protein, alpha 7, 45kDa (GJA7), transcript variant 1, mRNA [NM_005497]	8091	1566.72	chrNA:-1--1	13805	0.405951	3.93188	0.908606	0.231087	chrNA:-1--1	13805	2.64589	2.44017	2.38234	1.46073	1.35063	1.14726	1.59712	1.40944	1.32628
6	3822	DATA	4259	51	9	ref|NM_003118|ens|ENST00000231061|gb|AK126525|gb|AK096969	chr5:151022437-151022378	0		3829	0	A_23_P7642	SPARC	SPARC	6678	NM_003118	Homo sapiens secreted protein, acidic, cysteine-rich (osteonectin) (SPARC), mRNA [NM_003118]	6909	636	chrNA:-1--1	3822	0.19498	2.95703	0.740151	0.250303	chrNA:-1--1	3822	1.66964	1.51574	1.39593	0.489011	0.442284	0.667072	0.492696	0.892761	0.854554
910	30975	DATA	33847	399	17	gb|BC018675|gb|BC062769|gb|AK023739|thc|THC2602408	chr2:196836620-196836679	0		30989	0	A_24_P671115	BC018675	BC018675		BC018675	Homo sapiens, clone IMAGE:4332461, mRNA. [BC018675]	7113.62	3188.87	chrNA:-1--1	30975	0.775312	3.81484	0.657749	0.172418	chrNA:-1--1	30975	0.934304	0.778399	0.63665	NaN	NaN	NaN	NaN	0.0816777	0.0664612
463	30093	DATA	32875	387	65	gb|BC000988	chr1:201967203-201967262	0		30153	0	A_23_P23234	MGC5457	MGC5457		BC000988	Homo sapiens hypothetical protein MGC5457, mRNA (cDNA clone MGC:5457 IMAGE:3450898), complete cds. [BC000988]	8333.1	3099.73	chrNA:-1--1	30093	0.749848	3.25076	1.8032	0.554699	chrNA:-1--1	30093	3.91133	3.16168	2.5956	0.652827	0.883577	1.13297	NaN	NaN	NaN
697	39392	DATA	43076	507	66	gb|AL832942|thc|THC2506502	chr11:9937068-9937009	0		39445	0	A_24_P324630	AL832942	AL832942		AL832942	Homo sapiens mRNA; cDNA DKFZp666I2310 (from clone DKFZp666I2310). [AL832942]	8360.15	3980.48	chrNA:-1--1	39392	1.25252	3.48815	1.36322	0.390814	chrNA:-1--1	39392	2.4132	1.6926	1.48646	NaN	0.0867218	0.0865972	0.147231	0.441105	0.132536
517	39087	DATA	42729	503	59	gb|BU726029|thc|THC2655450	chr3:189468573-189468632	0		39137	0	A_32_P67209	BU726029	BU726029		BU726029	UI-E-CI0-aac-g-02-0-UI.s1 UI-E-CI0 Homo sapiens cDNA clone UI-E-CI0-aac-g-02-0-UI 3', mRNA sequence [BU726029]	8181.73	3951.4	chrNA:-1--1	39087	1.20864	3.29795	1.15082	0.34895	chrNA:-1--1	39087	2.41138	1.96502	1.54533	0.422684	0.320394	0.398605	1.04199	0.840744	0.787268
827	39855	DATA	43622	514	17	ref|NM_003717|gb|BC104234|ens|ENST00000267017|ens|ENST00000379762	chr12:52187144-52187085	0		39796	0	A_24_P347185	NPFF	NPFF	8620	NM_003717	Homo sapiens neuropeptide FF-amide peptide precursor (NPFF), mRNA [NM_003717]	7127.57	4031.94	chrNA:-1--1	39855	1.34057	3.66049	1.16626	0.318607	chrNA:-1--1	39855	2.49019	2.12426	1.80515	0.57247	0.356034	0.595158	1.0243	1.31144	1.01584
419	30249	DATA	33046	389	66	ref|NM_003884|ens|ENST00000263754|gb|U57317|gb|BC070075	chr3:20162869-20164460	0		30308	0	A_23_P41128	PCAF	PCAF	8850	NM_003884	Homo sapiens p300/CBP-associated factor (PCAF), mRNA [NM_003884]	8358.83	3114.13	chrNA:-1--1	30249	0.754286	3.21737	0.485621	0.150937	chrNA:-1--1	30249	1.30768	1.15911	1.16362	0.571074	0.443606	0.568915	0.784933	0.824807	0.793292
233	40562	DATA	44499	524	44	ref|NM_006091|ens|ENST00000261861|gb|AB023142|gb|AK124711	chr15:66806872-66806931	0		40528	0	A_23_P117694	CORO2B	CORO2B	10391	NM_006091	Homo sapiens coronin, actin binding protein, 2B (CORO2B), mRNA [NM_006091]	7813.36	4104.67	chrNA:-1--1	40562	1.58278	3.08754	1.17443	0.380376	chrNA:-1--1	40562	2.89695	2.24001	2.33386	0.867851	0.789057	0.992529	1.41524	NaN	1.62157
160	6494	DATA	7116	84	61	ref|NM_207481|ref|NM_207363|gb|AK092189|ens|ENST00000358991	chr2:133604023-133468227	0		6472	0	A_24_P298224	NAP5	NAP5	344148	NM_207481	Homo sapiens Nck-associated protein 5 (NAP5), transcript variant 2, mRNA [NM_207481]	8242.71	877.301	chrNA:-1--1	6494	0.259545	3.04399	0.518909	0.17047	chrNA:-1--1	6494	1.54635	1.39013	1.43726	0.673456	0.868836	0.84612	0.795778	0.841901	0.919417
1210	30095	DATA	32877	387	67	ref|NM_014358|ens|ENST00000299663|gb|BC000715|gb|AY358499	chr12:8578594-8578535	0		30157	0	A_24_P78531	CLEC4E	CLEC4E	26253	NM_014358	Homo sapiens C-type lectin domain family 4, member E (CLEC4E), mRNA [NM_014358]	8384.42	3099.57	chrNA:-1--1	30095	0.749911	4.59539	7.64536	1.6637	chrNA:-1--1	30095	13.0902	10.3027	12.4263	1.47979	2.65007	2.57404	2.35005	NaN	5.42012
211	18056	DATA	19735	233	15	ref|NM_018891|gb|BC113378|gb|BC112286|gb|Z15009	chr1:181475924-181476076	0		18068	0	A_23_P160968	LAMC2	LAMC2	3918	NM_018891	Homo sapiens laminin, gamma 2 (LAMC2), transcript variant 2, mRNA [NM_018891]	7062.5	1970.5	chrNA:-1--1	18056	0.487488	3.07374	1.14881	0.37375	chrNA:-1--1	18056	3.54548	2.88894	3.48124	1.71341	2.14846	1.75149	1.69628	1.89889	2.18578
507	11036	DATA	12071	143	1	gb|XR_018560|ref|XR_016870	chr3:108306174-108306144	0		11035	0	A_24_P84719	LOC649007	LOC649007		XR_018560	PREDICTED: Homo sapiens similar to protein tyrosine phosphatase, non-receptor type 11 (LOC649007), mRNA [XR_018560]	6706.5	1310.71	chrNA:-1--1	11036	0.35267	3.28761	0.629435	0.191457	chrNA:-1--1	11036	1.6966	1.53447	1.84218	0.937979	0.911134	0.756175	0.967084	0.979912	1.00886
540	12915	DATA	14108	166	83	ref|NM_018700|gb|AJ272269|gb|BX114579|ens|ENST00000282369	chr5:114488659-114488600	0		12912	0	A_23_P110569	TRIM36	TRIM36	55521	NM_018700	Homo sapiens tripartite motif-containing 36 (TRIM36), transcript variant 1, mRNA [NM_018700]	8801.73	1478.06	chrNA:-1--1	12915	0.389354	3.31441	1.15076	0.347199	chrNA:-1--1	12915	2.04967	2.34688	1.93566	0.408084	0.580036	1.12413	0.680194	NaN	0.851599
220	39252	DATA	42916	505	76	gb|BX099483|thc|THC2670431	chr5:38572993-38572934	0		39319	0	A_32_P221774	BX099483	BX099483		BX099483	BX099483 Soares_fetal_liver_spleen_1NFLS_S1 Homo sapiens cDNA clone IMAGp998H034195, mRNA sequence [BX099483]	8612.8	3964.98	chrNA:-1--1	39252	1.23153	3.08094	1.42023	0.460972	chrNA:-1--1	39252	1.70139	2.61603	1.64921	0.049802	0.0577871	NaN	0.267124	0.805057	0.180345
535	12038	DATA	13162	155	72	gb|AF217970|thc|THC2479872	chr8:8137059-8137118	0		12107	0	A_24_P76414	AF217970	AF217970		AF217970	Homo sapiens clone PP1195 unknown mRNA. [AF217970]	8509.5	1398	chrNA:-1--1	12038	0.372169	3.31186	0.586637	0.177132	chrNA:-1--1	12038	0.938513	1.09648	NaN	NaN	NaN	0.272997	NaN	NaN	NaN
701	13694	DATA	14974	177	14	gb|BC035863	chr2:17830111-17830170	0		13705	0	A_32_P203836	FLJ40869	FLJ40869		BC035863	Homo sapiens hypothetical protein FLJ40869, mRNA (cDNA clone IMAGE:4513298), with apparent retained intron. [BC035863]	7036.58	1559.57	chrNA:-1--1	13694	0.403839	3.49312	1.01564	0.290754	chrNA:-1--1	13694	2.08777	2.48916	1.92493	1.07617	0.727036	1.04383	0.916759	NaN	0.959863
136	20459	DATA	22373	264	18	ref|NR_002765|gb|AF161539|gb|AF150205|thc|THC2490392	chr8:131377339-131377278	0		20396	0	A_24_P360499	DDEF1IT1	DDEF1IT1	29065	NR_002765	Homo sapiens DDEF1 intronic transcript 1 (DDEF1IT1) on chromosome 8 [NR_002765]	7151.48	2197.76	chrNA:-1--1	20459	0.534085	3.02965	0.774111	0.255512	chrNA:-1--1	20459	1.77038	2.01739	1.80125	1.04685	0.683431	0.86194	0.928755	NaN	1.18372
291	13402	DATA	14645	173	25	gb|AK092379|gb|AX747507|thc|THC2480503	chr10:29786025-29786084	0		13423	0	A_24_P119381	AK092379	AK092379		AK092379	Homo sapiens cDNA FLJ35060 fis, clone OCBBF2018828. [AK092379]	7316	1530.46	chrNA:-1--1	13402	0.398216	3.12389	1.02792	0.329052	chrNA:-1--1	13402	1.93539	2.39032	1.91275	0.92791	0.417411	0.900696	1.02879	0.736961	0.956742
634	14550	DATA	15918	188	23	gb|AF339813|thc|THC2565022	chr13:92745171-92745230	0		14490	0	A_32_P83570	AF339813	AF339813		AF339813	Homo sapiens clone IMAGE:297403, mRNA sequence. [AF339813]	7278	1640.46	chrNA:-1--1	14550	0.420246	3.4089	0.716893	0.210301	chrNA:-1--1	14550	1.43441	1.52385	1.30594	0.458431	0.292053	0.609422	0.779793	0.584254	0.665762
732	40425	DATA	44324	522	39	ref|NM_006936|ens|ENST00000332859|gb|BC008420|gb|X99584	chr21:45050427-45050368	0		40388	0	A_23_P102937	SUMO3	SUMO3	6612	NM_006936	Homo sapiens SMT3 suppressor of mif two 3 homolog 3 (S. cerevisiae) (SUMO3), mRNA [NM_006936]	7686.34	4090.16	chrNA:-1--1	40425	1.51585	3.53885	0.500667	0.141477	chrNA:-1--1	40425	1.06159	1.20114	1.15342	0.485711	0.396994	0.508897	0.641788	0.582055	0.623326
250	19997	DATA	21867	258	22	ref|NM_006595|ens|ENST00000378852|ens|ENST00000299229|gb|BC017709	chr11:43321943-43322002	0		19933	0	A_24_P312692	API5	API5	8539	NM_006595	Homo sapiens apoptosis inhibitor 5 (API5), mRNA [NM_006595]	7253.07	2153.81	chrNA:-1--1	19997	0.524946	3.09704	0.460018	0.148535	chrNA:-1--1	19997	1.25723	1.24625	1.26661	0.677715	0.531294	0.72208	0.800324	0.770046	0.714188
1171	26407	DATA	28848	340	33	ref|NM_017668|ens|ENST00000342673|gb|AK000108|gb|AK025815	chr16:15726335-15726394	0		26359	0	A_23_P206901	NDE1	NDE1	54820	NM_017668	Homo sapiens nudE nuclear distribution gene E homolog 1 (A. nidulans) (NDE1), mRNA [NM_017668]	7533	2755.19	chrNA:-1--1	26407	0.658245	4.44269	0.701449	0.157889	chrNA:-1--1	26407	1.74463	1.80379	1.72402	0.794612	0.794014	0.933182	0.989965	1.04757	0.875755
157	36532	DATA	39933	470	68	ref|NM_005813|ens|ENST00000234179|ens|ENST00000379066|gb|AB015982	chr2:37331584-37331525	0		36516	0	A_24_P165656	PRKD3	PRKD3	23683	NM_005813	Homo sapiens protein kinase D3 (PRKD3), mRNA [NM_005813]	8422.55	3708.34	chrNA:-1--1	36532	0.983983	3.04227	0.397694	0.130723	chrNA:-1--1	36532	1.1723	1.12317	1.18162	0.565797	0.609822	0.700302	0.761157	0.737605	0.716911
1367	38468	DATA	42044	495	54	thc|THC2673888	chr4:141112319-141112260	0		38517	0	A_32_P132936	THC2673888	THC2673888		THC2673888	Q65549_9ALPH (Q65549) Glycoprotein C, partial (4%) [THC2673888]	8054.75	3891.75	chrNA:-1--1	38468	1.13459	5.89695	1.93776	0.328603	chrNA:-1--1	38468	3.17087	3.18726	3.05062	0.729365	0.570391	0.542469	1.36102	0.922598	0.557645
475	21636	DATA	23648	279	18		chr1:087283336-087283277	0		21651	0	A_24_P247616	A_24_P247616	A_24_P247616		A_24_P247616	Unknown	7139.12	2308.18	chrNA:-1--1	21636	0.557666	3.26589	0.453315	0.138803	chrNA:-1--1	21636	1.39832	1.38395	1.31329	0.828311	0.746175	0.764486	0.887734	0.883602	0.767685
1335	30174	DATA	32960	388	65	ref|NR_001555|ref|NR_002195|gb|AF332229|ens|ENST00000306667	chrY:26012941-26014356	0		30154	0	A_24_P314554	GOLGA2LY1	GOLGA2LY1	84559	NR_001555	Homo sapiens golgi autoantigen, golgin subfamily a, 2-like, Y-linked 1 (GOLGA2LY1) on chromosome Y [NR_001555]	8346.08	3107.02	chrNA:-1--1	30174	0.752214	5.44806	1.26743	0.232638	chrNA:-1--1	30174	2.75986	2.6176	2.69984	1.19216	1.04597	0.945378	1.26326	1.42828	1.0091
1426	25040	DATA	27365	322	80	gb|AK098378|thc|THC2492521	chr14:100384821-100384880	0		25034	0	A_24_P737660	MEG3	MEG3	55384	AK098378	Homo sapiens cDNA FLJ25512 fis, clone CBR06118. [AK098378]	8726.5	2622.65	chrNA:-1--1	25040	0.628168	10.4334	4.04988	0.388163	chrNA:-1--1	25040	6.41684	5.59341	5.76644	1.07324	0.751027	0.959036	NaN	NaN	NaN
756	3187	DATA	3590	43	20	ref|NM_006849|gb|AB127078|gb|BC075029|ens|ENST00000219406	chr16:276604-276663	0		3202	0	A_23_P325642	PDIA2	PDIA2	64714	NM_006849	Homo sapiens protein disulfide isomerase family A, member 2 (PDIA2), mRNA [NM_006849]	7187.94	576.692	chrNA:-1--1	3187	0.1771	3.57063	1.15246	0.32276	chrNA:-1--1	3187	2.75344	2.12303	2.27653	NaN	NaN	NaN	0.994421	NaN	0.580998
1232	40703	DATA	44679	526	54	gb|DQ786194|thc|THC2723710	chr1:147950484-147950543	0		40682	0	A_32_P21222	DQ786194	DQ786194		DQ786194	Homo sapiens clone HLS_IMAGE_119768 mRNA sequence. [DQ786194]	8067.58	4119.43	chrNA:-1--1	40703	1.66638	4.70238	0.745781	0.158596	chrNA:-1--1	40703	0.905807	0.804998	NaN	0.0710691	NaN	0.0227545	NaN	NaN	NaN
614	13259	DATA	14491	171	41	ref|NM_017491|ref|NM_005112|ens|ENST00000382452|ens|ENST00000382451	chr4:9685449-9685390	0		13294	0	A_23_P502915	WDR1	WDR1	9948	NM_017491	Homo sapiens WD repeat domain 1 (WDR1), transcript variant 1, mRNA [NM_017491]	7722.8	1515.75	chrNA:-1--1	13259	0.395684	3.38776	0.398439	0.117611	chrNA:-1--1	13259	1.40489	1.32836	1.37411	0.856016	0.835064	0.817641	0.959501	0.969403	0.903271
149	36943	DATA	40384	476	9	gb|XR_015400|ref|XR_015474	chr10:60145606-60145665	0		36869	0	A_32_P107797	LOC730753	LOC730753		XR_015400	PREDICTED: Homo sapiens hypothetical protein LOC730753 (LOC730753), mRNA [XR_015400]	6924.3	3753.28	chrNA:-1--1	36943	1.00855	3.03586	0.388511	0.127974	chrNA:-1--1	36943	1.28271	1.20324	1.22075	0.798408	0.680933	0.741986	0.763206	0.790995	0.790995
458	28491	DATA	31130	367	20	ref|NM_021129|ens|ENST00000373232|gb|BC105034|gb|BC105036	chr10:71632937-71632878	0		28509	0	A_23_P161338	PPA1	PPA1	5464	NM_021129	Homo sapiens pyrophosphatase (inorganic) 1 (PPA1), mRNA [NM_021129]	7190.09	2953.1	chrNA:-1--1	28491	0.707664	3.2484	0.415007	0.127757	chrNA:-1--1	28491	1.25277	1.26082	1.27718	0.724203	0.714677	0.82815	0.715701	0.785783	0.763385
1365	27689	DATA	30264	357	4	ref|NM_014423|ens|ENST00000339039|ens|ENST00000265343|ens|ENST00000378595	chr5:132255901-132255842	0		27691	0	A_24_P394408	AFF4	AFF4	27125	NM_014423	Homo sapiens AF4/FMR2 family, member 4 (AFF4), mRNA [NM_014423]	6783.91	2880.1	chrNA:-1--1	27689	0.688233	5.85585	1.33074	0.227249	chrNA:-1--1	27689	3.1009	3.13163	3.33576	1.65803	1.32954	1.63221	1.66321	1.61309	1.46383
733	31599	DATA	34527	407	17	ref|NM_006224|ens|ENST00000313486|gb|M73704|gb|D30036	chr17:1370471-1370412	0		31611	0	A_23_P89283	PITPNA	PITPNA	5306	NM_006224	Homo sapiens phosphatidylinositol transfer protein, alpha (PITPNA), mRNA [NM_006224]	7114.03	3246.75	chrNA:-1--1	31599	0.792484	3.53982	0.512118	0.144674	chrNA:-1--1	31599	1.52999	1.36338	1.53994	0.810204	0.831606	0.854337	0.878336	0.881048	0.853217
1102	37527	DATA	41022	483	52	gb|BU567566|thc|THC2687670	chr20:039619019-039618960	0		37571	0	A_32_P60551	BU567566	BU567566		BU567566	AGENCOURT_10399418 NIH_MGC_82 Homo sapiens cDNA clone IMAGE:6614194 5', mRNA sequence [BU567566]	8003.33	3804.29	chrNA:-1--1	37527	1.04939	4.19524	1.41266	0.33673	chrNA:-1--1	37527	2.54423	2.11401	2.59572	0.55141	0.586266	0.926932	0.758963	0.921446	0.38202
1132	9222	DATA	10077	119	47	ref|NM_178335|ref|NM_174908|ens|ENST00000282358|ens|ENST00000353365	chr3:192590031-192592228	0		9263	0	A_24_P51777	CCDC50	CCDC50	152137	NM_178335	Homo sapiens coiled-coil domain containing 50 (CCDC50), transcript variant 2, mRNA [NM_178335]	7874.69	1133.69	chrNA:-1--1	9222	0.316153	4.29096	0.64134	0.149463	chrNA:-1--1	9222	1.47327	1.62195	1.52648	0.612029	0.730983	0.649264	0.837556	0.93439	0.928876
141	30416	DATA	33235	391	85	ref|NM_001075|ens|ENST00000265403|ens|ENST00000381096|gb|AK222839	chr4:69730912-69730971	0		30496	0	A_24_P521559	UGT2B10	UGT2B10	7365	NM_001075	Homo sapiens UDP glucuronosyltransferase 2 family, polypeptide B10 (UGT2B10), mRNA [NM_001075]	8841.14	3129.15	chrNA:-1--1	30416	0.759201	3.03279	0.549715	0.181257	chrNA:-1--1	30416	1.25065	1.44287	1.45128	0.563851	0.63688	0.662564	NaN	NaN	NaN
597	40390	DATA	44276	521	76	ref|NM_019036|ref|NM_001042406|gb|AK127587|ens|ENST00000274901	chr6:55407788-55407729	0		40453	0	A_32_P49508	HMGCLL1	HMGCLL1	54511	NM_019036	Homo sapiens 3-hydroxymethyl-3-methylglutaryl-Coenzyme A lyase-like 1 (HMGCLL1), transcript variant 1, mRNA [NM_019036]	8613.8	4082.36	chrNA:-1--1	40390	1.49979	3.36267	0.531048	0.157924	chrNA:-1--1	40390	NaN	0.767463	0.876317	NaN	NaN	NaN	0.0504255	0.142864	0.0809462
509	27970	DATA	30571	360	56	ref|NM_178335|ref|NM_174908|ens|ENST00000282358|ens|ENST00000353365	chr3:192592323-192592382	0		27942	0	A_23_P384024	CCDC50	CCDC50	152137	NM_178335	Homo sapiens coiled-coil domain containing 50 (CCDC50), transcript variant 2, mRNA [NM_178335]	8117.34	2901.82	chrNA:-1--1	27970	0.694976	3.28907	0.473323	0.143908	chrNA:-1--1	27970	1.33005	1.38505	1.40874	0.700049	0.84905	0.73733	0.775071	0.865752	0.862585
1319	36566	DATA	39970	471	20	gb|AB015331	chr4:80052403-80052462	0		36582	0	A_23_P213126	BMP2K	BMP2K	55589	AB015331	Homo sapiens HRIHFB2017 mRNA, partial cds. [AB015331]	7190.91	3716.39	chrNA:-1--1	36566	0.985969	5.33616	1.06323	0.199249	chrNA:-1--1	36566	1.80064	1.93956	1.96963	0.366223	0.657927	0.59381	0.597568	0.656217	0.765892
194	37645	DATA	41151	485	11	thc|THC2676657	chr21:29771764-29771823	0		37652	0	A_32_P109203	THC2676657	THC2676657		THC2676657	Unknown	6962.5	3818.65	chrNA:-1--1	37645	1.05844	3.06287	2.6083	0.851588	chrNA:-1--1	37645	3.3007	4.83397	3.83904	0.291951	0.301499	0.528028	0.489165	NaN	1.56035
331	38950	DATA	42576	501	76	ref|NM_199327|ref|NM_005841|ens|ENST00000339241|gb|AY192146	chr4:124543944-124544003	0		39019	0	A_23_P144476	SPRY1	SPRY1	10252	NM_199327	Homo sapiens sprouty homolog 1, antagonist of FGF signaling (Drosophila) (SPRY1), transcript variant 2, mRNA [NM_199327]	8614.3	3936.09	chrNA:-1--1	38950	1.1905	3.14958	0.968517	0.307507	chrNA:-1--1	38950	1.19103	1.84399	1.41956	0.0810591	0.293485	0.15837	0.386497	0.66585	0.378999
948	39089	DATA	42731	503	61	ref|NM_005587|gb|BC013437|gb|Y16312|ens|ENST00000346108	chr15:98071075-98071134	0		39141	0	A_24_P1731	MEF2A	MEF2A	4205	NM_005587	Homo sapiens MADS box transcription enhancer factor 2, polypeptide A (myocyte enhancer factor 2A) (MEF2A), mRNA [NM_005587]	8232.29	3951.26	chrNA:-1--1	39089	1.20891	3.89909	1.11393	0.285689	chrNA:-1--1	39089	1.7421	2.37527	2.13112	0.591038	0.717117	0.604714	0.897535	0.87113	0.683197
656	38680	DATA	42274	498	29		chr22:027125118-027125059	0		38629	0	A_32_P198282	A_32_P198282	A_32_P198282		A_32_P198282	Unknown	7432.19	3914.19	chrNA:-1--1	38680	1.1591	3.42948	1.48958	0.434346	chrNA:-1--1	38680	2.09598	2.59706	2.78622	0.57655	0.307755	0.691523	1.34286	0.767402	0.463645
335	27900	DATA	30494	359	64	thc|THC2760643	chr7:110764417-110764358	0		27954	0	A_32_P113007	THC2760643	THC2760643		THC2760643	Q9Y6H2_HUMAN (Q9Y6H2) Ku70-binding protein (Fragment), partial (41%) [THC2760643]	8307.58	2894.43	chrNA:-1--1	27900	0.693171	3.15443	1.25998	0.39943	chrNA:-1--1	27900	1.89215	2.56235	2.31744	0.496001	0.38046	0.848876	1.28932	0.606909	0.825783
850	39468	DATA	43168	508	73	ref|NM_014972|gb|AK024679|ens|ENST00000263346|ens|ENST00000310554	chr16:88467754-88477304	0		39459	0	A_24_P306561	TCF25	TCF25	22980	NM_014972	Homo sapiens transcription factor 25 (basic helix-loop-helix) (TCF25), mRNA [NM_014972]	8550.53	3987.88	chrNA:-1--1	39468	1.26483	3.69516	0.600164	0.162419	chrNA:-1--1	39468	1.65171	1.85332	1.76391	1.00792	1.019	0.949032	1.13885	0.982813	1.04198
260	37352	DATA	40825	481	25	gb|AK074291|gb|BC045719|gb|BX538009	chr7:138901347-138901288	0		37373	0	A_24_P500621	AK074291	AK074291		AK074291	Homo sapiens cDNA FLJ23711 fis, clone HEP12371. [AK074291]	7317.84	3789.67	chrNA:-1--1	37352	1.03679	3.10644	0.57589	0.185386	chrNA:-1--1	37352	1.30875	1.53511	1.42336	0.688503	0.651366	0.685231	0.916461	0.675382	0.713491
1047	7757	DATA	8492	100	77	thc|THC2758094	chr3:43448985-43448926	0		7748	0	A_24_P924589	THC2758094	THC2758094		THC2758094	Unknown	8648.88	994	chrNA:-1--1	7757	0.286282	4.08142	2.32193	0.568902	chrNA:-1--1	7757	3.37752	4.5597	3.60239	0.746898	0.855572	0.834605	1.7688	0.668874	1.28857
77	22707	DATA	24823	293	3	gb|AK023803|thc|THC2497909	chr1:226347644-226347703	0		22708	0	A_24_P566891	ARF1	ARF1	375	AK023803	Homo sapiens cDNA FLJ13741 fis, clone PLACE3000208. [AK023803]	6757.99	2410.73	chrNA:-1--1	22707	0.579412	2.99479	0.607561	0.202873	chrNA:-1--1	22707	1.56575	1.84474	1.67873	0.826764	0.980201	0.908467	1.15563	0.927789	0.948789
564	3289	DATA	3700	44	45	gb|AF130079|thc|THC2481520	chr9:34177534-34177593	0		3251	0	A_23_P350879	PRO2852	PRO2852		AF130079	Homo sapiens clone FLC0578 PRO2852 mRNA, complete cds. [AF130079]	7835.77	584.247	chrNA:-1--1	3289	0.180009	3.33682	1.54476	0.462944	chrNA:-1--1	3289	2.40459	3.35185	2.78243	0.963507	0.833755	1.18665	1.35939	0.548781	0.841279
802	8393	DATA	9173	108	78	gb|AF161369|gb|AF150415|thc|THC2603989	chr19:15245876-15245817	0		8387	0	A_24_P7974	SLC26A6	SLC26A6	65010	AF161369	Homo sapiens HSPC106 mRNA, partial cds. [AF161369]	8674.41	1052.84	chrNA:-1--1	8393	0.299742	3.62669	1.13298	0.312402	chrNA:-1--1	8393	1.57035	2.18022	1.68166	0.276802	0.261017	0.39677	0.701246	NaN	0.330407
979	32691	DATA	35716	421	16	thc|THC2651047	chr12:67327784-67327725	0		32705	0	A_32_P198845	THC2651047	THC2651047		THC2651047	Unknown	7089	3349.46	chrNA:-1--1	32691	0.82654	3.96096	1.43076	0.361215	chrNA:-1--1	32691	2.25619	3.08748	2.39933	0.754469	NaN	0.692972	1.05375	NaN	NaN
108	9663	DATA	10560	125	20	gb|AK022062|thc|THC2501947	chr3:23875220-23875279	0		9680	0	A_24_P931364	AK022062	AK022062		AK022062	Homo sapiens cDNA FLJ12000 fis, clone HEMBB1001531. [AK022062]	7188.58	1178.43	chrNA:-1--1	9663	0.325483	3.01322	1.20262	0.399116	chrNA:-1--1	9663	1.87429	2.40827	1.99372	0.748347	0.575776	0.732856	1.05814	0.16326	0.46062
440	2147	DATA	2496	30	31	thc|THC2643233	chr6:16510637-16510578	0		2093	0	A_32_P221590	THC2643233	THC2643233		THC2643233	Q3VNU0_9CHLB (Q3VNU0) DNA/RNA non-specific endonuclease precursor, partial (5%) [THC2643233]	7480.42	481.427	chrNA:-1--1	2147	0.144023	3.23129	1.37529	0.425617	chrNA:-1--1	2147	2.38375	3.05101	2.16463	0.687225	0.65676	0.856869	1.39799	0.77392	0.810877
1022	37101	DATA	40558	478	13	ref|NR_003246|gb|AK092490|ens|ENST00000339078|ens|ENST00000286897	chr15:80595262-80595321	0		37037	0	A_23_P358195	FLJ40113	FLJ40113	374650	NR_003246	Homo sapiens golgi autoantigen, golgin subfamily a-like pseudogene (FLJ40113) on chromosome 15 [NR_003246]	7025.94	3767.73	chrNA:-1--1	37101	1.01821	4.04408	1.26209	0.312082	chrNA:-1--1	37101	2.55915	2.3174	2.70561	0.992109	0.987773	0.775297	1.30527	0.697836	1.15836
1130	15069	DATA	16487	194	82	ref|NM_003704|gb|AB000461|gb|AB000460|ens|ENST00000389864	chr4:2671874-2671933	0		15065	0	A_24_P131785	C4orf8	C4orf8	8603	NM_003704	Homo sapiens chromosome 4 open reading frame 8 (C4orf8), mRNA [NM_003704]	8776.57	1683.84	chrNA:-1--1	15069	0.430141	4.28905	0.780909	0.18207	chrNA:-1--1	15069	1.81646	1.88712	1.85161	0.899354	0.835356	0.775478	1.11782	0.814629	0.969531
1354	33942	DATA	37099	437	39	thc|THC2517558	chr19:14363153-14363212	0		33978	0	A_23_P208579	THC2517558	THC2517558		THC2517558	BC026690 CD97 antigen, isoform 2 precursor {Homo sapiens} (exp=-1; wgp=0; cg=0), partial (15%) [THC2517558]	7673.42	3466.57	chrNA:-1--1	33942	0.869094	5.74517	2.02926	0.353211	chrNA:-1--1	33942	2.90854	3.09016	3.29972	0.434795	0.407858	0.564504	1.23736	0.425044	0.709176
663	13317	DATA	14553	172	18	ens|ENST00000340301|ens|ENST00000356919|gb|AK131085|gb|AK131084	chr16:15111864-15111805	0		13258	0	A_32_P215170	ENST00000340301	ENST00000340301		ENST00000340301	Homo sapiens mRNA for FLJ00286 protein. [AK131085]	7151	1522.82	chrNA:-1--1	13317	0.396738	3.43641	0.560336	0.163059	chrNA:-1--1	13317	1.36466	1.32925	1.45935	0.647506	0.596144	0.639518	0.883439	0.672877	0.850577
958	19750	DATA	21602	255	12		chr9:042218064-042218005	0		19759	0	A_32_P121537	A_32_P121537	A_32_P121537		A_32_P121537	Unknown	6986.38	2131.96	chrNA:-1--1	19750	0.520076	3.91012	0.840607	0.214982	chrNA:-1--1	19750	2.03032	1.91925	2.20799	1.07824	0.816402	0.902036	1.24235	1.03216	1.1693
549	16347	DATA	17875	211	25	gb|BC051311|gb|BC039199|gb|AK123481|thc|THC2580032	chr16:21785218-21785159	0		16367	0	A_24_P725891	DKFZp547E087	DKFZp547E087	283846	BC051311	Homo sapiens hypothetical gene LOC283846, mRNA (cDNA clone IMAGE:5815383). [BC051311]	7316.58	1809.16	chrNA:-1--1	16347	0.45467	3.32107	0.848641	0.255532	chrNA:-1--1	16347	1.76382	1.81528	1.84328	0.754211	0.596397	0.692238	1.06977	0.562295	1.02509
707	40081	DATA	43896	517	36	ref|NM_183372|gb|BX648497|ens|ENST00000369226|ens|ENST00000339388	chr1:146044412-146044353	0		40110	0	A_24_P135061	NBPF11	NBPF11	200030	NM_183372	Homo sapiens neuroblastoma breakpoint family, member 11 (NBPF11), mRNA [NM_183372]	7597.26	4053.73	chrNA:-1--1	40081	1.39655	3.50106	1.15369	0.329525	chrNA:-1--1	40081	2.21257	2.46059	2.47582	0.86444	0.734231	0.775499	1.54902	0.828851	1.45134
616	39995	DATA	43795	516	20	thc|THC2701686	chr7:97657199-97657255	0		39937	0	A_24_P917136	THC2701686	THC2701686		THC2701686	Unknown	7203.67	4046.48	chrNA:-1--1	39995	1.37348	3.38964	0.911815	0.269001	chrNA:-1--1	39995	1.71922	1.88337	1.85438	0.615539	0.440863	0.637388	1.21665	0.64429	0.937985
237	22542	DATA	24637	290	72	ref|NM_181077|ens|ENST00000360553|ens|ENST00000267731|ens|ENST00000316620	chr15:32632554-32632495	0		22528	0	A_24_P910580	GOLGA8A	GOLGA8A	23015	NM_181077	Homo sapiens golgi autoantigen, golgin subfamily a, 8A (GOLGA8A), mRNA [NM_181077]	8523.37	2388.36	chrNA:-1--1	22542	0.576188	3.08947	0.856362	0.277187	chrNA:-1--1	22542	1.92968	2.23445	2.26438	1.116	0.857372	1.00113	1.4967	1.01141	1.21737
163	12779	DATA	13955	165	15	ref|NM_006141|ens|ENST00000258198|gb|AK095237|gb|AF035812	chr16:65315211-65315152	0		12791	0	A_23_P9688	DYNC1LI2	DYNC1LI2	1783	NM_006141	Homo sapiens dynein, cytoplasmic 1, light intermediate chain 2 (DYNC1LI2), mRNA [NM_006141]	7062.26	1471.55	chrNA:-1--1	12779	0.386638	3.04518	0.626525	0.205743	chrNA:-1--1	12779	1.40563	1.63586	1.69151	0.755244	0.727911	0.707929	1.06314	0.781712	0.944004
499	230	DATA	300	4	45	thc|THC2659414	chr12:11273670-11273729	0		198	0	A_32_P208200	THC2659414	THC2659414		THC2659414	Unknown	7835.79	290.333	chrNA:-1--1	230	0.0464444	3.28073	1.1023	0.335992	chrNA:-1--1	230	1.60354	2.2598	2.203	0.691858	0.548018	0.467146	0.924312	0.566411	0.929445
178	19271	DATA	21086	249	6	ref|NM_018676|ref|NM_199263|ref|NR_002816|gb|AK096289	chr13:51849494-51849435	0		19275	0	A_23_P14184	THSD1	THSD1	55901	NM_018676	Homo sapiens thrombospondin, type I, domain containing 1 (THSD1), transcript variant 1, mRNA [NM_018676]	6833.73	2088.36	chrNA:-1--1	19271	0.510886	3.05352	0.497103	0.162797	chrNA:-1--1	19271	1.25015	1.42945	1.406	0.790262	0.675449	0.645003	0.878006	0.794752	0.784417
397	18443	DATA	20171	238	26	ref|NM_006807|ens|ENST00000225603|gb|CR456766|gb|U35451	chr17:43508431-43508372	0		18388	0	A_23_P107507	CBX1	CBX1	10951	NM_006807	Homo sapiens chromobox homolog 1 (HP1 beta homolog Drosophila ) (CBX1), mRNA [NM_006807]	7354.64	2007.26	chrNA:-1--1	18443	0.494917	3.20742	0.436965	0.136236	chrNA:-1--1	18443	1.43318	1.49839	1.37759	0.900925	0.838459	0.786599	0.960069	1.00331	1.01504
102	900	DATA	1115	14	10	ref|NM_001011553|ref|NM_001788|ref|NR_003034|gb|BC067889	chr7:35879823-35879882	0		831	0	A_24_P291973	SEPT7	SEPT7	989	NM_001011553	Homo sapiens septin 7 (SEPT7), transcript variant 2, mRNA [NM_001011553]	6947.09	364.104	chrNA:-1--1	900	0.0919799	3.00892	0.36931	0.122739	chrNA:-1--1	900	1.55394	1.55749	1.45188	1.04042	1.01193	0.992927	1.16126	1.15072	1.15627
1029	33297	DATA	36387	429	7	thc|THC2750143	chr13:27660437-27660496	0		33302	0	A_32_P185398	THC2750143	THC2750143		THC2750143	ALU1_HUMAN (P39188) Alu subfamily J sequence contamination warning entry, partial (11%) [THC2750143]	6860.5	3408.35	chrNA:-1--1	33297	0.846291	4.05528	0.894582	0.220597	chrNA:-1--1	33297	1.49545	1.6703	1.45091	NaN	0.193609	0.325127	NaN	NaN	NaN
127	1328	DATA	1593	19	63	ens|ENST00000382794|gb|BC036809|thc|THC2481778	chr8:1862933-1862992	0		1383	0	A_24_P188085	ENST00000382794	ENST00000382794		ENST00000382794	Rho guanine nucleotide exchange factor 10. [Source:Uniprot/SWISSPROT;Acc:O15013] [ENST00000382794]	8280.33	400.5	chrNA:-1--1	1328	0.112468	3.02374	0.722774	0.239033	chrNA:-1--1	1328	1.60531	1.80446	1.6021	0.67551	NaN	0.642753	1.12607	NaN	0.726298
601	39400	DATA	43084	507	74	gb|BF805854	chr2:236087690-236087631	0		39460	0	A_32_P32537	BF805854	BF805854		BF805854	BF805854 CM1-CI0012-071100-542-c12 CI0012 Homo sapiens cDNA, mRNA sequence [BF805854]	8562.5	3979.65	chrNA:-1--1	39400	1.25392	3.36714	0.723368	0.214831	chrNA:-1--1	39400	NaN	NaN	NaN	0.174699	0.0495697	0.0522528	NaN	0.217201	NaN
1201	40203	DATA	44047	519	17	gb|BX091936|thc|THC2680656	chr11:119801547-119801606	0		40212	0	A_24_P697043	BX091936	BX091936		BX091936	BX091936 Soares placenta Nb2HP Homo sapiens cDNA clone IMAGp998N02193 ; IMAGE:135745, mRNA sequence [BX091936]	7115.6	4068.35	chrNA:-1--1	40203	1.4326	4.55827	0.920196	0.201874	chrNA:-1--1	40203	1.3576	1.65522	1.35587	0.157789	NaN	0.0536579	NaN	NaN	NaN
1124	31542	DATA	34465	406	40	gb|AK055497|thc|THC2614888	chr7:111576110-111576051	0		31499	0	A_32_P134056	DOCK4	DOCK4	9732	AK055497	Homo sapiens cDNA FLJ30935 fis, clone FEBRA2007176. [AK055497]	7711.42	3239.43	chrNA:-1--1	31542	0.790982	4.2533	1.67255	0.393236	chrNA:-1--1	31542	3.02536	3.32762	2.57827	0.735413	0.568772	0.541584	1.89359	NaN	1.26618
491	38343	DATA	41909	494	4		chr10:012676903-012676962	0		38266	0	A_32_P116088	A_32_P116088	A_32_P116088		A_32_P116088	Unknown	6797.01	3884.6	chrNA:-1--1	38343	1.12178	3.27686	1.69653	0.517732	chrNA:-1--1	38343	2.66239	2.8115	2.36462	0.149415	0.343031	0.292062	1.24056	0.234573	1.59672
423	11965	DATA	13083	154	78	gb|BC022483|ens|ENST00000370217|thc|THC2485330	chr1:94440181-94440122	0		11958	0	A_24_P333571	ARHGAP29	ARHGAP29	9411	BC022483	Homo sapiens Rho GTPase activating protein 29, mRNA (cDNA clone IMAGE:4795792), complete cds. [BC022483]	8674.94	1390.58	chrNA:-1--1	11965	0.370765	3.22173	1.20953	0.375428	chrNA:-1--1	11965	2.18396	2.32618	1.94275	0.383423	0.340505	0.719875	1.15135	0.524404	1.30731
783	40417	DATA	44315	522	30	ref|XR_016850|ref|XR_018807	chr11:67137379-67137185	0		40372	0	A_23_P63972	LOC390213	LOC390213	390213	XR_016850	PREDICTED: Homo sapiens similar to double C2, gamma (LOC390213), mRNA [XR_016850]	7457.91	4090.39	chrNA:-1--1	40417	1.51179	3.60475	0.818529	0.22707	chrNA:-1--1	40417	NaN	NaN	0.913464	0.0665888	0.0454773	NaN	NaN	NaN	NaN
144	26387	DATA	28822	340	7	gb|BC014534|gb|AK001975|thc|THC2476273	chr2:148944723-148944782	0		26313	0	A_23_P142537	MBD5	MBD5	55777	BC014534	Homo sapiens methyl-CpG binding domain protein 5, mRNA (cDNA clone IMAGE:3996924), complete cds. [BC014534]	6872.48	2755.41	chrNA:-1--1	26387	0.65773	3.03421	0.5617	0.185122	chrNA:-1--1	26387	1.05755	1.17429	0.960075	0.131208	NaN	0.302938	0.677279	NaN	0.597735
621	38432	DATA	42006	495	16	ref|NM_003074|gb|BC050564|gb|BC032564|ens|ENST00000254480	chr3:47692044-47691985	0		38445	0	A_32_P112104	SMARCC1	SMARCC1	6599	NM_003074	Homo sapiens SWI/SNF related, matrix associated, actin dependent regulator of chromatin, subfamily c, member 1 (SMARCC1), mRNA [NM_003074]	7089.5	3892.35	chrNA:-1--1	38432	1.13111	3.39614	0.674587	0.198633	chrNA:-1--1	38432	1.54673	1.47051	1.36951	0.446671	0.444599	0.680662	0.923622	0.717676	0.889639
723	10457	DATA	11430	135	40	thc|THC2679528	chr9:42160308-42160249	0		10492	0	A_32_P226356	THC2679528	THC2679528		THC2679528	Unknown	7696.67	1251.5	chrNA:-1--1	10457	0.341414	3.52754	0.910682	0.258164	chrNA:-1--1	10457	1.61477	1.81209	1.48055	0.327298	0.187857	0.580372	0.750248	0.715721	0.989315
719	1074	Mean	1311	16	36	ref|NM_000594|ens|ENST00000376122|ens|ENST00000383302|ens|ENST00000383496	chr6:31653143-31653202	0		1029	0	A_24_P50759	TNF	TNF	7124	NM_000594	Homo sapiens tumor necrosis factor (TNF superfamily, member 2) (TNF), mRNA [NM_000594]	7607.33	378.5	chrNA:-1--1	1074	0.100663	3.52224	0.454503	0.129038	chrNA:-1--1	1074	1.03948	0.993204	1.10641	0.373746	0.441616	0.395443	0.688999	0.760767	0.724623
474	31589	DATA	34517	407	7	ref|NM_005348|ref|NM_001017963|gb|AJ890083|ens|ENST00000216281	chr14:101619975-101619916	0		31592	0	A_32_P199252	HSP90AA1	HSP90AA1	3320	NM_005348	Homo sapiens heat shock protein 90kDa alpha (cytosolic), class A member 1 (HSP90AA1), transcript variant 2, mRNA [NM_005348]	6860.42	3246.57	chrNA:-1--1	31589	0.792249	3.26476	0.499053	0.15286	chrNA:-1--1	31589	1.36906	1.3208	1.47964	0.717739	0.641842	0.702037	0.916803	0.964383	1.06153
999	31617	DATA	34547	407	37	ref|NM_001012452|gb|AL833871|gb|BC110417|gb|AK057241	chr15_random:268978-269037	0		31647	0	A_24_P264166	FLJ32679	FLJ32679	440321	NM_001012452	Homo sapiens golgin-like hypothetical protein LOC440321 (FLJ32679), mRNA [NM_001012452]	7622.03	3246.69	chrNA:-1--1	31617	0.793011	3.99315	0.753584	0.188719	chrNA:-1--1	31617	1.2536	1.32742	1.49542	0.253385	0.324131	0.315769	1.03473	0.788325	0.920943
1261	33787	DATA	36930	435	40	ref|NM_018169|ens|ENST00000312561|ens|ENST00000381047|ens|ENST00000381054	chr12:32028476-32028535	0		33822	0	A_24_P273561	C12orf35	C12orf35	55196	NM_018169	Homo sapiens chromosome 12 open reading frame 35 (C12orf35), mRNA [NM_018169]	7698.49	3451.88	chrNA:-1--1	33787	0.86295	4.87784	2.146	0.439948	chrNA:-1--1	33787	3.63072	3.24369	3.43812	0.2823	0.482292	0.443393	2.05799	1.31058	2.43706
1066	37971	DATA	41513	489	33	gb|AI085037|gb|AW295739|gb|R85459|gb|BF431827	chr11:20097792-20097733	0		38001	0	A_24_P817128	AI085037	AI085037		AI085037	AI085037 ow85g07.s1 Soares_fetal_liver_spleen_1NFLS_S1 Homo sapiens cDNA clone IMAGE:1653660 3', mRNA sequence [AI085037]	7521.34	3847.47	chrNA:-1--1	37971	1.08676	4.12084	2.27355	0.55172	chrNA:-1--1	37971	3.68038	3.07395	3.46868	0.120035	0.176679	0.282431	2.42959	0.955676	NaN
623	21096	DATA	23067	272	32	ref|NM_018046|ens|ENST00000312916|ens|ENST00000380422|gb|U84971	chr5:76367249-76367308	0		21045	0	A_23_P41970	AGGF1	AGGF1	55109	NM_018046	Homo sapiens angiogenic factor with G patch and FHA domains 1 (AGGF1), mRNA [NM_018046]	7507.32	2256.46	chrNA:-1--1	21096	0.546771	3.39711	0.576208	0.169617	chrNA:-1--1	21096	1.54985	1.62292	1.44369	0.737073	0.6974	0.741421	1.25372	1.0447	1.22012
749	28097	DATA	30708	362	23	thc|THC2611971|thc|THC2777279|thc|THC2660094	chr7:17797622-17797563	0		28039	0	A_24_P200848	THC2611971	THC2611971		THC2611971	Q23IV5_TETTH (Q23IV5) Leucine Rich Repeat family protein, partial (3%) [THC2777279]	7279.39	2917.11	chrNA:-1--1	28097	0.697883	3.55918	0.766766	0.215433	chrNA:-1--1	28097	1.68603	1.80136	1.66588	0.661713	0.548769	0.73061	1.28711	1.16421	1.54137
916	40789	DATA	44804	528	9	thc|THC2642866	chr12:011117449-011117192	0		40725	0	A_32_P177843	THC2642866	THC2642866		THC2642866	ALU1_HUMAN (P39188) Alu subfamily J sequence contamination warning entry, partial (17%) [THC2642866]	6924.44	4134.4	chrNA:-1--1	40789	1.73512	3.83431	1.05176	0.274302	chrNA:-1--1	40789	1.77906	2.21147	1.7297	0.377645	0.585938	0.295502	1.11975	1.12469	1.33039
367	13766	DATA	15059	178	14	gb|BM792465	chr2:242040528-242040587	0		13706	0	A_24_P927936	BM792465	BM792465		BM792465	K-EST0072678 S22SNU16n1 Homo sapiens cDNA clone S22SNU16n1-28-H10 5', mRNA sequence [BM792465]	7049.5	1566.65	chrNA:-1--1	13766	0.405269	3.18759	0.806206	0.25292	chrNA:-1--1	13766	1.53128	1.56205	1.66534	0.344119	0.396517	0.681845	1.06058	NaN	0.678939
966	29879	DATA	32643	385	3	ref|NM_182898|ref|NM_004904|ref|NM_182899|ref|NM_001011666	chr7:28831870-28831929	0		29880	0	A_24_P532232	CREB5	CREB5	9586	NM_182898	Homo sapiens cAMP responsive element binding protein 5 (CREB5), transcript variant 1, mRNA [NM_182898]	6758.5	3085.5	chrNA:-1--1	29879	0.743933	3.92799	7.0856	1.80388	chrNA:-1--1	29879	11.0533	10.2882	11.3125	0.404634	0.760691	2.45059	NaN	6.93669	2.1955
118	40399	DATA	44297	522	12	ref|NM_198279|gb|AL833278|ens|ENST00000340625|ens|ENST00000379687	chrX:19893464-19893405	0		40339	0	A_24_P841677	CXorf23	CXorf23	256643	NM_198279	Homo sapiens chromosome X open reading frame 23 (CXorf23), mRNA [NM_198279]	7000.56	4090.33	chrNA:-1--1	40399	1.50453	3.01868	0.858195	0.284294	chrNA:-1--1	40399	1.40842	1.75678	1.69865	0.425149	0.43459	0.36461	0.792062	1.31459	0.84678
884	32184	DATA	35167	414	62	ref|NM_153437|gb|AK093367|ens|ENST00000372791|ens|ENST00000372814	chr9:130294867-130296630	0		32160	0	A_23_P71889	ODF2	ODF2	4957	NM_153437	Homo sapiens outer dense fiber of sperm tails 2 (ODF2), transcript variant 2, mRNA [NM_153437]	8270	3297.54	chrNA:-1--1	32184	0.810707	3.76076	0.669617	0.178053	chrNA:-1--1	32184	1.12434	1.01618	0.884947	0.0695278	0.092848	0.0806241	0.664423	0.831727	0.634729
1422	21022	DATA	22984	271	34	gb|AK123757|gb|AK096708|thc|THC2611343	chr5:158056615-158056556	0		21048	0	A_32_P197561	AK123757	AK123757		AK123757	Homo sapiens cDNA FLJ41763 fis, clone IMR322005293. [AK123757]	7545.44	2249.04	chrNA:-1--1	21022	0.545137	8.47737	1.28624	0.151726	chrNA:-1--1	21022	1.92293	2.00196	1.96077	0.172983	0.196487	0.13741	1.32472	1.43819	1.2309
1209	31687	DATA	34625	408	30	gb|AK057970|gb|BM556012|thc|THC2538204|thc|THC2566922	chr13:110346303-110346244	0		31635	0	A_24_P510116	AK057970	AK057970		AK057970	Homo sapiens cDNA FLJ25241 fis, clone STM02689. [AK057970]	7456.97	3254.22	chrNA:-1--1	31687	0.79486	4.59434	1.02474	0.223045	chrNA:-1--1	31687	1.42197	1.52946	1.47492	0.0379	0.02162	0.033568	NaN	NaN	NaN
1412	7445	DATA	8151	96	76	ref|NM_003651|gb|BC009744|ens|ENST00000228251|ens|ENST00000279550	chr12:10745156-10743498	0		7435	0	A_23_P25224	CSDA	CSDA	8531	NM_003651	Homo sapiens cold shock domain protein A (CSDA), mRNA [NM_003651]	8623.99	964.632	chrNA:-1--1	7445	0.280193	7.44422	0.894111	0.120108	chrNA:-1--1	7445	1.36187	1.4451	1.37627	0.154008	0.146036	0.166306	1.0016	0.951127	1.02852
279	39513	DATA	43225	509	45	gb|AK027173|thc|THC2529791	chr6:143703696-143703755	0		39551	0	A_24_P740692	AK027173	AK027173		AK027173	Homo sapiens cDNA: FLJ23520 fis, clone LNG04926. [AK027173]	7826.42	3994.57	chrNA:-1--1	39513	1.2737	3.1158	0.827749	0.265662	chrNA:-1--1	39513	1.45018	1.42505	1.27656	0.197876	0.219921	0.253049	1.17097	NaN	0.604066
596	37280	DATA	40748	480	33	thc|THC2698352	chr4:7944210-7944269	0		37227	0	A_32_P111844	THC2698352	THC2698352		THC2698352	Unknown	7533.62	3781.92	chrNA:-1--1	37280	1.0316	3.36261	0.947704	0.281836	chrNA:-1--1	37280	1.70403	1.54165	1.60322	0.0246493	NaN	NaN	1.27735	NaN	NaN
781	32839	DATA	35885	423	15	gb|CB123670|thc|THC2630936	chr6:169300270-169300211	0		32852	0	A_32_P103955	CB123670	CB123670		CB123670	K-EST0172083 L12JSHC0 Homo sapiens cDNA clone L12JSHC0-2-D12 5', mRNA sequence [CB123670]	7063.5	3364.35	chrNA:-1--1	32839	0.831237	3.60241	2.79503	0.77588	chrNA:-1--1	32839	5.31769	4.70873	4.92412	1.17577	2.99128	1.19484	NaN	NaN	NaN
31	39646	DATA	43376	511	26		chr6:135999363-135999281	0		39666	0	A_24_P931175	A_24_P931175	A_24_P931175		A_24_P931175	Unknown	7344.52	4010.06	chrNA:-1--1	39646	1.2982	2.96369	0.610127	0.205867	chrNA:-1--1	39646	NaN	0.874077	0.944189	0.167135	NaN	0.144488	0.255184	0.466431	NaN
107	34351	DATA	37549	442	64	gb|BF222619|gb|BU609119|gb|AI676010|gb|AW204306	chr8:37723550-37723609	0		34330	0	A_24_P765540	BF222619	BF222619		BF222619	7p56g02.x1 NCI_CGAP_Pr28 Homo sapiens cDNA clone IMAGE:3650090 3', mRNA sequence [BF222619]	8321.24	3502.93	chrNA:-1--1	34351	0.884318	3.01266	0.411615	0.136628	chrNA:-1--1	34351	0.942804	0.952414	NaN	NaN	NaN	0.333832	NaN	NaN	NaN
790	10576	DATA	11563	137	3	gb|AK094327|thc|THC2490605	chr20:32848490-32848431	0		10576	0	A_24_P119391	AK094327	AK094327		AK094327	Homo sapiens cDNA FLJ37008 fis, clone BRACE2009654. [AK094327]	6757	1266.46	chrNA:-1--1	10576	0.343683	3.61228	0.675484	0.186997	chrNA:-1--1	10576	0.999694	1.04394	NaN	NaN	NaN	NaN	0.000128414	NaN	NaN
1177	3930	DATA	4376	52	41	thc|THC2773657	chr7:150476065-150476030	0		3886	0	A_23_P42595	THC2773657	THC2773657		THC2773657	Unknown	7734.03	643.172	chrNA:-1--1	3930	0.197696	4.45245	0.869274	0.195235	chrNA:-1--1	3930	0.00243428	0.00286937	0.00762894	NaN	NaN	NaN	NaN	NaN	NaN
1162	27863	DATA	30454	359	24	ref|NM_016289|ens|ENST00000258418|gb|AB073893|gb|AK000804	chr2:231393201-231393260	0		27883	0	A_23_P79426	CAB39	CAB39	51719	NM_016289	Homo sapiens calcium binding protein 39 (CAB39), mRNA [NM_016289]	7291.89	2894.5	chrNA:-1--1	27863	0.692223	4.4218	0.732188	0.165586	chrNA:-1--1	27863	1.72647	1.7291	1.79883	0.787975	0.844985	0.693115	1.0757	0.957536	0.859219
1122	38443	DATA	42018	495	28	ref|NM_002203|ens|ENST00000296585|gb|X17033|thc|THC2471127	chr5:52421568-52421627	0		38468	0	A_23_P70161	ITGA2	ITGA2	3673	NM_002203	Homo sapiens integrin, alpha 2 (CD49B, alpha 2 subunit of VLA-2 receptor) (ITGA2), mRNA [NM_002203]	7394.04	3892.14	chrNA:-1--1	38443	1.13222	4.25054	4.78565	1.12589	chrNA:-1--1	38443	7.44154	6.84936	8.61847	1.09205	1.66609	0.981806	4.20373	1.27506	2.05075
554	37510	DATA	41004	483	34	gb|U88316|thc|THC2519664|thc|THC2583831	chr11:65186980-65186921	0		37537	0	A_24_P937256	U88316	U88316		U88316	Human NF-kappa-B transcription factor p65 mRNA, partial cds. [U88316]	7546.5	3804.35	chrNA:-1--1	37510	1.04805	3.32736	1.25537	0.377288	chrNA:-1--1	37510	1.51489	1.48109	2.29153	0.0258231	0.0291481	0.0276958	0.743434	NaN	0.331038
579	27096	DATA	29606	349	26	thc|THC2558699|thc|THC2573482	chr2:97239154-97241143	0		27119	0	A_24_P128741	THC2558699	THC2558699		THC2558699	Q6PI49_HUMAN (Q6PI49) LOC389008 protein (Fragment), partial (8%) [THC2558699]	7342.5	2821.35	chrNA:-1--1	27096	0.673896	3.34916	1.08456	0.32383	chrNA:-1--1	27096	2.21407	2.4206	2.86733	1.20971	1.05282	1.09029	1.48287	1.0315	1.19027
704	19885	DATA	21749	256	74	ref|NM_145753|gb|AB209903|gb|CR749654|gb|AK074626	chr3:113168155-113168214	0		19874	0	A_24_P260122	PHLDB2	PHLDB2	90102	NM_145753	Homo sapiens pleckstrin homology-like domain, family B, member 2 (PHLDB2), mRNA [NM_145753]	8573.78	2138.58	chrNA:-1--1	19885	0.522707	3.49436	0.898954	0.257259	chrNA:-1--1	19885	1.85267	2.02646	2.28474	0.954869	1.04985	0.870977	1.11144	0.751036	0.983839

## Sheet: Up-AS30-2+3h
Original row	Original row	FEATURES	FeatureNum	Row	Col	accessions	chr_coord	SubTypeMask	SubTypeName	ProbeUID	ControlType	ProbeName	GeneName	Gene Name	EntrezGene	SystematicName	Description	PositionX	PositionY	CHR_LOCATION	PROBE_ID	Expected score (dExp)	Observed score(d)	Numerator(r)	Denominator (s+s0)	CHR_LOCATION	PROBE_ID	T-2+3h-B-SM30	T-2+3h-C-SM30	T-2+3h-A-SM30	T-2+3h-C-AS30	T-2+3h-B-AS30	T-2+3h_A-AS30	T-2+22h-C-AS30	T-2+22h-B-AS30	T-2+22h-A-AS30
286	11	DATA	20	1	20	gb|T12590	chr9:129782208-129782267	0		19	0	A_32_P89523	T12590	T12590		T12590	T12590 CHR90110 Chromosome 9 exon II Homo sapiens cDNA clone P94_55 5' and 3', mRNA sequence [T12590]	7188	268.545	chrNA:-1--1	11	0.0107094	3.12289	2.22722	0.713193	chrNA:-1--1	11	1.59437	1.86869	2.98626	3.84324	5.30595	4.66708	2.00504	1.37202	1.63099
270	58	DATA	67	1	67	ref|NM_021945|gb|AK172770|gb|BC022217|ens|ENST00000380302	chr6:3215404-3215345	0		113	0	A_24_P252223	C6orf85	C6orf85	63027	NM_021945	Homo sapiens chromosome 6 open reading frame 85 (C6orf85), mRNA [NM_021945]	8382.23	268.705	chrNA:-1--1	58	0.0229656	3.11135	0.863284	0.277463	chrNA:-1--1	58	0.829368	0.858609	1.13471	1.63452	1.6683	2.02564	0.373333	0.726277	0.662547
1424	180	DATA	232	3	62	gb|H43551|gb|AW022090|gb|BI966080|gb|AA367879	chrX:53576530-53576589	0		231	0	A_32_P66072	H43551	H43551		H43551	H43551 yo64e09.s1 Soares breast 3NbHBst Homo sapiens cDNA clone IMAGE:182728 3', mRNA sequence [H43551]	8254.58	283.427	chrNA:-1--1	180	0.0405838	8.94118	1.40692	0.157353	chrNA:-1--1	180	0.566132	0.461049	0.644541	2.41983	2.29035	2.31185	0.688511	0.635693	0.73071
1127	227	DATA	297	4	42		chr17:071546899-071546958	0		192	0	A_32_P202587	A_32_P202587	A_32_P202587		A_32_P202587	Unknown	7759.5	290.5	chrNA:-1--1	227	0.0460253	4.28083	1.03891	0.242689	chrNA:-1--1	227	0.617114	0.419574	0.507164	1.85211	1.79687	2.22377	0.877791	1.05599	1.05582
973	440	DATA	562	7	52	gb|DB380193|gb|AA112254|gb|AA975854|gb|AI720322	chr14:22565054-22565113	0		482	0	A_32_P26017	DB380193	DB380193		DB380193	DB380193 PLACE1 Homo sapiens cDNA clone PLACE1011186 3', mRNA sequence [DB380193]	8001.15	312.243	chrNA:-1--1	440	0.0640744	3.95499	1.27713	0.322916	chrNA:-1--1	440	0.66111	0.47622	0.528055	2.35129	2.60403	1.94912	0.853163	1.28426	0.950209
334	559	DATA	712	9	32	ref|NM_033663|ref|NM_000796|gb|L20469|ens|ENST00000295881	chr3:115373284-115361370	0		582	0	A_23_P57733	DRD3	DRD3	1814	NM_033663	Homo sapiens dopamine receptor D3 (DRD3), transcript variant e, mRNA [NM_033663]	7492.58	327.427	chrNA:-1--1	559	0.0720943	3.15351	0.428693	0.135941	chrNA:-1--1	559	0.187054	0.244372	0.24707	0.810972	0.892305	0.7377	0.643791	0.629469	0.675368
1111	565	DATA	718	9	38	ref|NM_007021|ens|ENST00000298295|gb|DQ892061|gb|DQ895254	chr10:44792996-44792937	0		594	0	A_23_P35597	C10orf10	C10orf10	11067	NM_007021	Homo sapiens chromosome 10 open reading frame 10 (C10orf10), mRNA [NM_007021]	7645.42	327.427	chrNA:-1--1	565	0.0725239	4.225	3.0066	0.71162	chrNA:-1--1	565	6.38671	5.53697	5.6661	NaN	NaN	NaN	NaN	NaN	NaN
490	631	DATA	797	10	32	ref|NM_005299|ens|ENST00000239583|ens|ENST00000366834|gb|BC095537	chr6:167490982-167490923	0		583	0	A_23_P42112	GPR31	GPR31	2853	NM_005299	Homo sapiens G protein-coupled receptor 31 (GPR31), mRNA [NM_005299]	7505.5	334.5	chrNA:-1--1	631	0.0765388	3.27681	0.656953	0.200486	chrNA:-1--1	631	0.19075	0.236246	0.243645	1.07209	1.34353	0.987002	0.773825	0.83631	0.904662
204	711	DATA	890	11	40	gb|BX647159|thc|THC2609588	chr20:30238694-30238635	0		744	0	A_23_P102816	BX647159	BX647159		BX647159	Homo sapiens mRNA; cDNA DKFZp686H14196 (from clone DKFZp686H14196). [BX647159]	7696.18	342	chrNA:-1--1	711	0.0810161	3.07052	0.939552	0.305991	chrNA:-1--1	711	0.475932	0.351816	0.541325	1.6818	2.06118	1.47309	0.583051	1.02037	0.784908
765	736	Mean	915	11	65			0		793	1	ETG05_66023	ETG05_66023	ETG05_66023		ETG05_66023		8331.4	341.2	chrNA:-1--1	736	0.0827567	3.58191	0.614315	0.171505	chrNA:-1--1	736	0.806044	0.779898	0.976091	1.54079	1.66783	1.53412	0.744232	0.885403	0.786599
380	791	DATA	981	12	46		chr11:070207893-070207834	0		757	0	A_32_P172002	A_32_P172002	A_32_P172002		A_32_P172002	Unknown	7861.09	349.386	chrNA:-1--1	791	0.0860696	3.19628	0.833794	0.260864	chrNA:-1--1	791	0.18869	0.157058	0.224713	1.18458	1.4028	1.31433	0.225863	0.726434	0.253051
154	998	DATA	1226	15	36	ref|NM_004433|gb|U73844|ens|ENST00000310044|ens|ENST00000367283	chr1:200251052-200251111	0		1028	0	A_23_P104188	ELF3	ELF3	1999	NM_004433	Homo sapiens E74-like factor 3 (ets domain transcription factor, epithelial-specific ) (ELF3), mRNA [NM_004433]	7594.84	371.484	chrNA:-1--1	998	0.0966266	3.03888	1.30708	0.43012	chrNA:-1--1	998	2.22803	2.10458	2.26611	3.03637	3.74465	3.24584	1.71365	0.97992	1.8443
1294	1187	DATA	1435	17	75	gb|BQ029628|gb|AI263243|gb|BM976568|gb|AA401725	chr5:133521131-133521190	0		1257	0	A_32_P64263	BQ029628	BQ029628		BQ029628	BQ029628 UI-H-DT0-aua-h-07-0-UI.s1 NCI_CGAP_DT0 Homo sapiens cDNA clone IMAGE:5866806 3', mRNA sequence [BQ029628]	8585	385.545	chrNA:-1--1	1187	0.106239	5.16488	1.49154	0.288784	chrNA:-1--1	1187	0.725033	0.434815	0.57371	2.50194	2.8278	2.44593	0.817436	1.30511	1.00333
288	1430	DATA	1714	21	14	thc|THC2645830	chr18:39406321-39406380	0		1439	0	A_24_P523530	THC2645830	THC2645830		THC2645830	Unknown	7035.58	415.427	chrNA:-1--1	1430	0.116681	3.12338	0.717614	0.229756	chrNA:-1--1	1430	0.458201	0.513447	0.681823	1.35548	1.54072	1.29014	0.321545	0.676811	0.458495
212	1558	DATA	1852	22	67	gb|CB993898	chr12:119204769-119204710	0		1544	0	A_32_P39324	CB993898	CB993898		CB993898	AGENCOURT_13617208 NIH_MGC_148 Homo sapiens cDNA clone IMAGE:30333013 5', mRNA sequence [CB993898]	8394.77	422.587	chrNA:-1--1	1558	0.122334	3.07399	0.755259	0.245694	chrNA:-1--1	1558	0.694005	0.531311	0.575681	1.75881	1.76867	1.37767	0.753502	1.03773	0.873532
15	1733	DATA	2049	25	9	ref|NM_024533|ens|ENST00000336257|gb|AF246718|gb|AF176838	chr16:74120309-74120250	0		1738	0	A_23_P430670	CHST5	CHST5		NM_024533	Homo sapiens carbohydrate (N-acetylglucosamine 6-O) sulfotransferase 5 (CHST5), mRNA [NM_024533]	6908.58	444.573	chrNA:-1--1	1733	0.128809	2.9594	0.65574	0.221579	chrNA:-1--1	1733	0.817497	0.507615	0.605777	1.37732	1.60331	1.61351	0.72489	0.924976	0.916036
137	1869	DATA	2192	26	67	gb|AF116666	chr10:28918693-28912404	0		1853	0	A_32_P503015	AF116666	AF116666		AF116666	Homo sapiens PRO1741 mRNA, complete cds. [AF116666]	8394.76	451.806	chrNA:-1--1	1869	0.133785	3.02983	0.996445	0.328879	chrNA:-1--1	1869	0.827445	0.688588	0.617809	1.80353	2.38946	1.82678	0.699735	1.14807	0.787186
670	1953	DATA	2285	27	75	ref|NM_175863|ref|NM_020732|ref|NM_017519|ens|ENST00000275248	chr6:157140889-157140948	0		2022	0	A_24_P366735	ARID1B	ARID1B	57492	NM_175863	Homo sapiens AT rich interactive domain 1B (SWI1-like) (ARID1B), transcript variant 3, mRNA [NM_175863]	8585.67	459.461	chrNA:-1--1	1953	0.136752	3.44798	0.636302	0.184543	chrNA:-1--1	1953	0.665301	0.574315	0.850104	1.4573	1.41872	1.48948	0.585979	0.761107	0.622945
444	1971	DATA	2307	28	12	ref|NM_001005567|ens|ENST00000300773|gb|BC022184|thc|THC2619178	chr11:5320844-5320785	0		1903	0	A_24_P58204	OR51B5	OR51B5	282763	NM_001005567	Homo sapiens olfactory receptor, family 51, subfamily B, member 5 (OR51B5), mRNA [NM_001005567]	6997.58	466.573	chrNA:-1--1	1971	0.137441	3.2335	0.619901	0.191712	chrNA:-1--1	1971	0.436364	0.271773	0.180961	NaN	NaN	NaN	NaN	NaN	NaN
753	2417	DATA	2781	33	61	ref|NM_052839|gb|AF398511|gb|BC101023|gb|AK096019	chr22:48958569-48958628	0		2472	0	A_24_P160202	PANX2	PANX2	56666	NM_052839	Homo sapiens pannexin 2 (PANX2), mRNA [NM_052839]	8229.5	503.352	chrNA:-1--1	2417	0.152914	3.56518	0.955346	0.267966	chrNA:-1--1	2417	0.631758	0.709443	0.902213	1.61369	1.92651	2.06909	0.472542	0.779289	0.718914
828	2588	DATA	2964	35	74	gb|AL517186	chr8:055122275-055122334	0		2657	0	A_32_P41698	AL517186	AL517186		AL517186	AL517186 AL517186 Homo sapiens NEUROBLASTOMA Homo sapiens cDNA clone CS0DA008YB14 3-PRIME, mRNA sequence [AL517186]	8559.93	517.73	chrNA:-1--1	2588	0.158526	3.66352	1.36737	0.373239	chrNA:-1--1	2588	0.920435	0.75267	0.646307	1.88586	2.61585	2.70709	0.564566	0.873335	0.622255
263	2652	DATA	3030	36	55	thc|THC2717131	chr3:135522505-135522564	0		2623	0	A_32_P139634	THC2717131	THC2717131		THC2717131	Q7NI46_GLOVI (Q7NI46) Cytochrome c550, partial (8%) [THC2717131]	8090.23	525.066	chrNA:-1--1	2652	0.160433	3.10734	0.696732	0.224221	chrNA:-1--1	2652	0.519456	0.540062	0.736064	1.27458	1.39682	1.59339	0.390222	0.642073	0.590523
1361	2732	DATA	3115	37	55	ref|NM_003717|gb|BC104234|ens|ENST00000267017|ens|ENST00000379762	chr12:52186816-52186757	0		2783	0	A_23_P204079	NPFF	NPFF	8620	NM_003717	Homo sapiens neuropeptide FF-amide peptide precursor (NPFF), mRNA [NM_003717]	8077.09	532.729	chrNA:-1--1	2732	0.162935	5.79356	0.904102	0.156053	chrNA:-1--1	2732	0.217665	0.229199	0.190479	1.61958	1.38038	1.47125	0.880849	0.891028	0.887498
1002	2795	DATA	3181	38	36	gb|AI457687|gb|BF510712|gb|AW276089|gb|AW614413	chr4:24138684-24138743	0		2748	0	A_32_P119233	AI457687	AI457687		AI457687	AI457687 tj48g10.x1 Soares_NSF_F8_9W_OT_PA_P_S1 Homo sapiens cDNA clone IMAGE:2144802 3' similar to TR:O22899 O22899 RNA HELICASE ISOLOG. ;, mRNA sequence [AI457687]	7607.54	539.882	chrNA:-1--1	2795	0.165001	3.99988	0.862763	0.215697	chrNA:-1--1	2795	0.781169	0.662099	0.559864	1.62612	1.9305	1.85825	0.73384	0.965105	0.861624
789	3059	DATA	3459	41	59	ens|ENST00000166133|gb|BC041334|thc|NP106786	chr19:594178-594237	0		3115	0	A_24_P340284	ENST00000166133	ENST00000166133		ENST00000166133	Fibroblast growth factor 22 precursor (FGF-22). [Source:Uniprot/SWISSPROT;Acc:Q9HCT0] [ENST00000166133]	8179.35	561.58	chrNA:-1--1	3059	0.173028	3.61224	0.728444	0.20166	chrNA:-1--1	3059	0.770342	0.896154	0.941032	1.5915	1.49289	1.5813	0.460701	0.745464	0.433832
1039	3106	DATA	3508	42	23	gb|AI669361|gb|AA826019|gb|AI078756|gb|BF108754	chr12:45040852-45040911	0		3047	0	A_32_P86517	AI669361	AI669361		AI669361	AI669361 ty31d09.x1 NCI_CGAP_Ut2 Homo sapiens cDNA clone IMAGE:2280689 3', mRNA sequence [AI669361]	7276.9	569.25	chrNA:-1--1	3106	0.174703	4.06916	2.09926	0.515895	chrNA:-1--1	3106	1.25253	2.06509	1.72385	3.65655	4.46822	3.52181	1.17229	0.655972	1.34157
944	3125	DATA	3527	42	42		chr8:047622936-047622877	0		3083	0	A_24_P802562	A_24_P802562	A_24_P802562		A_24_P802562	Unknown	7759.58	569.427	chrNA:-1--1	3125	0.175215	3.89226	0.631354	0.162208	chrNA:-1--1	3125	0.908101	0.888821	0.946668	1.12406	1.18813	1.33911	0.413172	0.322468	0.279325
1160	3298	DATA	3709	44	54	gb|BX538303|thc|THC2497181	chr4:57020638-57020579	0		3268	0	A_32_P95265	PAICS	PAICS	10606	BX538303	Homo sapiens mRNA; cDNA DKFZp686L04109 (from clone DKFZp686L04109) [BX538303]	8064.52	583.986	chrNA:-1--1	3298	0.180361	4.40965	1.2466	0.282697	chrNA:-1--1	3298	0.847034	0.776515	0.603557	2.08918	2.47843	2.23863	0.610716	1.03009	0.584
602	3389	DATA	3804	45	64	ref|NM_022567|ens|ENST00000378220|ens|ENST00000342595|gb|AF254868	chrX:41219514-41219573	0		3449	0	A_23_P137046	NYX	NYX	60506	NM_022567	Homo sapiens nyctalopin (NYX), mRNA [NM_022567]	8305.94	591.171	chrNA:-1--1	3389	0.182943	3.36733	0.675334	0.200554	chrNA:-1--1	3389	0.756374	0.708624	0.827139	1.43268	1.4724	1.72068	0.548894	0.753624	0.716758
10	3461	DATA	3880	46	55	ref|NM_003357|ens|ENST00000278282|gb|CR541780|gb|DQ893375	chr11:61946399-61947108	0		3432	0	A_23_P150583	SCGB1A1	SCGB1A1	7356	NM_003357	Homo sapiens secretoglobin, family 1A, member 1 (uteroglobin) (SCGB1A1), mRNA [NM_003357]	8089.89	598.5	chrNA:-1--1	3461	0.184854	2.95799	0.758931	0.25657	chrNA:-1--1	3461	0.917327	0.704031	1.0529	1.49722	1.82344	1.82146	0.612429	0.875808	0.628887
925	3474	DATA	3894	46	69	thc|THC2591750	chr12:093439253-093439312	0		3457	0	A_32_P41235	THC2591750	THC2591750		THC2591750	AF238866 LNR42 {Mus musculus} (exp=-1; wgp=0; cg=0), partial (34%) [THC2591750]	8445.5	598.5	chrNA:-1--1	3474	0.185246	3.85481	1.01224	0.262593	chrNA:-1--1	3474	0.933131	0.755522	0.68349	1.87559	2.27943	2.11746	0.747897	1.12609	0.891685
1214	3496	DATA	3918	47	8	gb|AI937689|gb|N62470|gb|BE763671|gb|T87908	chr7:87675761-87675820	0		3502	0	A_32_P180395	AI937689	AI937689		AI937689	AI937689 wp82d09.x1 NCI_CGAP_Brn25 Homo sapiens cDNA clone IMAGE:2468273 3' similar to gb:M32886 SORCIN (HUMAN);, mRNA sequence [AI937689]	6883.5	606.352	chrNA:-1--1	3496	0.185896	4.61045	1.39182	0.301883	chrNA:-1--1	3496	0.672803	0.482512	0.388186	2.1169	2.73483	2.15904	0.788048	0.757623	0.799294
275	3565	DATA	3991	47	81	ref|NM_003320|ref|NM_177972|ens|ENST00000305253|ens|ENST00000299506	chr11:8080270-8080329	0		3642	0	A_23_P53110	TUB	TUB	7275	NM_003320	Homo sapiens tubby homolog (mouse) (TUB), transcript variant 1, mRNA [NM_003320]	8736.61	605.771	chrNA:-1--1	3565	0.187933	3.11449	1.06571	0.342177	chrNA:-1--1	3565	0.882642	0.82816	0.953823	2.49054	2.41268	1.96204	0.817103	1.47358	1.02566
480	3663	DATA	4093	49	13		chr7:009621245-009621186	0		3674	0	A_24_P565540	A_24_P565540	A_24_P565540		A_24_P565540	Unknown	7010.68	621.349	chrNA:-1--1	3663	0.190755	3.26855	1.45984	0.446633	chrNA:-1--1	3663	0.414134	0.407618	0.378181	2.17335	3.04676	2.04521	0.839085	1.40116	0.906676
1304	3698	DATA	4129	49	49	thc|THC2739443|gb|AI358607|gb|AI809422|gb|AI862959	chr2:183498243-183498184	0		3744	0	A_32_P157631	THC2739443	THC2739443		THC2739443	AI358607 qw40g07.x1 NCI_CGAP_Ut4 Homo sapiens cDNA clone IMAGE:1993596 3', mRNA sequence [AI358607]	7924.67	620.5	chrNA:-1--1	3698	0.191868	5.21368	1.29187	0.247786	chrNA:-1--1	3698	0.549555	0.454478	0.636068	2.08561	2.53701	2.17339	0.764999	0.995431	0.8473
246	4021	DATA	4469	53	49	gb|BC002778|thc|THC2484894	chr7:101043496-101043437	0		4065	0	A_23_P393015	MYLC2PL	MYLC2PL	93408	BC002778	Homo sapiens myosin light chain 2, precursor lymphocyte-specific, mRNA (cDNA clone MGC:3479 IMAGE:3616529), complete cds. [BC002778]	7925.28	650.467	chrNA:-1--1	4021	0.200134	3.09581	0.471036	0.152153	chrNA:-1--1	4021	0.767533	0.554838	0.631981	NaN	1.27383	1.24077	NaN	NaN	NaN
498	4353	DATA	4827	57	67	thc|THC2590490|gb|BM989272|gb|CB242722|gb|AI580863	chr15:76628212-76626062	0		4413	0	A_32_P221569	THC2590490	THC2590490		THC2590490	IRX6_HUMAN (P78412) Iroquois-class homeodomain protein IRX-6 (Iroquois homeobox protein 6) (Homeodomain protein IRXB3), partial (54%) [THC2590490]	8382	679.455	chrNA:-1--1	4353	0.208582	3.28069	1.29481	0.394675	chrNA:-1--1	4353	0.645709	0.545332	0.535381	2.03589	2.86094	2.09873	0.822605	1.3142	0.878753
767	4418	DATA	4896	58	51	ref|NM_001039846|ref|NM_001031735|ens|ENST00000300960|ens|ENST00000344917	chr19:2050270-2050329	0		4385	0	A_24_P32295	C19orf36	C19orf36	113177	NM_001039846	Homo sapiens chromosome 19 open reading frame 36 (C19orf36), transcript variant 3, mRNA [NM_001039846]	7988.45	686.896	chrNA:-1--1	4418	0.210476	3.5836	0.563771	0.15732	chrNA:-1--1	4418	0.670112	0.617339	0.784018	1.41673	1.4504	1.40753	0.687069	0.841169	0.838426
266	4515	DATA	4998	59	68		chr2:058332840-058332781	0		4580	0	A_32_P187050	A_32_P187050	A_32_P187050		A_32_P187050	Unknown	8407.5	693.648	chrNA:-1--1	4515	0.212461	3.10982	0.986723	0.317292	chrNA:-1--1	4515	0.661353	0.647618	0.615465	2.16655	2.12025	1.75005	0.926159	1.48116	0.895113
414	4540	DATA	5023	60	8	ref|NM_013939|gb|BC112178|gb|BC069085|ens|ENST00000305899	chr19:15700700-15700759	0		4464	0	A_23_P50799	OR10H2	OR10H2	26538	NM_013939	Homo sapiens olfactory receptor, family 10, subfamily H, member 2 (OR10H2), mRNA [NM_013939]	6896.72	701.506	chrNA:-1--1	4540	0.213081	3.21584	0.761613	0.236832	chrNA:-1--1	4540	0.557789	0.491403	0.8689	1.44022	1.51054	1.70975	0.496086	0.666229	0.647083
879	4567	DATA	5050	60	35	ref|NM_199456|gb|BC104458|gb|BC104459|gb|AY363222	chr16:56576620-56576893	0		4517	0	A_24_P75183	TEPP	TEPP	374739	NM_199456	Homo sapiens testis/prostate/placenta-expressed protein (TEPP), transcript variant 2, mRNA [NM_199456]	7582	701.455	chrNA:-1--1	4567	0.213735	3.75166	0.867273	0.23117	chrNA:-1--1	4567	0.743279	0.600627	0.774488	1.68327	1.79904	1.95409	0.59431	0.973654	0.832007
993	4573	DATA	5056	60	41	gb|AI161396|gb|AI628627|gb|CF139574|gb|AI364183	chr14:76560740-76560799	0		4529	0	A_32_P145443	AI161396	AI161396		AI161396	qb79d05.x1 Soares_fetal_heart_NbHH19W Homo sapiens cDNA clone IMAGE:1706313 3' similar to contains element PTR5 PTR5 repetitive element ;, mRNA sequence [AI161396]	7734.42	701.427	chrNA:-1--1	4573	0.213894	3.98586	1.43643	0.36038	chrNA:-1--1	4573	0.62996	0.444718	0.523784	2.30078	2.92822	2.08989	1.02703	0.91463	0.697053
985	4903	DATA	5408	64	53	ref|NM_017957|gb|BC110605|gb|BC110602|ens|ENST00000268933	chr17:45973972-45974031	0		4872	0	A_24_P102343	EPN3	EPN3	55040	NM_017957	Homo sapiens epsin 3 (EPN3), mRNA [NM_017957]	8039.66	730.727	chrNA:-1--1	4903	0.22212	3.97201	0.663368	0.167011	chrNA:-1--1	4903	0.846411	0.821053	0.994393	1.61156	1.75154	1.61755	0.767513	0.894585	0.777811
51	4951	DATA	5461	65	21	ref|NM_031491|ens|ENST00000266560|gb|DQ892613|gb|DQ895853	chr12:7172199-7172140	0		4968	0	A_24_P386746	RBP5	RBP5	83758	NM_031491	Homo sapiens retinol binding protein 5, cellular (RBP5), mRNA [NM_031491]	7214.18	738.424	chrNA:-1--1	4951	0.223268	2.97605	0.733757	0.246554	chrNA:-1--1	4951	0.765398	0.675381	1.04034	1.52627	1.68608	1.89103	NaN	NaN	NaN
1299	4953	DATA	5463	65	23	gb|BC018099|thc|THC2506829	chr2:242678279-242678220	0		4972	0	A_32_P156006	BC018099	BC018099		BC018099	Homo sapiens cDNA clone IMAGE:4796019. [BC018099]	7264.5	738.352	chrNA:-1--1	4953	0.223331	5.19698	1.02645	0.19751	chrNA:-1--1	4953	0.430949	0.672851	0.530522	1.63325	1.64583	1.88134	0.410401	0.44386	0.329822
1139	5034	DATA	5551	66	26	gb|AF007131|thc|THC2611633	chr15:50284956-50285015	0		4978	0	A_24_P497318	AF007131	AF007131		AF007131	Homo sapiens clone 23963 mRNA sequence. [AF007131]	7353.45	745.745	chrNA:-1--1	5034	0.22529	4.31814	0.635665	0.147208	chrNA:-1--1	5034	0.0916061	0.0827204	0.177296	NaN	NaN	NaN	NaN	NaN	NaN
922	5139	DATA	5660	67	50		chr6:036677849-036677790	0		5185	0	A_32_P68516	A_32_P68516	A_32_P68516		A_32_P68516	Unknown	7950.42	752.573	chrNA:-1--1	5139	0.227786	3.84105	1.19501	0.311117	chrNA:-1--1	5139	0.811017	0.781502	0.758766	2.13619	2.76222	2.09791	0.861668	0.962205	1.09022
373	5151	DATA	5672	67	62	ens|ENST00000264899|gb|AK027833|gb|BC009254|gb|BC020192	chr4:79459661-79459720	0		5208	0	A_23_P133107	ENST00000264899	ENST00000264899		ENST00000264899	Extracellular matrix protein FRAS1 precursor. [Source:Uniprot/SWISSPROT;Acc:Q86XX4] [ENST00000264899]	8255.33	752.5	chrNA:-1--1	5151	0.228011	3.19137	0.54933	0.17213	chrNA:-1--1	5151	0.0684048	0.0678586	0.0937738	NaN	0.620458	0.491698	NaN	NaN	NaN
1193	5164	Mean	5685	67	75	ref|NM_033356|ref|NM_001080125|ref|NM_001228|ref|NM_033355	chr2:201859729-201859788	0		5233	0	A_23_P209389	CASP8	CASP8	841	NM_033356	Homo sapiens caspase 8, apoptosis-related cysteine peptidase (CASP8), transcript variant C, mRNA [NM_033356]	8585.61	752.577	chrNA:-1--1	5164	0.228442	4.51341	0.945907	0.209577	chrNA:-1--1	5164	0.547817	0.390656	0.498794	1.71902	1.79456	1.85069	0.692863	1.06565	0.92605
1055	5182	DATA	5703	68	8	gb|DB348311|gb|AA601920|thc|THC2489591	chr8:22406621-22406562	0		5107	0	A_32_P36005	DB348311	DB348311		DB348311	DB348311 TRACH2 Homo sapiens cDNA clone TRACH2009295 3', mRNA sequence [DB348311]	6896.42	760.427	chrNA:-1--1	5182	0.228841	4.10229	1.23335	0.30065	chrNA:-1--1	5182	0.62429	0.621725	0.4949	2.41606	2.47122	1.90854	0.83857	1.22534	1.03332
676	5185	DATA	5707	68	12		chr2:202752836-202752777	0		5114	0	A_24_P272910	A_24_P272910	A_24_P272910		A_24_P272910	Unknown	6997.67	760.086	chrNA:-1--1	5185	0.228934	3.45351	1.01181	0.29298	chrNA:-1--1	5185	0.714411	0.600318	0.788832	1.94496	2.39179	1.9187	0.857866	1.30337	1.07371
772	5215	DATA	5737	68	42	gb|AY007087	chr19:40462164-40462105	0		5172	0	A_32_P211799	USF2	USF2	7392	AY007087	Homo sapiens clone TCCCIA00046 mRNA sequence. [AY007087]	7759.63	759.596	chrNA:-1--1	5215	0.229564	3.59164	1.15714	0.322176	chrNA:-1--1	5215	0.955459	1.05436	0.815114	2.21583	2.93971	2.55422	1.44444	1.66806	1.7306
174	5523	DATA	6070	72	35	thc|THC2567636|thc|THC2564530	chr1:152230698-152230297	0		5475	0	A_32_P69379	THC2567636	THC2567636		THC2567636	Q5D091_XENLA (Q5D091) Rps27-prov protein, partial (83%) [THC2567636]	7582.3	789	chrNA:-1--1	5523	0.237148	3.05244	1.06348	0.348403	chrNA:-1--1	5523	0.854148	0.543185	0.531833	2.05863	2.44238	1.65173	0.736357	0.945027	0.985009
315	5641	DATA	6199	73	79	gb|U63542|thc|THC2597280		0		5714	0	A_24_P857823	U63542	U63542		U63542	Human putative FAP protein mRNA, partial cds. [U63542]	8687.15	796.644	chrNA:-1--1	5641	0.239757	3.13461	0.78848	0.251541	chrNA:-1--1	5641	0.729327	0.687953	0.61037	1.44323	1.78354	1.88167	0.825315	0.968632	0.645132
1156	5650	DATA	6209	74	4	ref|NM_002066|ens|ENST00000220940|gb|D84290|thc|THC2486315	chr8:143925186-143925245	0		5576	0	A_23_P59976	GML	GML	2765	NM_002066	Homo sapiens GPI anchored molecule like protein (GML), mRNA [NM_002066]	6794.36	804.049	chrNA:-1--1	5650	0.240038	4.39886	0.611456	0.139003	chrNA:-1--1	5650	0.737826	0.603472	0.584006	1.37481	1.34016	1.33077	0.552758	0.537685	0.6008
818	5833	DATA	6398	76	23	gb|CR590573|thc|THC2607977|thc|THC2682611|thc|THC2773847	chr6:58290516-58290457	0		5772	0	A_32_P67837	CR590573	CR590573		CR590573	full-length cDNA clone CS0DI042YD07 of Placenta Cot 25-normalized of Homo sapiens (human) [CR590573]	7277.42	818.573	chrNA:-1--1	5833	0.244234	3.64755	0.535072	0.146693	chrNA:-1--1	5833	0.479464	0.434259	0.541829	1.29753	1.13823	1.27154	0.814611	0.763725	0.753499
578	5854	DATA	6420	76	45	gb|AA427821|gb|AA594532|gb|BF875528|gb|AA467871	chr14:104296857-104294131	0		5813	0	A_32_P15389	AA427821	AA427821		AA427821	AA427821 zw53a02.s1 Soares_total_fetus_Nb2HF8_9w Homo sapiens cDNA clone IMAGE:773738 3', mRNA sequence [AA427821]	7836.32	818.4	chrNA:-1--1	5854	0.24475	3.3486	0.985014	0.294157	chrNA:-1--1	5854	0.923107	0.857332	0.620388	2.03346	2.22324	2.02899	0.774802	1.34981	0.884736
1222	5878	DATA	6446	76	71	ref|NM_016188|ens|ENST00000160382|gb|AB015906|gb|AF041475	chr7:100083072-100083013	0		5863	0	A_23_P145681	ACTL6B	ACTL6B	51412	NM_016188	Homo sapiens actin-like 6B (ACTL6B), mRNA [NM_016188]	8496.5	818.5	chrNA:-1--1	5878	0.245244	4.65398	0.759914	0.163282	chrNA:-1--1	5878	1.013	0.856823	1.04396	1.6263	1.69909	1.68555	0.575531	0.707653	0.558511
1376	6054	DATA	6641	79	11	gb|BG462058|gb|BF109153|gb|T78592|thc|THC2640611	chr2:010498258-010498317	0		6063	0	A_32_P232944	BG462058	BG462058		BG462058	RST45053 Athersys RAGE Library Homo sapiens cDNA, mRNA sequence [BG462058]	6959.63	840.596	chrNA:-1--1	6054	0.249521	6.17789	1.47041	0.238011	chrNA:-1--1	6054	0.578883	0.487951	0.50529	2.09207	2.53916	2.49357	0.548855	0.716397	0.620668
168	6058	DATA	6648	79	18	gb|AK098360|gb|AV725018|gb|BQ375863|thc|THC2570362	chr15:70288082-70288141	0		6072	0	A_24_P652318	AK098360	AK098360		AK098360	Homo sapiens cDNA FLJ25494 fis, clone CBR01476. [AK098360]	7137.81	840.533	chrNA:-1--1	6058	0.249607	3.04821	0.658712	0.216098	chrNA:-1--1	6058	0.751482	0.722623	0.650884	1.60319	1.83017	1.47896	1.02974	1.26408	1.04949
48	6126	DATA	6720	80	5	ref|NM_002985|ens|ENST00000293272|gb|BC008600|gb|M21121	chr17:31223504-31223445	0		6052	0	A_23_P152838	CCL5	CCL5	6352	NM_002985	Homo sapiens chemokine (C-C motif) ligand 5 (CCL5), mRNA [NM_002985]	6819.53	848.455	chrNA:-1--1	6126	0.251156	2.97477	2.55848	0.86006	chrNA:-1--1	6126	6.59423	5.72705	6.20556	NaN	NaN	NaN	NaN	NaN	NaN
192	6152	DATA	6749	80	34	thc|THC2562557|gb|CA427043|gb|BM978116|gb|BU677241	chr9:132354648-132354589	0		6103	0	A_32_P235783	THC2562557	THC2562557		THC2562557	CA427043 UI-H-DF0-bem-l-18-0-UI.s1 NCI_CGAP_DF0 Homo sapiens cDNA clone UI-H-DF0-bem-l-18-0-UI 3', mRNA sequence [CA427043]	7556.5	848	chrNA:-1--1	6152	0.251731	3.06254	0.761292	0.248582	chrNA:-1--1	6152	0.748648	0.591589	0.944715	1.54412	1.85531	1.92955	1.04545	0.881664	0.944694
265	6215	DATA	6815	81	15	gb|L12052|thc|THC2467184	chr4:141678101-141678042	0		6227	0	A_24_P385185	L12052	L12052		L12052	Homo sapiens cAMP phosphodiesterase PDE7 (PDE7A1) mRNA, complete cds. [L12052]	7061.5	855.5	chrNA:-1--1	6215	0.253297	3.10766	1.23714	0.398095	chrNA:-1--1	6215	0.680913	0.53541	0.462612	1.91592	2.7795	2.07471	NaN	NaN	NaN
244	6354	DATA	6962	82	77	thc|THC2544212|thc|THC2521098|thc|THC2549787|thc|THC2579839	chr8:144750789-144750730	0		6345	0	A_32_P223695	THC2544212	THC2544212		THC2544212	Q96I38_HUMAN (Q96I38) EEF1D protein (Eukaryotic translation elongation factor 1 delta) (Guanine nucleotide exchange protein), partial (37%) [THC2544212]	8648.89	862.5	chrNA:-1--1	6354	0.25661	3.09538	0.703554	0.227292	chrNA:-1--1	6354	0.752609	0.591146	0.63665	1.64579	1.77138	1.46919	0.769246	1.11812	0.955319
849	6440	DATA	7057	84	2	gb|AK095554|thc|THC2482618	chr4:141424834-141424775	0		6363	0	A_24_P145019	AK095554	AK095554		AK095554	Homo sapiens cDNA FLJ38235 fis, clone FCBBF2005428. [AK095554]	6744.19	877.302	chrNA:-1--1	6440	0.258423	3.69368	14.8271	4.01417	chrNA:-1--1	6440	23.404	27.449	17.6775	NaN	NaN	NaN	NaN	NaN	NaN
1247	6627	DATA	7264	86	39	gb|CA419778|gb|BQ339421|gb|BE221641|gb|AA843144	chr3:143127194-143127135	0		6583	0	A_32_P78943	CA419778	CA419778		CA419778	CA419778 UI-H-FH0-bcm-e-20-0-UI.s1 NCI_CGAP_FH0 Homo sapiens cDNA clone UI-H-FH0-bcm-e-20-0-UI 3', mRNA sequence [CA419778]	7684.07	892.2	chrNA:-1--1	6627	0.262649	4.7578	0.953077	0.200319	chrNA:-1--1	6627	0.792613	0.566611	0.616419	1.84884	2.07061	1.97066	0.913023	1.001	1.14106
608	6810	DATA	7461	88	66	thc|THC2593596|gb|AA451708|gb|AA402860|gb|BE858083	chr2:10484961-10484902	0		6792	0	A_32_P151152	THC2593596	THC2593596		THC2593596	AA451708 zx44f02.s1 Soares_total_fetus_Nb2HF8_9w Homo sapiens cDNA clone IMAGE:789339 3', mRNA sequence [AA451708]	8369.46	906.206	chrNA:-1--1	6810	0.266606	3.38171	1.39769	0.413307	chrNA:-1--1	6810	0.870677	0.725774	0.594677	2.32132	3.09068	2.38183	1.07666	1.46333	0.770265
267	6878	DATA	7535	89	55	gb|BQ014459|gb|BM974227|gb|BE940438|gb|BE940432	chr11:9423722-9423663	0		6928	0	A_32_P6323	BQ014459	BQ014459		BQ014459	BQ014459 UI-H-ED1-axt-i-15-0-UI.s1 NCI_CGAP_ED1 Homo sapiens cDNA clone IMAGE:5833430 3', mRNA sequence [BQ014459]	8077.42	914.135	chrNA:-1--1	6878	0.268037	3.11001	0.931707	0.299583	chrNA:-1--1	6878	0.71969	0.690866	0.58419	1.63847	2.10693	2.20109	1.16162	1.5678	1.32409
642	7111	DATA	7786	92	51		chr18:025535745-025535686	0		7080	0	A_23_P141785	A_23_P141785	A_23_P141785		A_23_P141785	Unknown	7988.57	935.824	chrNA:-1--1	7111	0.27329	3.41769	0.868195	0.25403	chrNA:-1--1	7111	0.471259	0.446852	0.872502	1.81918	1.74778	1.60326	0.640771	0.881196	0.689802
682	7152	DATA	7834	93	14	gb|BC003075|gb|BC001764|gb|BF570115|thc|THC2573127	chr1:172103683-172103624	0		7163	0	A_32_P214441	BC003075	BC003075		BC003075	Homo sapiens cDNA clone IMAGE:3506537, **** WARNING: chimeric clone ****. [BC003075]	7036.44	943.773	chrNA:-1--1	7152	0.274101	3.46356	1.36458	0.393981	chrNA:-1--1	7152	0.52163	0.363944	0.47423	2.30589	2.78897	1.80002	0.751617	1.09848	0.807527
855	7237	DATA	7925	94	20	thc|THC2586712|thc|THC2497995|gb|AV699150	chr10:122104284-122104343	0		7175	0	A_32_P76441	THC2586712	THC2586712		THC2586712	AY533214 ribosomal protein L21 {Chinchilla lanigera} (exp=-1; wgp=0; cg=0), partial (37%) [THC2586712]	7201.39	951.129	chrNA:-1--1	7237	0.275825	3.70006	0.9867	0.266671	chrNA:-1--1	7237	0.822454	0.670192	0.713867	2.12781	2.26482	1.77289	0.871856	1.19136	0.944677
1175	7260	DATA	7950	94	45	gb|AI051172|gb|AI375664|gb|AI093227|gb|BF108785	chr3:157744864-157744923	0		7220	0	A_32_P42913	AI051172	AI051172		AI051172	AI051172 oy94a06.x1 Soares_fetal_liver_spleen_1NFLS_S1 Homo sapiens cDNA clone IMAGE:1673458 3' similar to SW:SSRG_RAT Q08013 TRANSLOCON-ASSOCIATED PROTEIN, GAMMA SUBUNIT ;, mRNA sequence [AI051172]	7836.42	950.573	chrNA:-1--1	7260	0.276312	4.45026	1.36414	0.306531	chrNA:-1--1	7260	0.667032	0.586208	0.550827	2.43809	2.73332	2.31908	0.937862	1.56182	1.2147
54	7394	DATA	8093	96	18	ref|NM_145019|gb|AY358177|gb|AK096364|gb|AK055269	chr13:50752864-50752923	0		7328	0	A_24_P150428	FAM124A	FAM124A	220108	NM_145019	Homo sapiens family with sequence similarity 124A (FAM124A), mRNA [NM_145019]	7150.62	965.295	chrNA:-1--1	7394	0.279068	2.97897	0.640048	0.214855	chrNA:-1--1	7394	0.58072	0.51484	0.848637	1.37127	1.51795	1.55001	0.639357	0.805792	0.818371
1231	7513	DATA	8225	97	65			0		7575	0	A_24_P932958	A_24_P932958	A_24_P932958		A_24_P932958	Unknown	8331.5	972.5	chrNA:-1--1	7513	0.281587	4.69852	1.02179	0.217471	chrNA:-1--1	7513	0.821822	0.73305	0.711249	1.75639	2.1376	2.08247	0.671949	0.819149	0.688597
1375	7596	DATA	8311	98	66	gb|CA772440|gb|BM894096|gb|BU952666|gb|BU627933	chr12:122312020-122312079	0		7577	0	A_32_P217428	CA772440	CA772440		CA772440	CA772440 io96d01.y1 HR85 islet Homo sapiens cDNA clone IMAGE:6134065 5', mRNA sequence [CA772440]	8369.5	979.648	chrNA:-1--1	7596	0.283278	6.13685	1.16612	0.190019	chrNA:-1--1	7596	0.595164	0.518583	0.392551	2.12198	2.04019	1.91619	0.785571	0.775914	0.593814
1325	7644	DATA	8362	99	32	gb|BX413319|thc|THC2572649|thc|THC2566328|thc|THC2576398	chr12:111327461-111327520	0		7670	0	A_32_P160398	BX413319	BX413319		BX413319	BX413319 Homo sapiens FETAL BRAIN Homo sapiens cDNA clone CS0DF020YD10 3-PRIME, mRNA sequence [BX413319]	7493.5	987.5	chrNA:-1--1	7644	0.284091	5.37351	1.41051	0.262494	chrNA:-1--1	7644	1.02649	0.640808	0.617156	2.31025	2.64158	2.56578	0.707735	0.913182	0.766253
1044	7888	DATA	8630	102	45	thc|THC2589620|gb|AI961400|gb|AI424475|gb|AI784244	chr12:97516290-97516349	0		7848	0	A_32_P172608	THC2589620	THC2589620		THC2589620	BC015379 SLC25A3 protein {Homo sapiens} (exp=-1; wgp=0; cg=0), partial (50%) [THC2589620]	7836.42	1009.43	chrNA:-1--1	7888	0.289041	4.07705	1.59404	0.390978	chrNA:-1--1	7888	0.631268	0.396386	0.533559	2.46014	3.21017	2.40139	0.820045	1.32144	1.0897
1219	7889	DATA	8631	102	46	gb|CK818527|gb|CA440532|gb|BM510519|gb|CD369308	chr21:26175537-26175596	0		7850	0	A_32_P167000	CK818527	CK818527		CK818527	CK818527 ic28f11.y5 HR85 islet Homo sapiens cDNA clone IMAGE: 5', mRNA sequence [CK818527]	7861.85	1009.06	chrNA:-1--1	7889	0.28907	4.63608	1.93071	0.416454	chrNA:-1--1	7889	0.758767	0.739193	1.04115	3.05703	3.85487	2.91693	1.19638	0.775179	0.976924
1317	7947	DATA	8692	103	22	gb|BU618641|thc|THC2568257|thc|THC2541511	chr7:100569057-100568998	0		7966	0	A_32_P10403	BU618641	BU618641		BU618641	UI-H-FH1-bfk-o-16-0-UI.s1 NCI_CGAP_FH1 Homo sapiens cDNA clone UI-H-FH1-bfk-o-16-0-UI 3', mRNA sequence [BU618641]	7239.69	1016.52	chrNA:-1--1	7947	0.290237	5.31589	1.24491	0.234187	chrNA:-1--1	7947	0.740751	0.433755	0.704544	2.34021	2.31616	2.13271	0.702325	1.00467	0.941542
155	8066	DATA	8818	104	63	ref|NM_017759|gb|AK096585|thc|THC2699199|thc|THC2610846	chr2:206577913-206577854	0		8045	0	A_23_P209652	FLJ20309	FLJ20309	54891	NM_017759	Homo sapiens hypothetical protein FLJ20309 (FLJ20309), mRNA [NM_017759]	8293.5	1023.65	chrNA:-1--1	8066	0.292843	3.03991	0.717015	0.235867	chrNA:-1--1	8066	0.56067	0.570944	0.578095	1.35779	1.73623	1.5626	0.732885	1.04961	0.747023
785	8099	DATA	8851	105	11	ref|NM_144575|ens|ENST00000295055|gb|BC117345|gb|BC117347	chr2:30799331-30799272	0		8107	0	A_23_P101972	CAPN13	CAPN13	92291	NM_144575	Homo sapiens calpain 13 (CAPN13), mRNA [NM_144575]	6960	1031.54	chrNA:-1--1	8099	0.293498	3.6093	0.90114	0.249672	chrNA:-1--1	8099	0.353693	0.295574	0.582875	1.5656	1.77501	1.49047	0.512251	0.856958	0.545045
181	8253	DATA	9020	107	10	gb|AL137705|thc|NP1167953	chr19:47200304-47200363	0		8259	0	A_24_P576591	AL137705	AL137705		AL137705	GB|AL137705.1|AL137705.1 Homo sapiens mRNA; cDNA DKFZp434A1422 (from clone DKFZp434A1422) [NP1167953]	6934.81	1046.07	chrNA:-1--1	8253	0.29676	3.05482	0.809357	0.264944	chrNA:-1--1	8253	0.446181	0.431607	0.719119	1.3766	1.47066	1.82337	0.464912	0.642694	0.70045
319	8500	DATA	9289	110	24		chr2:023085034-023085093	0		8444	0	A_24_P565898	A_24_P565898	A_24_P565898		A_24_P565898	Unknown	7302.97	1068	chrNA:-1--1	8500	0.301781	3.14188	0.841649	0.267881	chrNA:-1--1	8500	0.538486	0.510557	0.903472	1.54054	1.93983	1.65429	0.618051	0.813674	0.708824
931	8513	DATA	9302	110	37		chr19:017573721-017573670	0		8468	0	A_24_P620521	A_24_P620521	A_24_P620521		A_24_P620521	Unknown	7633.31	1068.01	chrNA:-1--1	8513	0.302045	3.86438	0.619352	0.160272	chrNA:-1--1	8513	0.933788	0.856945	1.01275	1.6227	1.69883	1.77439	0.905307	0.904505	1.02766
310	8528	DATA	9320	110	55	thc|THC2679040	chr7:27165047-27165106	0		8497	0	A_32_P10432	THC2679040	THC2679040		THC2679040	Unknown	8090.34	1067.82	chrNA:-1--1	8528	0.302337	3.13313	0.689513	0.220072	chrNA:-1--1	8528	0.536907	0.554419	0.878011	1.42666	1.53988	1.58736	0.585107	0.792178	0.69762
84	8541	DATA	9333	110	68	gb|AK096606|gb|AK098403|ens|ENST00000326931|thc|THC2478085	chr17:76700816-76700757	0		8523	0	A_24_P315547	AK096606	AK096606		AK096606	Homo sapiens cDNA FLJ39287 fis, clone OCBBF2011897. [AK096606]	8420.95	1068.12	chrNA:-1--1	8541	0.302554	2.99993	0.699147	0.233054	chrNA:-1--1	8541	1.09935	0.910197	0.773454	1.56722	1.74553	1.71712	0.55023	NaN	NaN
231	8580	DATA	9374	111	24	ref|NM_000364|ref|NM_001001431|ref|NM_001001432|ref|NM_001001430	chr1:199599127-199599068	0		8600	0	A_23_P34700	TNNT2	TNNT2	7139	NM_000364	Homo sapiens troponin T type 2 (cardiac) (TNNT2), transcript variant 1, mRNA [NM_000364]	7289.75	1075.63	chrNA:-1--1	8580	0.303412	3.0874	0.83676	0.271024	chrNA:-1--1	8580	0.634924	0.768974	0.622574	1.66611	1.87742	1.61406	NaN	NaN	0.47184
166	8594	DATA	9390	111	40	gb|AA417913|gb|AA232936|gb|AI287582|gb|BQ029993	chr14:94622613-94622672	0		8626	0	A_32_P129689	AA417913	AA417913		AA417913	AA417913 zv94a06.s1 Soares_NhHMPu_S1 Homo sapiens cDNA clone IMAGE:767410 3', mRNA sequence [AA417913]	7697.26	1075.77	chrNA:-1--1	8594	0.303693	3.04688	0.813758	0.267079	chrNA:-1--1	8594	0.442092	0.463168	0.421013	1.33476	1.75896	1.68502	0.948458	1.25757	0.838016
1315	8675	DATA	9479	112	44	gb|BC009638|thc|THC2594378|thc|THC2549958|thc|THC2526963	chr7:150795063-150795122	0		8635	0	A_32_P124746	RHEB	RHEB	6009	BC009638	Homo sapiens Ras homolog enriched in brain, mRNA (cDNA clone IMAGE:3892637), partial cds. [BC009638]	7810.95	1082.52	chrNA:-1--1	8675	0.305203	5.30025	1.26995	0.239603	chrNA:-1--1	8675	0.668992	0.518538	0.523043	2.2384	2.45779	2.13439	0.84825	1.15955	0.809601
768	8758	DATA	9572	113	52	ref|NM_033266|ens|ENST00000256797|gb|AK131280|gb|AB047079	chr16:23610831-23610235	0		8806	0	A_23_P49310	ERN2	ERN2	10595	NM_033266	Homo sapiens endoplasmic reticulum to nucleus signalling 2 (ERN2), mRNA [NM_033266]	8001.5	1090.35	chrNA:-1--1	8758	0.306892	3.58413	0.905125	0.252537	chrNA:-1--1	8758	0.771955	0.770567	0.922281	1.58031	1.84701	2.0817	0.548759	0.633798	0.777172
61	8904	DATA	9730	115	40	ref|NM_001004351|ref|NM_001032389|ref|NM_001034844|ref|NM_001031618	chr7:99750264-99751357	0		8938	0	A_32_P122529	tcag7.1017	tcag7.1017		NM_001004351	Homo sapiens similar to Williams Beuren syndrome chromosome region 19 (MGC57359), mRNA [NM_001004351]	7696.93	1104.66	chrNA:-1--1	8904	0.309674	2.98467	0.870852	0.291775	chrNA:-1--1	8904	0.725451	0.76428	0.752396	1.92146	2.12499	1.71	0.805839	1.33739	0.86847
296	8955	DATA	9784	116	9		chr3:075801154-075801213	0		8884	0	A_24_P290046	A_24_P290046	A_24_P290046		A_24_P290046	Unknown	6922	1112.46	chrNA:-1--1	8955	0.310718	3.12741	0.55334	0.176932	chrNA:-1--1	8955	0.758015	0.771318	0.601161	1.45156	1.34144	1.38457	0.648065	0.851763	0.658924
1208	8962	DATA	9792	116	17	thc|THC2521898|thc|THC2538311|gb|T62549|gb|BU948121	chr2:108669318-108669259	0		8897	0	A_32_P201603	THC2521898	THC2521898		THC2521898	ALU2_HUMAN (P39189) Alu subfamily SB sequence contamination warning entry, partial (23%) [THC2538311]	7125.43	1112.46	chrNA:-1--1	8962	0.310885	4.594	1.58347	0.344681	chrNA:-1--1	8962	1.23151	1.23257	1.07001	2.72503	3.41799	2.69247	0.84633	1.03943	0.725405
1023	8969	DATA	9799	116	24	gb|AK098372|thc|THC2487714	chr1:120413170-120413111	0		8910	0	A_24_P238649	AK098372	AK098372		AK098372	Homo sapiens cDNA FLJ25506 fis, clone CBR05185. [AK098372]	7303	1112.32	chrNA:-1--1	8969	0.311031	4.04451	1.01736	0.251542	chrNA:-1--1	8969	1.02555	0.845812	0.981342	2.16596	2.36823	1.9381	0.832867	0.73403	1.05921
431	8972	DATA	9804	116	29	ens|ENST00000390543|gb|AJ294733|gb|BC025985|gb|BC111019	chr14:105163190-105162739	0		8918	0	A_24_P24371	ENST00000390543	ENST00000390543		ENST00000390543	Immunoglobulin heavy chain C gene segment [Source:IMGT/GENE_DB;Acc:IGHG4] [ENST00000390543]	7430	1112.32	chrNA:-1--1	8972	0.311106	3.22502	0.985514	0.305583	chrNA:-1--1	8972	0.609143	0.841626	0.696592	2.23144	1.95413	1.67342	0.572991	NaN	0.732618
553	9017	DATA	9853	116	78	gb|BX648200|thc|THC2612082	chr7:97682553-97682612	0		9010	0	A_23_P111525	BX648200	BX648200		BX648200	Homo sapiens mRNA; cDNA DKFZp779C0742 (from clone DKFZp779C0742). [BX648200]	8674.67	1111.86	chrNA:-1--1	9017	0.311946	3.32725	0.761369	0.228829	chrNA:-1--1	9017	1.1976	1.13541	1.40273	1.66218	2.03703	1.76549	0.671981	0.757468	0.807775
970	9082	DATA	9922	117	62	ref|NM_000665|gb|AF334270|ens|ENST00000241069|ens|ENST00000357451	chr7:100328002-100327943	0		9135	0	A_24_P60845	ACHE	ACHE	43	NM_000665	Homo sapiens acetylcholinesterase (Yt blood group) (ACHE), transcript variant E4-E6, mRNA [NM_000665]	8255.42	1119.43	chrNA:-1--1	9082	0.313339	3.93693	0.624294	0.158574	chrNA:-1--1	9082	0.950311	0.901546	0.924518	1.52346	1.61767	1.66433	0.692665	0.886807	0.737133
1338	9202	DATA	10057	119	27	ref|NM_138553|ref|NM_018014|ref|NM_138559|ens|ENST00000356842	chr2:60532878-60532819	0		9225	0	A_24_P402588	BCL11A	BCL11A	53335	NM_138553	Homo sapiens B-cell CLL/lymphoma 11A (zinc finger protein) (BCL11A), transcript variant 5, mRNA [NM_138553]	7366.5	1134.35	chrNA:-1--1	9202	0.315747	5.50482	0.778094	0.141348	chrNA:-1--1	9202	0.806422	0.845132	0.791044	1.58757	1.60463	1.43649	0.474096	0.460118	0.459209
555	9210	DATA	10065	119	35	ens|ENST00000339907|gb|AB011102|gb|AB075508|gb|XM_048070	chr6:88029981-88030040	0		9241	0	A_32_P113584	ZNF292	ZNF292	23036	ENST00000339907	Zinc finger protein 292. [Source:Uniprot/SWISSPROT;Acc:O60281] [ENST00000339907]	7569.58	1134.43	chrNA:-1--1	9210	0.315907	3.32754	0.516619	0.155255	chrNA:-1--1	9210	1.05228	0.932723	0.908564	1.62798	1.77609	1.6259	1.20407	1.13741	1.19616
1279	9244	DATA	10100	119	70		chr11:018584709-018584768	0		9306	0	A_32_P20884	A_32_P20884	A_32_P20884		A_32_P20884	Unknown	8458.66	1132.88	chrNA:-1--1	9244	0.316565	5.04515	2.77535	0.550101	chrNA:-1--1	9244	1.11098	1.0644	0.897525	3.45388	4.51562	4.85976	0.444231	1.07055	0.727136
49	9327	DATA	10190	120	75		chr3:075801045-075801110	0		9316	0	A_24_P341616	A_24_P341616	A_24_P341616		A_24_P341616	Unknown	8598.9	1141.37	chrNA:-1--1	9327	0.318325	2.97492	0.587229	0.197393	chrNA:-1--1	9327	0.792608	0.808659	1.04209	1.43179	1.38569	1.5846	0.578871	0.750101	0.665535
264	9350	DATA	10216	121	16	gb|AK094860|ens|ENST00000313536|thc|THC2478618	chr17:8203948-8203889	0		9364	0	A_24_P92640	AK094860	AK094860		AK094860	Homo sapiens cDNA FLJ37541 fis, clone BRCAN2026340. [AK094860]	7087.09	1148.61	chrNA:-1--1	9350	0.318805	3.10754	0.440517	0.141757	chrNA:-1--1	9350	0.572613	0.506893	0.616989	1.11968	1.22605	1.07796	0.625039	0.67508	0.641621
1028	9538	DATA	10427	123	57	gb|AW007825|gb|BG216932|gb|AW409625|gb|CB528527	chr20:35295903-35295844	0		9590	0	A_32_P63643	AW007825	AW007825		AW007825	AW007825 wt03f01.x1 NCI_CGAP_Co3 Homo sapiens cDNA clone IMAGE:2506393 3' similar to gb:Y00282 RIBOPHORIN II PRECURSOR (HUMAN);, mRNA sequence [AW007825]	8128.11	1163.08	chrNA:-1--1	9538	0.323008	4.05514	1.18376	0.291915	chrNA:-1--1	9538	0.553526	0.642308	0.521545	2.05846	2.45795	1.98136	0.646564	1.0384	1.08912
410	9549	DATA	10440	123	70	ref|NM_016412|ens|ENST00000381361|ens|ENST00000215640|ens|ENST00000381363	chr11:2126341-2126400	0		9614	0	A_23_P116435	IGF2AS	IGF2AS		NM_016412	Homo sapiens insulin-like growth factor 2 antisense (IGF2AS), mRNA [NM_016412]	8459.12	1163.04	chrNA:-1--1	9549	0.323266	3.21421	0.580004	0.18045	chrNA:-1--1	9549	0.714009	0.737486	0.831078	1.43351	1.58053	1.4956	0.727375	0.981015	0.781302
1024	9645	DATA	10542	125	2	ref|NM_181644|gb|BC036549|gb|AK127321|ens|ENST00000367147	chr1:203837848-203837907	0		9645	0	A_24_P51115	MFSD4	MFSD4	148808	NM_181644	Homo sapiens major facilitator superfamily domain containing 4 (MFSD4), mRNA [NM_181644]	6731.58	1178.43	chrNA:-1--1	9645	0.325159	4.05017	0.75071	0.185353	chrNA:-1--1	9645	0.569842	0.466922	0.436539	NaN	NaN	NaN	NaN	NaN	NaN
629	9660	DATA	10557	125	17	ref|NM_144585|ref|NM_153378|gb|AY358183|ens|ENST00000301893	chr11:64125755-64125814	0		9674	0	A_23_P35809	SLC22A12	SLC22A12	116085	NM_144585	Homo sapiens solute carrier family 22 (organic anion/cation transporter), member 12 (SLC22A12), transcript variant 1, mRNA [NM_144585]	7112.99	1178.42	chrNA:-1--1	9660	0.32541	3.40205	0.589514	0.173282	chrNA:-1--1	9660	0.879211	0.856997	0.791657	1.39646	1.49822	1.62388	0.650855	0.730065	0.831006
58	9799	DATA	10708	126	83	gb|BC032091|gb|BC021064|gb|BX391450|thc|THC2592120	chr11:61489142-61489457	0		9796	0	A_32_P233091	BC032091	BC032091		BC032091	Homo sapiens cDNA clone IMAGE:3874046. [BC032091]	8801.78	1184.88	chrNA:-1--1	9799	0.328374	2.98142	1.03978	0.348753	chrNA:-1--1	9799	0.58571	0.482567	0.466394	1.98156	2.31077	1.50671	0.729979	1.12023	0.838505
917	9823	DATA	10737	127	27	ref|NM_000871|ens|ENST00000289753|gb|AY429105|gb|BC074995	chr1:19865439-19865498	0		9844	0	A_23_P74766	HTR6	HTR6	3362	NM_000871	Homo sapiens 5-hydroxytryptamine (serotonin) receptor 6 (HTR6), mRNA [NM_000871]	7366.5	1192.65	chrNA:-1--1	9823	0.328851	3.83568	0.769603	0.200643	chrNA:-1--1	9823	0.063652	0.0128536	0.0401336	NaN	NaN	NaN	NaN	NaN	NaN
372	9839	DATA	10754	127	44	gb|L32537|gb|N95819|gb|AI888206|gb|AI478751	chr12:51632897-51632837	0		9876	0	A_24_P924957	KRT18	KRT18	3875	L32537	Homo sapiens (clone XP6G6B) mRNA, partial EST. [L32537]	7798.99	1193.08	chrNA:-1--1	9839	0.329197	3.19111	1.17347	0.36773	chrNA:-1--1	9839	0.898655	0.44125	0.491724	2.09139	2.63756	1.84128	0.874922	1.07357	0.92992
766	10025	DATA	10958	129	78	ens|ENST00000299958|thc|THC2660007	chr16:12903830-12903889	0		10094	0	A_24_P160868	LOC440338	LOC440338	440338	ENST00000299958	Q5BLC7_BRARE (Q5BLC7) Zgc:113574, partial (21%) [THC2660007]	8661.89	1207.5	chrNA:-1--1	10025	0.332974	3.58324	0.79175	0.220959	chrNA:-1--1	10025	0.796226	0.858677	1.03595	1.81246	1.72488	1.51039	0.640092	0.697698	0.458685
965	10126	DATA	11069	131	19	gb|BF767798|gb|BE706064|gb|BX450500|gb|BX450844	chr14:103205645-103199003	0		10142	0	A_32_P151730	BF767798	BF767798		BF767798	BF767798 CM1-CN0060-201200-680-c04 CN0060 Homo sapiens cDNA, mRNA sequence [BF767798]	7163.44	1222.63	chrNA:-1--1	10126	0.334999	3.92698	1.32599	0.337663	chrNA:-1--1	10126	1.18092	1.18153	0.66626	2.83364	2.77291	2.41201	0.868613	1.31867	1.08633
241	10161	DATA	11105	131	55	ref|NM_007165|ens|ENST00000221494|gb|DQ896781|gb|BC015804	chr19:2199456-2199515	0		10209	0	A_23_P90339	SF3A2	SF3A2	8175	NM_007165	Homo sapiens splicing factor 3a, subunit 2, 66kDa (SF3A2), mRNA [NM_007165]	8078	1221.77	chrNA:-1--1	10161	0.33573	3.09178	0.639886	0.206964	chrNA:-1--1	10161	0.595184	0.67792	0.86097	1.47942	1.4673	1.64153	0.6397	0.835542	0.880724
637	10204	DATA	11152	132	17		chr1:240225909-240225854	0		10139	0	A_23_P11902	A_23_P11902	A_23_P11902		A_23_P11902	Unknown	7125.33	1229.5	chrNA:-1--1	10204	0.336667	3.41092	0.61717	0.18094	chrNA:-1--1	10204	1.12611	0.934507	0.914489	1.63293	1.73893	1.64481	0.864817	0.753751	0.957401
1300	10261	DATA	11214	132	79		chr10:085902629-085902570	0		10254	0	A_32_P196694	A_32_P196694	A_32_P196694		A_32_P196694	Unknown	8700	1228.69	chrNA:-1--1	10261	0.337726	5.19974	1.10554	0.212615	chrNA:-1--1	10261	0.787396	0.758069	0.546824	2.14909	2.29721	2.07964	0.853375	1.12896	1.0012
528	10278	DATA	11231	133	11	ref|NM_022129|ref|NM_001033083|gb|AK027673|ens|ENST00000309049	chr10:69718725-69718397	0		10287	0	A_24_P312519	PBLD	PBLD	64081	NM_022129	Homo sapiens phenazine biosynthesis-like protein domain containing (PBLD), transcript variant 1, mRNA [NM_022129]	6960.41	1236.91	chrNA:-1--1	10278	0.337988	3.30926	0.599364	0.181117	chrNA:-1--1	10278	1.0277	1.11513	1.21768	1.5678	1.71261	1.45621	0.741695	0.684107	0.770891
543	10303	DATA	11259	133	39	gb|BC042649|thc|THC2608383	chr12:130348194-130348135	0		10339	0	A_32_P218785	BC042649	BC042649		BC042649	Homo sapiens cDNA clone IMAGE:4826012. [BC042649]	7671.63	1236.59	chrNA:-1--1	10303	0.3385	3.318	0.589202	0.177577	chrNA:-1--1	10303	0.753216	0.751306	0.691519	1.53992	1.29576	1.50929	0.651403	0.810557	0.702565
1184	10305	DATA	11261	133	41		chr2:043969276-043970412	0		10343	0	A_32_P83174	A_32_P83174	A_32_P83174		A_32_P83174	Unknown	7722.68	1236.85	chrNA:-1--1	10305	0.338523	4.48586	1.03787	0.231365	chrNA:-1--1	10305	0.87769	0.711557	0.596481	2.07354	2.25062	2.10234	1.00723	1.30766	0.964646
219	10406	DATA	11372	134	67	gb|AB016898|gb|AK091690|ens|ENST00000357510|ens|ENST00000359760	chr6:167969316-167969257	0		10389	0	A_32_P334340	LOC653483	LOC653483		AB016898	Homo sapiens HGC6.4 mRNA, complete cds. [AB016898]	8395.5	1243.65	chrNA:-1--1	10406	0.340393	3.07829	0.761426	0.247354	chrNA:-1--1	10406	0.519681	0.430634	0.62355	1.55337	1.66196	1.29747	0.518569	0.841465	0.521889
726	10469	DATA	11443	135	53	gb|XM_001132775|ref|XM_001132555|thc|THC2647345|thc|THC2685534	chr3:177618912-177618853	0		10514	0	A_32_P89169	LOC730168	LOC730168	730168	XM_001132775	PREDICTED: Homo sapiens hypothetical protein LOC730168 (LOC730168), mRNA [XM_001132775]	8026.89	1251.5	chrNA:-1--1	10469	0.341583	3.53514	0.632674	0.178967	chrNA:-1--1	10469	0.708519	0.654754	0.697636	1.46285	1.59447	1.34919	0.711854	0.797507	0.594161
195	10475	DATA	11450	135	60	ref|NM_003049|ens|ENST00000216540|gb|BC069799|gb|BC069822	chr14:69312694-69312635	0		10527	0	A_23_P25698	SLC10A1	SLC10A1	6554	NM_003049	Homo sapiens solute carrier family 10 (sodium/bile acid cotransporter family), member 1 (SLC10A1), mRNA [NM_003049]	8204.58	1251.43	chrNA:-1--1	10475	0.341685	3.06322	3.91098	1.27675	chrNA:-1--1	10475	7.63011	7.20928	4.11172	NaN	NaN	NaN	NaN	NaN	NaN
123	10494	DATA	11471	135	81	gb|BG993059|gb|BF869584|gb|CA426535|gb|CB162888	chr10:73704560-73704501	0		10564	0	A_32_P232327	BG993059	BG993059		BG993059	BG993059 RC4-HT1109-060201-013-f11 HT1109 Homo sapiens cDNA, mRNA sequence [BG993059]	8738.67	1250.97	chrNA:-1--1	10494	0.342055	3.02112	1.55621	0.51511	chrNA:-1--1	10494	1.03277	0.892198	0.560682	3.07819	2.08586	3.07077	0.605682	1.32501	0.618106
569	10510	DATA	11490	136	15	ref|NM_002000|ref|NM_133272|ref|NM_133269|ref|NM_133278	chr19:60093471-60093530	0		10446	0	A_23_P208768	FCAR	FCAR	2204	NM_002000	Homo sapiens Fc fragment of IgA, receptor for (FCAR), transcript variant 1, mRNA [NM_002000]	7074.5	1258.65	chrNA:-1--1	10510	0.342403	3.34294	0.585451	0.17513	chrNA:-1--1	10510	0.670926	0.706905	NaN	NaN	1.60001	1.41972	NaN	NaN	NaN
479	10525	DATA	11505	136	30	ref|NM_016490|ens|ENST00000327896|gb|AK122705|gb|BC039488	chr2:96905413-96905354	0		10475	0	A_24_P231546	LOC51252	LOC51252	51252	NM_016490	Homo sapiens hypothetical protein LOC51252 (LOC51252), mRNA [NM_016490]	7455.68	1258.71	chrNA:-1--1	10525	0.342698	3.26853	0.509645	0.155925	chrNA:-1--1	10525	0.524453	0.547645	0.605177	1.21149	1.35062	1.2108	0.66366	0.823105	0.777129
403	10538	DATA	11521	136	46	ref|NM_001004432|ens|ENST00000368820|gb|AY358115|thc|THC2483300	chr1:150040802-150040743	0		10502	0	A_24_P247626	LINGO4	LINGO4	339398	NM_001004432	Homo sapiens leucine rich repeat and Ig domain containing 4 (LINGO4), mRNA [NM_001004432]	7862.33	1258.41	chrNA:-1--1	10538	0.342961	3.21122	0.788812	0.245643	chrNA:-1--1	10538	0.447305	0.481504	0.602887	1.40242	1.82014	1.33458	0.582714	0.642814	0.579908
786	10593	DATA	11581	137	21	gb|BX460543|gb|AA502692|gb|BF085289|gb|AL548637	chr2:201429903-201430694	0		10610	0	A_32_P200586	BX460543	BX460543		BX460543	BX460543 BX460543 Homo sapiens FETAL BRAIN Homo sapiens cDNA clone CS0DF015YP13 3-PRIME, mRNA sequence [BX460543]	7214.58	1266.18	chrNA:-1--1	10593	0.344015	3.60968	2.67695	0.741605	chrNA:-1--1	10593	1.49603	1.32286	0.922144	3.99589	5.48522	3.71645	0.718588	1.64034	0.663094
628	10598	DATA	11586	137	26	gb|AK022067|thc|THC2532299	chr10:24588045-24587986	0		10619	0	A_24_P484702	AK022067	AK022067		AK022067	Homo sapiens cDNA FLJ12005 fis, clone HEMBB1001565. [AK022067]	7341.42	1266.43	chrNA:-1--1	10598	0.344124	3.40167	1.14227	0.335798	chrNA:-1--1	10598	0.52312	0.846589	0.647004	1.6567	2.35878	1.81282	0.518725	0.259548	0.552219
307	10680	DATA	11675	138	30	gb|BC008759|gb|U25752	chr15:99635599-99635540	0		10628	0	A_24_P916164	BC008759	BC008759		BC008759	Homo sapiens cDNA clone IMAGE:3344875, **** WARNING: chimeric clone ****. [BC008759]	7455.67	1273.4	chrNA:-1--1	10680	0.345711	3.13212	0.893678	0.285327	chrNA:-1--1	10680	0.659241	0.5736	0.533034	1.92338	2.03456	1.47366	0.780682	1.10396	0.875186
640	10717	DATA	11715	138	70	ref|NM_016358|ens|ENST00000231357|ens|ENST00000382623|gb|AF124733	chr5:1931393-1931334	0		10702	0	A_24_P20795	IRX4	IRX4	50805	NM_016358	Homo sapiens iroquois homeobox protein 4 (IRX4), mRNA [NM_016358]	8471.67	1273.4	chrNA:-1--1	10717	0.346422	3.41539	0.767208	0.224633	chrNA:-1--1	10717	0.633483	0.611043	0.723973	1.4102	1.42872	1.7562	0.403331	0.552465	0.661123
737	10737	DATA	11737	139	7	gb|CA420643|gb|BF812768|thc|THC2587432	chr18:28246750-28246809	0		10740	0	A_32_P115375	CA420643	CA420643		CA420643	UI-H-FG0-bcq-k-23-0-UI.s1 NCI_CGAP_EN1_2 Homo sapiens cDNA clone UI-H-FG0-bcq-k-23-0-UI 3', mRNA sequence [CA420643]	6858.33	1281.03	chrNA:-1--1	10737	0.346848	3.54411	1.0596	0.298974	chrNA:-1--1	10737	0.755626	0.619184	0.502088	1.79848	2.23082	2.16438	0.79243	1.27659	0.879482
720	10742	DATA	11742	139	12	ref|NM_021232|ens|ENST00000301175|ens|ENST00000292886|gb|U80018	chr19:40985007-40984948	0		10750	0	A_23_P165201	PRODH2	PRODH2	58510	NM_021232	Homo sapiens proline dehydrogenase (oxidase) 2 (PRODH2), mRNA [NM_021232]	6985.7	1281.95	chrNA:-1--1	10742	0.346969	3.52408	0.617432	0.175204	chrNA:-1--1	10742	0.846562	0.902362	0.662618	NaN	NaN	1.20404	0.230375	NaN	0.273687
736	10847	DATA	11858	140	43	gb|AI925475|gb|BI061130|thc|THC2540971|thc|THC2545115	chr9:081196616-081196557	0		10807	0	A_32_P120818	AI925475	AI925475		AI925475	wo30h04.x1 NCI_CGAP_Gas4 Homo sapiens cDNA clone IMAGE:2456887 3' similar to WP:C16C10.11 CE01491 HYPOTHETICAL 15.4 KD PROTEIN C16C10.11 IN CHROMOSOME III ;, mRNA sequence [AI925475]	7785.5	1288.35	chrNA:-1--1	10847	0.348964	3.54403	1.46181	0.41247	chrNA:-1--1	10847	0.870483	0.377032	0.503707	2.03248	2.91633	2.55574	0.656892	1.13263	0.832813
70	10890	DATA	11909	141	9			0		10897	0	A_32_P200820	A_32_P200820	A_32_P200820		A_32_P200820	Unknown	6909.71	1296.17	chrNA:-1--1	10890	0.349824	2.9905	0.661985	0.221363	chrNA:-1--1	10890	0.698805	0.68193	0.862055	1.40047	1.38466	1.72083	0.541571	0.655555	0.736918
619	10893	DATA	11913	141	13		chr10:035898567-035898508	0		10904	0	A_32_P208370	A_32_P208370	A_32_P208370		A_32_P208370	Unknown	7011	1295.54	chrNA:-1--1	10893	0.349878	3.39411	1.1842	0.348897	chrNA:-1--1	10893	0.543994	0.730909	0.62884	2.05178	2.52954	1.66383	0.646248	0.725682	0.512659
683	10956	DATA	11982	141	82	gb|AA969200|gb|BE349306|gb|BG231747|gb|BE302019	chr1:205600036-205599977	0		11027	0	A_32_P44628	AA969200	AA969200		AA969200	AA969200 op51c08.s1 Soares_NFL_T_GBC_S1 Homo sapiens cDNA clone IMAGE:1580366 3' similar to gb:M30142 COMPLEMENT DECAY-ACCELERATING FACTOR 1 PRECURSOR (HUMAN);, mRNA sequence [AA969200]	8763.62	1295.1	chrNA:-1--1	10956	0.351147	3.46462	4.97115	1.43483	chrNA:-1--1	10956	3.16678	2.84293	2.58195	5.77036	10.2921	7.40014	1.18381	0.607335	1.28381
106	10957	DATA	11983	141	83	ens|ENST00000328270|gb|U80753|thc|THC2511394|thc|THC2505898	chr7:5322184-5322125	0		11029	0	A_24_P75245	TNRC18	TNRC18		ENST00000328270	Trinucleotide repeat-containing protein 18 (Long CAG trinucleotide repeat-containing protein 79) (Fragment). [Source:Uniprot/SPTREMBL;Acc:O15417] [ENST00000328270]	8789.06	1295.84	chrNA:-1--1	10957	0.351176	3.01192	0.504939	0.167647	chrNA:-1--1	10957	0.808562	0.771228	0.879448	1.42153	1.39729	1.49146	0.711075	0.950529	0.789212
1282	11002	DATA	12030	142	45	thc|THC2754514|gb|BE505021|gb|AA960880|gb|AA235369	chr20:030901570-030901511	0		10962	0	A_32_P32606	THC2754514	THC2754514		THC2754514	BE505021 hz36g11.x1 NCI_CGAP_GC6 Homo sapiens cDNA clone IMAGE:3210116 3', mRNA sequence [BE505021]	7837.13	1303.3	chrNA:-1--1	11002	0.351975	5.05487	1.16502	0.230475	chrNA:-1--1	11002	0.780105	0.618866	0.477326	2.15871	2.49076	2.14703	1.35932	1.30088	1.26774
1136	11126	DATA	12171	144	16	gb|BF592096|gb|AI371701|gb|BF084358|gb|AW003005	chr1:6168894-6168953	0		11062	0	A_32_P217814	BF592096	BF592096		BF592096	BF592096 7o04d07.x1 NCI_CGAP_Kid11 Homo sapiens cDNA clone IMAGE:3573157 3', mRNA sequence [BF592096]	7099.89	1317.5	chrNA:-1--1	11126	0.354375	4.31158	1.29129	0.299493	chrNA:-1--1	11126	0.720403	0.861663	0.50561	2.25516	2.19246	2.66481	0.785136	1.13302	0.791381
980	11154	DATA	12204	144	49	gb|AL578110|gb|CB241551|gb|CA449289|gb|CA420058	chr21:39690942-39690883	0		11119	0	A_32_P62056	AL578110	AL578110		AL578110	AL578110 AL578110 Homo sapiens HELA CELLS COT 25-NORMALIZED Homo sapiens cDNA clone CS0DK003YG07 3-PRIME, mRNA sequence [AL578110]	7938.48	1317.63	chrNA:-1--1	11154	0.354936	3.96469	1.55688	0.392686	chrNA:-1--1	11154	1.0582	0.796865	0.61548	2.50016	2.74666	3.41248	1.06863	1.23046	1.26666
529	11299	DATA	12356	146	31	ref|NM_020796|gb|AK027654|gb|AK027439|gb|AB037789	chr5:115810246-115810187	0		11245	0	A_23_P312840	SEMA6A	SEMA6A	57556	NM_020796	Homo sapiens sema domain, transmembrane domain (TM), and cytoplasmic domain, (semaphorin) 6A (SEMA6A), mRNA [NM_020796]	7480.91	1332.39	chrNA:-1--1	11299	0.357646	3.30948	1.19792	0.361967	chrNA:-1--1	11299	0.778115	1.25506	0.885396	2.7086	2.5632	2.08893	0.910686	NaN	0.808767
1009	11301	DATA	12358	146	33	gb|AA043564|gb|AW198179|gb|AA424740|gb|BQ308861	chr14:68410817-68410876	0		11249	0	A_32_P115162	AA043564	AA043564		AA043564	zk50f10.s1 Soares_pregnant_uterus_NbHPU Homo sapiens cDNA clone IMAGE:486283 3', mRNA sequence [AA043564]	7531.75	1332.82	chrNA:-1--1	11301	0.357671	4.01034	1.34647	0.335749	chrNA:-1--1	11301	0.574144	0.517786	0.320976	1.77876	2.55221	2.41021	0.792259	0.76905	0.731813
1107	11535	DATA	12609	149	29	ref|NM_032556|ref|NM_173161|ens|ENST00000341010|ens|ENST00000337569	chr2:113549337-113549396	0		11559	0	A_23_P501713	IL1F10	IL1F10	84639	NM_032556	Homo sapiens interleukin 1 family, member 10 (theta) (IL1F10), transcript variant 1, mRNA [NM_032556]	7417.36	1354.49	chrNA:-1--1	11535	0.362295	4.21035	0.519179	0.12331	chrNA:-1--1	11535	0.738424	0.737341	0.705447	1.29122	1.25932	1.31241	0.564291	0.563199	0.662638
667	11557	DATA	12633	149	53	ref|NM_032087|thc|THC2601387	chr5:140745064-140745123	0		11600	0	A_23_P435444	PCDHGA7	PCDHGA7		NM_032087	Homo sapiens protocadherin gamma subfamily A, 7 (PCDHGA7), transcript variant 2, mRNA [NM_032087]	8027.09	1354.39	chrNA:-1--1	11557	0.362748	3.44291	0.678022	0.196933	chrNA:-1--1	11557	0.702298	0.597504	0.809619	1.49479	1.56077	1.6811	0.651554	0.873617	0.883312
162	11618	DATA	12707	150	42	thc|THC2540410	chr10:14608122-14608181	0		11582	0	A_24_P940260	THC2540410	THC2540410		THC2540410	Unknown	7760.42	1361.43	chrNA:-1--1	11618	0.363894	3.04503	1.73302	0.569132	chrNA:-1--1	11618	0.92028	0.988752	0.734481	3.06974	3.8024	2.22175	0.785353	NaN	0.809262
870	11708	DATA	12805	151	55	gb|BU191598|thc|THC2662749	chr21:45800326-45800385	0		11752	0	A_32_P199506	BU191598	BU191598		BU191598	AGENCOURT_8099541 NIH_MGC_102 Homo sapiens cDNA clone IMAGE:6254414 5', mRNA sequence [BU191598]	8077.92	1368.99	chrNA:-1--1	11708	0.365617	3.72543	0.76117	0.204317	chrNA:-1--1	11708	0.746974	0.813877	0.886594	1.50007	1.5584	1.80279	0.482991	0.698385	0.615083
215	11770	DATA	12876	152	41	ref|NM_005987|ens|ENST00000368762|ens|ENST00000307122|gb|BC111839	chr1:151224521-151224580	0		11727	0	A_23_P348208	SPRR1A	SPRR1A	6698	NM_005987	Homo sapiens small proline-rich protein 1A (SPRR1A), mRNA [NM_005987]	7735.38	1376.44	chrNA:-1--1	11770	0.366896	3.07595	0.608117	0.197701	chrNA:-1--1	11770	0.741855	0.727285	0.994766	1.51711	1.56087	1.70285	0.792336	0.914074	0.932961
469	11772	DATA	12879	152	44	gb|AK091259|gb|AX746881|thc|THC2482594	chr8:11911546-11911605	0		11732	0	A_24_P401270	LOC649294	LOC649294	649294	AK091259	Homo sapiens cDNA FLJ33940 fis, clone CTONG2018069. [AK091259]	7811.34	1376.41	chrNA:-1--1	11772	0.366945	3.26018	0.717405	0.220051	chrNA:-1--1	11772	0.590473	0.536522	0.661868	1.3756	1.50792	1.49051	0.386698	0.799731	0.503721
354	11856	DATA	12969	153	49	thc|THC2545456	chr12:10743405-10743464	0		11902	0	A_32_P106466	THC2545456	THC2545456		THC2545456	Unknown	7925.5	1383.5	chrNA:-1--1	11856	0.368616	3.17763	1.13955	0.358616	chrNA:-1--1	11856	0.947384	0.665423	0.68983	1.74592	2.52707	2.49386	0.919459	1.05015	0.957702
842	11859	DATA	12972	153	52	gb|CA441361|gb|BM998247|gb|BM505392|gb|CB115262	chr3:150576027-150576177	0		11907	0	A_24_P670942	CA441361	CA441361		CA441361	CA441361 UI-H-DP0-avc-p-20-0-UI.s1 NCI_CGAP_Fs1 Homo sapiens cDNA clone UI-H-DP0-avc-p-20-0-UI 3', mRNA sequence [CA441361]	8001.84	1383.67	chrNA:-1--1	11859	0.368683	3.68856	1.07296	0.290887	chrNA:-1--1	11859	0.808038	0.542843	0.595628	2.02599	2.42781	1.90202	0.976097	1.26063	0.934576
486	11968	DATA	13086	154	81		chr15:018410049-018410108	0		11964	0	A_24_P471099	A_24_P471099	A_24_P471099		A_24_P471099	Unknown	8750.89	1390.5	chrNA:-1--1	11968	0.370816	3.27328	0.682073	0.208376	chrNA:-1--1	11968	0.827111	0.857202	0.994449	1.63971	1.5734	1.8311	0.644797	0.894912	0.878162
695	12141	DATA	13267	157	7	ref|NM_002785|ref|NM_203287|ens|ENST00000306308|ens|ENST00000306322		0		12145	0	A_24_P22800	PSG11	PSG11	5680	NM_002785	Homo sapiens pregnancy specific beta-1-glycoprotein 11 (PSG11), transcript variant 1, mRNA [NM_002785]	6858.5	1413	chrNA:-1--1	12141	0.374231	3.48663	0.625319	0.179348	chrNA:-1--1	12141	1.0786	1.05534	0.897199	1.79105	NaN	1.83386	NaN	NaN	NaN
1071	12267	DATA	13405	158	60	gb|AI541080|gb|BM069569|gb|BG950893|gb|AA677569	chr15:53261501-53261560	0		12242	0	A_32_P30785	AI541080	AI541080		AI541080	pec1.2-1.H02 ecnorm Homo sapiens cDNA 3', mRNA sequence [AI541080]	8217.5	1420	chrNA:-1--1	12267	0.376529	4.14376	1.16578	0.281334	chrNA:-1--1	12267	0.909232	0.69624	0.66432	2.04417	2.51853	2.21526	0.712244	1.10988	0.939821
1313	12384	DATA	13539	160	24	thc|THC2580884|gb|BM986990|gb|CB118080|gb|AI365165	chr12:074727491-074727550	0		12334	0	A_32_P59262	THC2580884	THC2580884		THC2580884	BM986990 UI-H-CO0-aqe-h-08-0-UI.s1 NCI_CGAP_Sub9 Homo sapiens cDNA clone IMAGE:3104077 3', mRNA sequence [BM986990]	7303.42	1434.57	chrNA:-1--1	12384	0.37894	5.28631	1.22343	0.231434	chrNA:-1--1	12384	0.900225	0.569445	0.57242	2.28955	2.17815	2.25131	0.68052	0.984939	0.765365
153	12526	DATA	13692	162	7	gb|XR_019420|ref|XR_017488	chr2:48996228-48996169	0		12453	0	A_24_P127192	LOC646936	LOC646936	646936	XR_019420	PREDICTED: Homo sapiens similar to C-terminal binding protein 2 isoform 2 (LOC646936), mRNA [XR_019420]	6871.33	1449.25	chrNA:-1--1	12526	0.381716	3.0388	0.708084	0.233014	chrNA:-1--1	12526	0.897074	0.81675	1.01767	1.65584	2.00305	1.6186	0.774877	0.97719	0.871458
1151	12528	DATA	13694	162	9	gb|AY239294|gb|AF130059|gb|BC012174|gb|AY239295	chr9:135208029-135207970	0		12456	0	A_23_P300479	AY239294	AY239294		AY239294	Homo sapiens proliferation-inducing protein 9 mRNA, complete cds. [AY239294]	6922.42	1449.57	chrNA:-1--1	12528	0.381758	4.36419	1.17336	0.26886	chrNA:-1--1	12528	0.68518	0.434753	0.486055	2.04662	2.12803	1.9655	0.701264	0.418688	0.973402
645	12646	DATA	13815	163	45	thc|THC2635710	chr7:5435704-5435763	0		12689	0	A_32_P132356	THC2635710	THC2635710		THC2635710	Unknown	7823.94	1456.62	chrNA:-1--1	12646	0.384184	3.4216	0.651218	0.190325	chrNA:-1--1	12646	0.877486	0.832222	0.956324	1.47849	1.60253	1.76713	0.658882	0.815906	0.814689
342	12661	DATA	13831	163	61	thc|THC2649348|gb|BX113802|gb|BE936933	chr2:61143002-61143061	0		12719	0	A_32_P218493	THC2649348	THC2649348		THC2649348	AY491776 alpha 1A adrenoceptor isoform 2c {Homo sapiens} (exp=-1; wgp=0; cg=0), partial (11%) [THC2649348]	8230.44	1456.97	chrNA:-1--1	12661	0.384493	3.16215	0.658273	0.208172	chrNA:-1--1	12661	0.660294	0.580453	0.913565	1.57115	1.67227	1.68905	1.03582	1.04065	1.21942
1016	12685	DATA	13857	164	2	gb|AK023107|thc|THC2475360|thc|THC2583614	chr9:138848554-138848613	0		12605	0	A_23_P392994	C9orf86	C9orf86	55684	AK023107	Homo sapiens cDNA FLJ13045 fis, clone NT2RP3001356. [AK023107]	6744.62	1464.4	chrNA:-1--1	12685	0.384899	4.02579	0.850875	0.211356	chrNA:-1--1	12685	0.529228	0.560083	0.893851	1.51383	1.35483	1.45511	0.241631	0.25601	0.275696
672	12710	DATA	13882	164	27	gb|AB014518|gb|BQ446022|thc|THC2496025	chr7:72056827-72056886	0		12654	0	A_23_P8541	POM121	POM121	9883	AB014518	Homo sapiens mRNA for KIAA0618 protein, partial cds. [AB014518]	7380	1464.2	chrNA:-1--1	12710	0.385309	3.44884	0.626723	0.18172	chrNA:-1--1	12710	1.10892	1.0059	0.80727	1.72634	1.71114	1.72196	0.856506	0.971961	0.968022
1019	12724	DATA	13896	164	41	ref|NM_001010931|ref|NM_001010933|ens|ENST00000354224|gb|X57574	chr7:81210070-81210011	0		12682	0	A_23_P93780	HGF	HGF	3082	NM_001010931	Homo sapiens hepatocyte growth factor (hepapoietin A; scatter factor) (HGF), transcript variant 2, mRNA [NM_001010931]	7735.09	1464.39	chrNA:-1--1	12724	0.385602	4.0318	0.604842	0.150018	chrNA:-1--1	12724	0.67182	0.639894	0.684936	1.41924	1.43821	1.4085	0.586005	0.704974	0.802796
1033	12889	DATA	14078	166	53	gb|AF116718|thc|THC2472135	chr2:241817441-241817500	0		12859	0	A_23_P142804	HDLBP	HDLBP	3069	AF116718	Homo sapiens PRO2900 mRNA, complete cds. [AF116718]	8039.69	1478.63	chrNA:-1--1	12889	0.388815	4.06431	0.86381	0.212535	chrNA:-1--1	12889	0.925055	0.671143	0.617588	1.8825	2.05072	1.85548	1.14289	1.17489	0.984739
418	12891	DATA	14081	166	56	gb|AI281166	chr1:109754075-109754134	0		12864	0	A_32_P226338	AI281166	AI281166		AI281166	qk58d05.x1 NCI_CGAP_Co8 Homo sapiens cDNA clone IMAGE:1873161 3' similar to gb:X61970 PROTEASOME ZETA CHAIN (HUMAN);, mRNA sequence [AI281166]	8116	1478.54	chrNA:-1--1	12891	0.38886	3.21735	1.10644	0.343898	chrNA:-1--1	12891	0.733375	0.484598	0.490271	1.8414	2.44914	2.02074	0.88988	1.40275	0.919689
330	12892	DATA	14082	166	57	gb|AI523995|gb|AI709152|gb|AI270655|gb|AI832628	chr1:6169212-6169271	0		12866	0	A_32_P202597	AI523995	AI523995		AI523995	AI523995 tg99c03.x1 NCI_CGAP_CLL1 Homo sapiens cDNA clone IMAGE:2116900 3' similar to gb:X59357 60S RIBOSOMAL PROTEIN L22 (HUMAN);, mRNA sequence [AI523995]	8141.42	1478.57	chrNA:-1--1	12892	0.388879	3.14773	1.00299	0.318641	chrNA:-1--1	12892	1.03456	0.877864	0.635941	2.09225	2.24278	2.35641	1.00851	1.62626	1.1442
208	12906	DATA	14098	166	73	gb|BM469851	chr14:52313548-52313607	0		12893	0	A_32_P175957	BM469851	BM469851		BM469851	AGENCOURT_6476951 NIH_MGC_85 Homo sapiens cDNA clone IMAGE:5553026 5', mRNA sequence [BM469851]	8547.67	1478.5	chrNA:-1--1	12906	0.389188	3.07196	0.945147	0.307669	chrNA:-1--1	12906	1.29747	1.45476	0.95123	2.27619	2.06881	2.20634	0.745127	1.20141	0.736122
383	12961	DATA	14159	167	49	ref|NM_033377|ens|ENST00000301406	chr19:54231961-54231902	0		13005	0	A_23_P39095	CGB1	CGB1	114335	NM_033377	Homo sapiens chorionic gonadotropin, beta polypeptide 1 (CGB1), mRNA [NM_033377]	7925.73	1485.64	chrNA:-1--1	12961	0.390144	3.19909	20.5645	6.42822	chrNA:-1--1	12961	35.0624	36.283	20.3776	NaN	NaN	NaN	NaN	NaN	NaN
257	12967	DATA	14167	167	57	ref|NM_017805|gb|BC028614|gb|BC042111|ens|ENST00000222145	chr19:53934429-53934370	0		13019	0	A_32_P364462	RASIP1	RASIP1	54922	NM_017805	Homo sapiens Ras interacting protein 1 (RASIP1), mRNA [NM_017805]	8128.6	1485.48	chrNA:-1--1	12967	0.390295	3.10237	0.667824	0.215262	chrNA:-1--1	12967	0.919004	0.876683	1.00821	1.76084	2.01056	1.65637	1.00563	1.1947	0.989596
46	13105	DATA	14313	169	33	ref|NM_144602|ens|ENST00000299191|gb|BC021181|gb|BC021718	chr16:47990616-47990675	0		13132	0	A_32_P221	C16orf78	C16orf78	123970	NM_144602	Homo sapiens chromosome 16 open reading frame 78 (C16orf78), mRNA [NM_144602]	7519.16	1500.19	chrNA:-1--1	13105	0.392733	2.97426	0.74773	0.251401	chrNA:-1--1	13105	0.954811	1.34408	NaN	1.61661	1.42953	1.63442	0.610946	0.318097	0.617412
1263	13124	DATA	14337	169	57	ref|NM_012114|ens|ENST00000221740|gb|AF097874|gb|BC069541	chr19:15025420-15025580	0		13172	0	A_23_P90407	CASP14	CASP14	23581	NM_012114	Homo sapiens caspase 14, apoptosis-related cysteine peptidase (CASP14), mRNA [NM_012114]	8128.58	1500.57	chrNA:-1--1	13124	0.393052	4.88128	0.642377	0.1316	chrNA:-1--1	13124	0.891618	0.873729	0.846255	NaN	1.72926	1.69222	NaN	NaN	NaN
518	13126	DATA	14339	169	59	thc|THC2704973	chr5:33510906-33510965	0		13176	0	A_32_P186018	THC2704973	THC2704973		THC2704973	Unknown	8179.68	1500.69	chrNA:-1--1	13126	0.393074	3.29827	0.70987	0.215225	chrNA:-1--1	13126	0.677754	0.612103	0.846912	1.50456	1.43678	1.74036	0.554062	0.716142	0.744269
30	13129	DATA	14342	169	62	ref|NM_024729|ref|NM_001077186|ens|ENST00000376970|ens|ENST00000262269	chr19:55505129-55505188	0		13182	0	A_23_P78734	MYH14	MYH14	79784	NM_024729	Homo sapiens myosin, heavy chain 14 (MYH14), transcript variant 2, mRNA [NM_024729]	8255.8	1501.05	chrNA:-1--1	13129	0.393137	2.96337	0.778435	0.262686	chrNA:-1--1	13129	0.535735	0.49631	0.754632	1.48107	1.36166	1.82006	0.455987	0.642787	0.720093
1323	13161	DATA	14379	170	14	gb|BX394393|gb|BM023129|gb|CA421181|thc|THC2693878	chr10:124912139-124911882	0		13096	0	A_32_P94908	BX394393	BX394393		BX394393	BX394393 Homo sapiens NEUROBLASTOMA COT 25-NORMALIZED Homo sapiens cDNA clone CS0DC014YL02 3-PRIME, mRNA sequence [BX394393]	7048.66	1508.69	chrNA:-1--1	13161	0.393731	5.35973	2.01946	0.376783	chrNA:-1--1	13161	1.33377	1.39794	0.773069	2.97353	3.24681	3.65515	0.428383	0.701069	0.599196
314	13251	DATA	14480	171	30	thc|THC2659814	chr19:13852316-13852257	0		13277	0	A_24_P642240	THC2659814	THC2659814		THC2659814	Q495E5_HUMAN (Q495E5) Nanos homolog 3 (Drosophila), partial (10%) [THC2659814]	7443	1515.54	chrNA:-1--1	13251	0.395524	3.13436	0.864543	0.275827	chrNA:-1--1	13251	0.188857	0.247039	0.171785	1.6325	1.09312	1.54907	0.703235	NaN	0.701544
422	13368	DATA	14609	172	74	gb|CF528315|gb|CB410547|gb|CB217592|gb|AA864364	chr5:132231109-132230598	0		13358	0	A_32_P108387	CF528315	CF528315		CF528315	CF528315 UI-1-BC0-aen-f-04-0-UI.s1 NCI_CGAP_Pl1 Homo sapiens cDNA clone UI-1-BC0-aen-f-04-0-UI 3', mRNA sequence [CF528315]	8573.56	1522.74	chrNA:-1--1	13368	0.397599	3.22121	0.857596	0.266234	chrNA:-1--1	13368	0.850094	0.686883	0.639697	1.93885	2.04621	1.7373	0.874122	1.35546	1.01284
290	13435	DATA	14680	173	60	ref|NM_000070|ref|NM_212464|ref|NM_212467|ref|NM_024344	chr15:40491278-40491337	0		13486	0	A_23_P218190	CAPN3	CAPN3	825	NM_000070	Homo sapiens calpain 3, (p94) (CAPN3), transcript variant 1, mRNA [NM_000070]	8205	1530.32	chrNA:-1--1	13435	0.398902	3.12361	1.04441	0.334362	chrNA:-1--1	13435	0.40717	0.405777	NaN	1.74303	1.78291	2.35578	NaN	NaN	NaN
544	13580	DATA	14844	175	54	thc|THC2539698	chr19:58690922-58690981	0		13626	0	A_24_P450870	THC2539698	THC2539698		THC2539698	Q59GN2_HUMAN (Q59GN2) Ribosomal protein L39 variant (Fragment), partial (77%) [THC2539698]	8052.5	1544.65	chrNA:-1--1	13580	0.40171	3.3187	0.5981	0.180221	chrNA:-1--1	13580	0.97782	0.74571	0.918554	1.56385	1.63258	1.70911	0.84912	0.91411	1.0172
1126	13640	DATA	14909	176	34	gb|AI686776|gb|BM663631|gb|AI926613|gb|AA994814	chr21:29354769-29354828	0		13593	0	A_32_P152227	AI686776	AI686776		AI686776	AI686776 tx09h11.x1 NCI_CGAP_Ut4 Homo sapiens cDNA clone IMAGE:2268741 3' similar to SW:TCPQ_HUMAN P50990 T-COMPLEX PROTEIN 1, THETA SUBUNIT ;, mRNA sequence [AI686776]	7557.88	1552.42	chrNA:-1--1	13640	0.402808	4.27019	1.20596	0.282413	chrNA:-1--1	13640	1.13169	0.800602	0.735067	2.24325	2.55226	2.27249	0.770664	1.10525	0.731412
1178	13645	DATA	14914	176	39	thc|THC2687398	chr4:7036955-7036896	0		13602	0	A_32_P54180	THC2687398	THC2687398		THC2687398	Unknown	7684.5	1552.35	chrNA:-1--1	13645	0.402875	4.45599	0.824681	0.185072	chrNA:-1--1	13645	0.548556	0.56769	0.6766	1.62744	1.59818	1.40071	0.370523	0.49462	0.566848
558	13702	DATA	14984	177	24	ref|NM_020309|ens|ENST00000221485|gb|AB032436|gb|AK091061	chr19:54625387-54625328	0		13723	0	A_23_P78750	SLC17A7	SLC17A7	57030	NM_020309	Homo sapiens solute carrier family 17 (sodium-dependent inorganic phosphate cotransporter), member 7 (SLC17A7), mRNA [NM_020309]	7290.75	1559.48	chrNA:-1--1	13702	0.404024	3.32992	0.492016	0.147756	chrNA:-1--1	13702	0.616359	0.593306	0.694942	1.19973	1.29327	1.19308	0.558065	0.702671	0.592357
1157	13718	DATA	15008	177	48	ref|NM_006748|ref|NM_001045556|ref|NM_001045557|ens|ENST00000338087	chr8:134132301-134131415	0		13761	0	A_24_P239578	SLA	SLA	6503	NM_006748	Homo sapiens Src-like-adaptor (SLA), transcript variant 3, mRNA [NM_006748]	7900.33	1559.5	chrNA:-1--1	13718	0.404339	4.40041	0.875471	0.198952	chrNA:-1--1	13718	0.824709	0.723582	0.747269	1.97613	1.60645	1.74418	0.656818	0.679172	0.616143
1109	13801	DATA	15096	178	51	gb|AB063751|gb|DQ100840|gb|EF175385|gb|DQ065623	chr14:106065079-106065020	0		13768	0	A_23_P21249	AB063751	AB063751		AB063751	Homo sapiens IGH mRNA for immunoglobulin heavy chain VHDJ region, partial cds, clone:H101. [AB063751]	7989.42	1566.57	chrNA:-1--1	13801	0.405874	4.2163	1.12958	0.267908	chrNA:-1--1	13801	1.11338	0.754295	0.792885	2.55321	2.19162	2.24535	NaN	NaN	NaN
1096	13893	DATA	15199	179	69	ref|NM_006741|gb|BC022470|thc|THC2463989	chr12:53259791-53259732	0		13955	0	A_24_P13285	PPP1R1A	PPP1R1A	5502	NM_006741	Homo sapiens protein phosphatase 1, regulatory (inhibitor) subunit 1A (PPP1R1A), mRNA [NM_006741]	8433.5	1574.35	chrNA:-1--1	13893	0.407693	4.18504	0.70821	0.169224	chrNA:-1--1	13893	0.700841	0.677099	0.688322	1.70589	1.52214	1.44723	0.71419	0.737047	0.628807
1196	13928	DATA	15239	180	24	ref|NM_005170|ens|ENST00000381156|ens|ENST00000331289|gb|BC028140	chr11:2248027-2247968	0		13874	0	A_23_P105088	ASCL2	ASCL2	430	NM_005170	Homo sapiens achaete-scute complex homolog 2 (Drosophila) (ASCL2), mRNA [NM_005170]	7303.72	1581.24	chrNA:-1--1	13928	0.408359	4.54048	0.737982	0.162534	chrNA:-1--1	13928	0.725196	0.769289	0.810129	1.70236	1.5215	1.51187	0.525876	0.642218	0.643399
1421	13952	DATA	15265	180	50	thc|THC2531867|gb|AW505189|gb|AA844118|gb|AA621078	chr8:98807491-98807432	0		13923	0	A_32_P30130	THC2531867	THC2531867		THC2531867	AW505189 UI-HF-BN0-alt-a-09-0-UI.r1 NIH_MGC_50 Homo sapiens cDNA clone IMAGE:3080728 5', mRNA sequence [AW505189]	7964.58	1581.17	chrNA:-1--1	13952	0.408835	8.15946	1.92346	0.235734	chrNA:-1--1	13952	0.722167	0.787797	0.548726	2.77064	3.03479	3.16127	0.46438	0.595634	0.690294
622	13972	DATA	15286	180	71	gb|AK092264|gb|AX747440|ens|ENST00000331708|ens|ENST00000332418	chr16:87862189-87862248	0		13960	0	A_24_P264611	AK092264	AK092264		AK092264	Homo sapiens cDNA FLJ34945 fis, clone NT2RP7008454. [AK092264]	8497.47	1580.94	chrNA:-1--1	13972	0.409202	3.39648	1.5176	0.446816	chrNA:-1--1	13972	0.691465	0.443212	0.588392	2.49456	3.13889	2.12618	0.677686	1.31593	0.808177
57	14004	DATA	15321	181	21	gb|AK024293|thc|THC2607234	chr1:201534674-201534615	0		14022	0	A_24_P753302	LOC730227	LOC730227	730227	AK024293	Homo sapiens cDNA FLJ14231 fis, clone NT2RP3004470. [AK024293]	7214.51	1589.85	chrNA:-1--1	14004	0.409813	2.98076	0.53254	0.17866	chrNA:-1--1	14004	0.647038	0.497527	0.481507	NaN	NaN	NaN	0.698705	NaN	NaN
93	14162	DATA	15498	183	28	ref|NM_033194|gb|BC093991|gb|AK093488|ens|ENST00000355067	chr17:37528674-37528733	0		14188	0	A_23_P416212	HSPB9	HSPB9	94086	NM_033194	Homo sapiens heat shock protein, alpha-crystallin-related, B9 (HSPB9), mRNA [NM_033194]	7392.71	1603.47	chrNA:-1--1	14162	0.41303	3.0032	0.830352	0.276489	chrNA:-1--1	14162	0.760387	0.806559	0.978993	1.71264	2.07264	1.85595	0.639205	1.14158	0.855938
198	14187	DATA	15527	183	57	ens|ENST00000295907|gb|BC012363|gb|XR_019133|ref|XR_017284	chr3:151172671-151172730	0		14241	0	A_23_P347194	ENST00000295907	ENST00000295907		ENST00000295907	Homo sapiens cDNA clone IMAGE:4554992, partial cds. [BC012363]	8128.67	1603.5	chrNA:-1--1	14187	0.413454	3.06502	0.45861	0.149627	chrNA:-1--1	14187	0.827356	0.694602	0.635624	NaN	NaN	1.29532	NaN	NaN	NaN
309	14207	DATA	15549	183	79	thc|THC2568627|thc|THC2533753|thc|THC2520955	chr7:075996293-075996234	0		14280	0	A_32_P149676	THC2568627	THC2568627		THC2568627	Unknown	8687.58	1603.43	chrNA:-1--1	14207	0.413865	3.13282	0.936136	0.298816	chrNA:-1--1	14207	0.868186	1.11299	0.790909	2.51443	1.9608	2.0829	1.28714	1.30792	1.03072
175	14225	DATA	15569	184	14	gb|BC027978|ens|ENST00000325042|thc|THC2483695	chr7:22732366-22732307	0		14163	0	A_32_P67060	LOC541472	LOC541472		BC027978	Homo sapiens hypothetical LOC541472, mRNA (cDNA clone IMAGE:3463942), complete cds. [BC027978]	7049.76	1611.16	chrNA:-1--1	14225	0.414174	3.05249	0.626421	0.205216	chrNA:-1--1	14225	0.509657	0.495952	0.65437	1.35148	1.48788	1.25273	0.52216	0.809555	0.61638
232	14282	DATA	15630	184	75	gb|AK124295|ref|XM_944097|ref|XM_374260|thc|THC2680087	chr8:23139377-23139436	0		14273	0	A_32_P154091	LOC389641	LOC389641	389641	AK124295	Homo sapiens cDNA FLJ42301 fis, clone TOVAR2002514. [AK124295]	8599.13	1610.5	chrNA:-1--1	14282	0.41524	3.0874	0.563809	0.182616	chrNA:-1--1	14282	0.806206	0.704426	0.697614	1.59593	1.61061	1.38274	1.16315	1.30341	1.13071
560	14321	DATA	15672	185	32	gb|XR_018440|ref|XR_016349	chrX:98861051-98861009	0		14349	0	A_24_P144303	LOC442459	LOC442459	442459	XR_018440	PREDICTED: Homo sapiens similar to ATP-dependent DNA helicase 2 subunit 1 (ATP-dependent DNA helicase II 70 kDa subunit) (Lupus Ku autoantigen protein p70) (Ku70) (70 kDa subunit of Ku antigen) (Thyroid-lupus autoantigen) (TLAA) (CTC box-binding fact...	7493.89	1618.5	chrNA:-1--1	14321	0.416038	3.33204	0.825519	0.247752	chrNA:-1--1	14321	0.368649	0.330753	0.736928	1.31736	1.60306	1.48761	0.339459	0.462142	0.515342
987	14549	DATA	15917	188	22	gb|D89937|thc|THC2476166|thc|THC2671615	chr3:121597606-121597547	0		14488	0	A_32_P222496	D89937	D89937		D89937	Homo sapiens mRNA for follistatin-related protein (FRP), complete cds. [D89937]	7253.08	1639.64	chrNA:-1--1	14549	0.420221	3.97454	1.15257	0.289989	chrNA:-1--1	14549	2.11291	1.5708	1.55981	2.50818	2.64986	2.46127	0.98803	0.763979	0.977994
741	14713	DATA	16094	190	29	ref|XR_017668|ref|XR_019601|thc|THC2652440	chr19:56796430-56796489	0		14662	0	A_24_P542291	LOC339352	LOC339352	339352	XR_017668	PREDICTED: Homo sapiens similar to ATP binding domain 3 (LOC339352), mRNA [XR_017668]	7430.38	1654.71	chrNA:-1--1	14713	0.423558	3.54654	0.719708	0.202932	chrNA:-1--1	14713	0.742091	0.66866	0.874672	1.62692	1.75045	1.60935	0.656969	0.968486	0.77774
371	14745	DATA	16131	190	66	thc|THC2582438|gb|AI022288|gb|AA988263|gb|AA737904	chr16:011549645-011549704	0		14728	0	A_32_P79707	THC2582438	THC2582438		THC2582438	Q6DGI9_BRARE (Q6DGI9) Zgc:92899, partial (5%) [THC2582438]	8370.39	1654.38	chrNA:-1--1	14745	0.424226	3.18971	0.81597	0.255813	chrNA:-1--1	14745	1.02505	0.854865	0.875527	1.80549	2.27326	2.10121	1.21895	1.50999	1.29951
1213	14816	DATA	16208	191	58	ref|NM_003936|gb|BC041771|gb|BC009910|ens|ENST00000302625	chr2:219534183-219534242	0		14863	0	A_23_P79323	CDK5R2	CDK5R2	8941	NM_003936	Homo sapiens cyclin-dependent kinase 5, regulatory subunit 2 (p39) (CDK5R2), mRNA [NM_003936]	8154.28	1661.81	chrNA:-1--1	14816	0.425647	4.60844	0.684164	0.148459	chrNA:-1--1	14816	0.748006	0.667442	0.757478	1.55221	1.55184	1.60353	0.636175	0.817482	0.761551
782	14855	DATA	16250	192	15	gb|CA426390	chr16:57298976-57299035	0		14791	0	A_32_P146871	CA426390	CA426390		CA426390	UI-H-FE1-beh-i-09-0-UI.s1 NCI_CGAP_FE1 Homo sapiens cDNA clone UI-H-FE1-beh-i-09-0-UI 3', mRNA sequence [CA426390]	7074.67	1669.5	chrNA:-1--1	14855	0.426236	3.60278	1.28009	0.355306	chrNA:-1--1	14855	0.776492	0.493936	0.373112	2.03426	2.59222	1.83732	0.463124	0.754699	0.668976
75	14881	DATA	16283	192	48	ens|ENST00000344158|gb|XM_001131886|ref|XM_938098|thc|THC2663623	chr19:60733465-60733406	0		14847	0	A_23_P142031	LOC646643	LOC646643	646643	ENST00000344158	Putative uncharacterized serine/threonine-protein kinase SgK069 (EC 2.7.11.1) (Sugen kinase 69). [Source:Uniprot/SWISSPROT;Acc:P0C263] [ENST00000344158]	7913.11	1669.5	chrNA:-1--1	14881	0.426666	2.99354	0.505255	0.168782	chrNA:-1--1	14881	0.702636	0.613495	0.776804	1.31342	1.35918	1.36968	0.678991	0.896182	0.720201
1164	14901	DATA	16305	192	70	ref|NM_003180|ens|ENST00000354308|gb|BC046157|gb|AK125182	chr19:60376513-60376454	0		14886	0	A_24_P373877	SYT5	SYT5	6861	NM_003180	Homo sapiens synaptotagmin V (SYT5), mRNA [NM_003180]	8471.58	1669.43	chrNA:-1--1	14901	0.427106	4.4229	0.8479	0.191707	chrNA:-1--1	14901	0.933593	0.775539	0.826544	1.78075	1.7514	2.0281	0.714345	0.842539	0.804479
725	14931	DATA	16336	193	16	gb|AK023045|gb|BC030651|ens|ENST00000275763|ens|ENST00000359383	chr7:134324601-134328842	0		14943	0	A_32_P82623	AGBL3	AGBL3	340351	AK023045	Homo sapiens cDNA FLJ12983 fis, clone NT2RP3000002. [AK023045]	7087.62	1677	chrNA:-1--1	14931	0.427662	3.53138	0.776765	0.219961	chrNA:-1--1	14931	0.597607	0.566782	0.627959	1.47457	1.71069	1.51884	0.49738	0.858807	0.555344
1042	15165	DATA	16590	196	15	gb|X74861|thc|NP093843		0		15098	0	A_24_P911288	HPX-2	HPX-2		X74861	H.sapiens HPX-2 mRNA. [X74861]	7074.91	1698.93	chrNA:-1--1	15165	0.431979	4.07527	0.705321	0.173073	chrNA:-1--1	15165	0.474793	0.505607	0.655938	1.01965	1.22465	1.21791	0.176372	0.153196	0.166522
1143	15189	DATA	16615	196	40	gb|AI264747|gb|AI952720|gb|AA857006|gb|BE350637	chr12:74733256-74733315	0		15145	0	A_24_P623478	AI264747	AI264747		AI264747	AI264747 qx54h07.x1 NCI_CGAP_Pan1 Homo sapiens cDNA clone IMAGE:2005213 3' similar to SW:NPL1_HUMAN P55209 NUCLEOSOME ASSEMBLY PROTEIN 1-LIKE 1 ;, mRNA sequence [AI264747]	7710.05	1698.8	chrNA:-1--1	15189	0.432451	4.33965	1.59061	0.36653	chrNA:-1--1	15189	0.628886	0.496193	0.36872	2.81558	2.86198	2.09541	0.697904	1.04651	0.747809
824	15288	DATA	16722	197	62	ref|NM_006480|gb|AK123382|gb|BC014094|ens|ENST00000351955	chr5:176731520-176731579	0		15343	0	A_23_P124927	RGS14	RGS14	10636	NM_006480	Homo sapiens regulator of G-protein signalling 14 (RGS14), mRNA [NM_006480]	8255.91	1706.39	chrNA:-1--1	15288	0.434391	3.65776	0.843695	0.230659	chrNA:-1--1	15288	1.96812	1.86684	1.64859	2.24863	2.32943	2.21235	0.949098	1.29065	1.01128
1378	15298	DATA	16732	197	72	gb|F02250|gb|BU735657|gb|AA236462|gb|AI458472	chr6:114368765-114368824	0		15363	0	A_32_P202913	F02250	F02250		F02250	F02250 HSC0TF082 normalized infant brain cDNA Homo sapiens cDNA clone c-0tf08 3', mRNA sequence [F02250]	8510.26	1705.92	chrNA:-1--1	15298	0.434532	6.21818	1.89105	0.304116	chrNA:-1--1	15298	0.909998	0.644811	0.647703	2.96915	3.48391	3.03716	0.811347	1.20889	0.920257
1034	15318	DATA	16753	198	8	gb|BE181768|gb|AW894725|gb|AI632763|gb|BE180093	chr14:89941058-89940999	0		15244	0	A_32_P179199	BE181768	BE181768		BE181768	BE181768 QV1-HT0639-150500-198-g05 HT0639 Homo sapiens cDNA, mRNA sequence [BE181768]	6897.11	1713.5	chrNA:-1--1	15318	0.434924	4.0655	1.02245	0.251495	chrNA:-1--1	15318	1.35972	1.22517	0.936662	2.46852	2.2899	2.36745	0.940847	1.26464	1.02784
1277	15339	DATA	16777	198	32	ref|NM_018113|gb|AB033000|gb|AF260728|gb|BC008337	chr12:47777564-47777505	0		15287	0	A_23_P150931	LMBR1L	LMBR1L	55716	NM_018113	Homo sapiens limb region 1 homolog (mouse)-like (LMBR1L), mRNA [NM_018113]	7506.91	1713.28	chrNA:-1--1	15339	0.43537	5.03424	1.23475	0.24527	chrNA:-1--1	15339	0.126293	0.10984	0.104863	1.73306	2.10664	1.64795	1.34805	1.10442	1.30811
357	15354	DATA	16792	198	47	gb|AB055226|gb|AB055227|gb|AB055225|ens|ENST00000308347	chr16:29361912-29361853	0		15315	0	A_24_P161600	AB055226	AB055226		AB055226	Homo sapiens MLAS mRNA for hLAT1-3TM, complete cds. [AB055226]	7887.66	1713.34	chrNA:-1--1	15354	0.435633	3.17971	0.627194	0.197249	chrNA:-1--1	15354	0.695324	0.594308	0.78865	1.53749	1.62515	1.42687	0.715076	0.983932	0.872774
156	15477	DATA	16930	200	15	thc|THC2675163	chr15:46222414-46222473	0		15419	0	A_32_P165047	THC2675163	THC2675163		THC2675163	Q9Y655_HUMAN (Q9Y655) Myelin gene expression factor 2, partial (10%) [THC2675163]	7074.89	1728.5	chrNA:-1--1	15477	0.438055	3.04148	0.658825	0.216614	chrNA:-1--1	15477	0.63181	0.471204	0.410194	NaN	NaN	NaN	NaN	NaN	NaN
1240	15491	DATA	16945	200	30	ref|NR_002189|gb|AL565221|gb|AI862855|gb|AI628223	chr20:51924454-51924514	0		15442	0	A_32_P133518	SUMO1P1	SUMO1P1	391257	NR_002189	Homo sapiens SUMO1 pseudogene 1 (SUMO1P1) on chromosome 20 [NR_002189]	7455.91	1728.39	chrNA:-1--1	15491	0.438348	4.73382	1.06772	0.225551	chrNA:-1--1	15491	0.998216	0.798263	0.741657	2.27334	2.40656	2.02368	1.06583	1.04974	0.963475
44	15504	DATA	16958	200	43	ref|NM_052952|ens|ENST00000308100|gb|AY039011|thc|THC2479514	chr2:189307581-189307522	0		15467	0	A_23_P131139	DIRC1	DIRC1	116093	NM_052952	Homo sapiens disrupted in renal carcinoma 1 (DIRC1), mRNA [NM_052952]	7786.26	1728.39	chrNA:-1--1	15504	0.438552	2.97177	0.539466	0.18153	chrNA:-1--1	15504	0.549628	0.546977	0.760986	1.38992	1.38047	1.26913	0.707908	0.88349	0.758624
1064	15568	DATA	17027	201	27	gb|AA583689|gb|AA641908|gb|AA280670|gb|BF439685	chrX:103322741-103322682	0		15591	0	A_32_P101286	AA583689	AA583689		AA583689	AA583689 nn58e07.s1 NCI_CGAP_Kid6 Homo sapiens cDNA clone IMAGE:1088100 3', mRNA sequence [AA583689]	7367	1735.54	chrNA:-1--1	15568	0.439796	4.11719	1.15367	0.280207	chrNA:-1--1	15568	1.15186	1.05199	0.665204	2.1746	2.21335	2.53005	0.951561	0.774127	0.786187
199	15582	DATA	17041	201	41	gb|XR_018854|ref|XR_016566	chr1:119840421-119840362	0		15617	0	A_24_P483871	LOC391077	LOC391077	391077	XR_018854	PREDICTED: Homo sapiens hypothetical LOC391077 (LOC391077), mRNA [XR_018854]	7722.86	1735.66	chrNA:-1--1	15582	0.44008	3.0654	0.682543	0.22266	chrNA:-1--1	15582	0.565149	0.53925	0.808834	1.58622	1.6378	1.32384	0.640799	0.762443	0.786523
1088	15593	DATA	17054	201	54	gb|XR_018860|ref|XR_016573	chr1:119889438-119889497	0		15639	0	A_24_P496297	LOC441900	LOC441900	441900	XR_018860	PREDICTED: Homo sapiens similar to 3 beta-hydroxysteroid dehydrogenase [XR_018860]	8051.97	1735.8	chrNA:-1--1	15593	0.440243	4.17037	0.702663	0.16849	chrNA:-1--1	15593	NaN	0.798682	NaN	NaN	1.71866	1.66521	NaN	NaN	NaN
856	15602	DATA	17064	201	64	thc|THC2515611|thc|THC2580647|thc|THC2554050	chr8:99124113-99124172	0		15658	0	A_32_P54260	THC2515611	THC2515611		THC2515611	Q502Z6_HUMAN (Q502Z6) Ribosomal protein L30, complete [THC2515611]	8306.75	1735.49	chrNA:-1--1	15602	0.44035	3.70377	1.07681	0.290734	chrNA:-1--1	15602	0.709397	0.556197	0.49661	2.09988	2.27225	1.82833	0.775386	1.28082	0.987095
349	15699	DATA	17172	203	2	gb|BC020340|thc|THC2539564	chr12:120269135-120269990	0		15699	0	A_32_P202042	ANAPC5	ANAPC5	51433	BC020340	Homo sapiens anaphase promoting complex subunit 5, mRNA (cDNA clone IMAGE:3882030). [BC020340]	6732.11	1750.5	chrNA:-1--1	15699	0.442213	3.16944	0.867562	0.273727	chrNA:-1--1	15699	0.635468	0.61361	0.497457	1.99404	1.8994	1.49003	1.01962	1.1983	0.856626
776	15741	DATA	17216	203	46	ref|NM_005393|ens|ENST00000361971|gb|AB033032|gb|AF149019	chrX:152696918-152697047	0		15780	0	A_23_P137168	PLXNB3	PLXNB3	5365	NM_005393	Homo sapiens plexin B3 (PLXNB3), mRNA [NM_005393]	7849.58	1750.43	chrNA:-1--1	15741	0.443045	3.59635	1.0962	0.304809	chrNA:-1--1	15741	0.287922	NaN	0.200563	NaN	1.74996	1.90569	NaN	NaN	0.138257
731	15745	DATA	17221	203	51	ref|NM_182577|ens|ENST00000315489|gb|BC104469|gb|AK097378	chr19:423427-418737	0		15788	0	A_32_P337508	C19orf19	C19orf19	284451	NM_182577	Homo sapiens chromosome 19 open reading frame 19 (C19orf19), mRNA [NM_182577]	7976.5	1750.35	chrNA:-1--1	15745	0.443153	3.53842	0.803767	0.227154	chrNA:-1--1	15745	0.814866	0.831407	1.13648	1.68905	1.62685	1.91759	0.579229	0.701051	0.674322
937	15759	DATA	17236	203	66	gb|AU137951|gb|CD672072|thc|THC2509282	chr12:12735191-12735132	0		15815	0	A_32_P159271	AU137951	AU137951		AU137951	AU137951 PLACE1 Homo sapiens cDNA clone PLACE1007567 5', mRNA sequence [AU137951]	8357.5	1750.35	chrNA:-1--1	15759	0.443488	3.8753	1.33531	0.344569	chrNA:-1--1	15759	0.331926	0.409888	0.504889	2.06803	2.60987	2.0586	0.647615	1.2562	0.876278
485	15801	DATA	17281	204	26		chr7:148965580-148965521	0		15743	0	A_23_P343680	A_23_P343680	A_23_P343680		A_23_P343680	Unknown	7354.42	1757.57	chrNA:-1--1	15801	0.444479	3.27235	0.768459	0.234834	chrNA:-1--1	15801	0.314961	0.376463	NaN	1.6741	1.41969	1.36189	NaN	NaN	NaN
1000	15834	DATA	17319	204	64		chr14:101617849-101617908	0		15812	0	A_32_P142407	A_32_P142407	A_32_P142407		A_32_P142407	Unknown	8319.56	1757.47	chrNA:-1--1	15834	0.445023	3.99558	1.02195	0.255769	chrNA:-1--1	15834	0.659386	0.561764	0.476101	2.02365	2.07677	1.79053	0.760814	1.21195	0.86811
110	15862	DATA	17352	205	12	ref|NM_001632|ens|ENST00000295450|gb|AK075432|gb|M14169	chr2:232955442-232955501	0		15872	0	A_23_P79587	ALPP	ALPP	250	NM_001632	Homo sapiens alkaline phosphatase, placental (Regan isozyme) (ALPP), mRNA [NM_001632]	6986	1765.32	chrNA:-1--1	15862	0.445531	3.01361	0.393654	0.130626	chrNA:-1--1	15862	0.724507	0.74795	0.733353	1.28307	1.213	1.26188	0.774189	0.895258	0.778426
1140	15984	DATA	17482	206	57		chr1:027406646-027406587	0		15956	0	A_32_P36412	A_32_P36412	A_32_P36412		A_32_P36412	Unknown	8141.93	1772.2	chrNA:-1--1	15984	0.447834	4.31944	1.26777	0.293504	chrNA:-1--1	15984	0.762994	0.503933	0.753841	2.34772	2.5929	2.05946	0.744384	1.12446	0.880159
1025	16006	DATA	17505	206	80	ens|ENST00000390556|gb|BC021276|gb|BC063384|gb|AK126280	chr14:105374975-105374916	0		16000	0	A_24_P135384	ENST00000390556	ENST00000390556		ENST00000390556	Immunoglobulin heavy chain C gene segment [Source:IMGT/GENE_DB;Acc:IGHD] [ENST00000390556]	8725.61	1771.93	chrNA:-1--1	16006	0.448303	4.05268	0.916827	0.226228	chrNA:-1--1	16006	0.759065	0.585238	0.866709	1.76914	2.09683	1.76839	0.713841	0.832077	0.777314
1018	16036	DATA	17537	207	27	gb|BU681613|gb|CB853716|gb|BE619584	chr16:11849086-11849145	0		16060	0	A_32_P83891	BU681613	BU681613		BU681613	BU681613 UI-CF-EC1-abt-e-21-0-UI.s1 UI-CF-EC1 Homo sapiens cDNA clone UI-CF-EC1-abt-e-21-0-UI 3', mRNA sequence [BU681613]	7367	1779.54	chrNA:-1--1	16036	0.448861	4.02989	1.00526	0.249452	chrNA:-1--1	16036	0.560904	0.472219	0.433388	1.886	1.81992	1.93637	0.79638	1.24586	0.760699
378	16230	DATA	17753	209	73	ref|NM_000497|ref|NM_001026213|gb|BC096285|gb|AK094090	chr8:143952862-143952803	0		16298	0	A_23_P168928	CYP11B1	CYP11B1	1584	NM_000497	Homo sapiens cytochrome P450, family 11, subfamily B, polypeptide 1 (CYP11B1), nuclear gene encoding mitochondrial protein, transcript variant 1, mRNA [NM_000497]	8535.75	1794.08	chrNA:-1--1	16230	0.452507	3.19546	0.603194	0.188766	chrNA:-1--1	16230	0.679701	0.639568	0.844088	1.51725	1.48573	1.35251	0.591063	0.816392	0.708383
581	16283	DATA	17807	210	42	gb|AK056900|thc|THC2480436	chr8:145607116-145607057	0		16244	0	A_24_P204954	SLC39A4	SLC39A4	55630	AK056900	Homo sapiens cDNA FLJ32338 fis, clone PROST2005919, moderately similar to Human breast cancer, estrogen regulated LIV-1 protein (LIV-1) mRNA. [AK056900]	7760.66	1801.34	chrNA:-1--1	16283	0.453469	3.35087	0.54799	0.163537	chrNA:-1--1	16283	0.422957	0.292171	0.250333	NaN	NaN	NaN	NaN	NaN	NaN
515	16358	DATA	17887	211	37		chr18:074515771-074515830	0		16390	0	A_24_P384469	A_24_P384469	A_24_P384469		A_24_P384469	Unknown	7621	1809.11	chrNA:-1--1	16358	0.454874	3.29679	0.497421	0.15088	chrNA:-1--1	16358	0.702629	0.737168	0.761152	1.38588	1.45308	1.34237	0.764092	0.952114	0.843383
859	16378	DATA	17907	211	57	gb|D55639	chr2:143514494-143514435	0		16427	0	A_24_P703197	D55639	D55639		D55639	Homo sapiens monocyte PABL (pseudoautosomal boundary-like sequence) mRNA, clone Mo1. [D55639]	8129.39	1808.45	chrNA:-1--1	16378	0.455213	3.70719	1.6606	0.447941	chrNA:-1--1	16378	0.857489	0.592035	0.707617	2.75033	3.61668	2.55576	1.04955	1.52885	1.25939
1097	16459	DATA	17999	212	64	gb|BQ310837|gb|CV356218|gb|BQ318862|gb|BQ310838	chr12:102860649-102860590	0		16440	0	A_32_P67680	BQ310837	BQ310837		BQ310837	BQ310837 QV3-BN0047-160300-123-g07 BN0047 Homo sapiens cDNA, mRNA sequence [BQ310837]	8319.44	1815.85	chrNA:-1--1	16459	0.456905	4.19012	0.85378	0.20376	chrNA:-1--1	16459	0.780382	0.696579	0.715779	1.79513	2.13718	1.87937	1.18439	1.35394	1.32905
885	16526	DATA	18071	213	51		chr10:111901124-111901065	0		16573	0	A_32_P192586	A_32_P192586	A_32_P192586		A_32_P192586	Unknown	7976.44	1824.08	chrNA:-1--1	16526	0.458193	3.76391	0.65322	0.173548	chrNA:-1--1	16526	0.665872	0.563535	0.734394	1.53227	1.47669	1.71259	1.0531	1.00371	1.04817
724	16539	DATA	18084	213	64	ref|NM_000856|gb|BC012627|gb|U58855|gb|AK096588	chr4:156862778-156870674	0		16596	0	A_23_P69573	GUCY1A3	GUCY1A3	2982	NM_000856	Homo sapiens guanylate cyclase 1, soluble, alpha 3 (GUCY1A3), mRNA [NM_000856]	8306.72	1823.24	chrNA:-1--1	16539	0.458454	3.53024	1.05004	0.297441	chrNA:-1--1	16539	0.663367	0.715358	0.818392	NaN	NaN	2.46582	NaN	NaN	NaN
791	16555	DATA	18103	213	83	ref|NM_014069|gb|AF484420|ens|ENST00000259845|ens|ENST00000383530	chr6:31213922-31213863	0		16626	0	A_24_P166434	PSORS1C2	PSORS1C2	170680	NM_014069	Homo sapiens psoriasis susceptibility 1 candidate 2 (PSORS1C2), mRNA [NM_014069]	8789.33	1823.96	chrNA:-1--1	16555	0.458817	3.61388	0.703465	0.194657	chrNA:-1--1	16555	0.545447	0.771503	0.7569	1.48113	1.5737	1.58845	0.542241	0.795188	0.706142
280	16610	DATA	18163	214	58	ref|NM_001495|gb|AY941828|gb|U93703|ens|ENST00000306793	chr8_random:515189-515248	0		16586	0	A_32_P162507	GFRA2	GFRA2	2675	NM_001495	Homo sapiens GDNF family receptor alpha 2 (GFRA2), mRNA [NM_001495]	8167.42	1830.57	chrNA:-1--1	16610	0.459847	3.11786	0.967774	0.310396	chrNA:-1--1	16610	0.869284	0.783148	0.927933	1.75079	2.41473	2.12025	0.794234	1.16999	0.937057
1305	16617	DATA	18171	214	66	ref|NM_006424|gb|AF146796|ens|ENST00000288586|ens|ENST00000382051	chr4:25285115-25285266	0		16601	0	A_23_P121646	SLC34A2	SLC34A2	10568	NM_006424	Homo sapiens solute carrier family 34 (sodium phosphate), member 2 (SLC34A2), mRNA [NM_006424]	8370.31	1830.36	chrNA:-1--1	16617	0.459987	5.21545	1.19372	0.228882	chrNA:-1--1	16617	0.457493	0.421095	0.542048	2.01238	2.07482	2.03897	0.551877	0.608783	0.990835
926	16738	DATA	18308	216	33		chr6:108063114-108063055	0		16690	0	A_24_P551530	A_24_P551530	A_24_P551530		A_24_P551530	Unknown	7532.31	1845.52	chrNA:-1--1	16738	0.462314	3.8577	0.770614	0.19976	chrNA:-1--1	16738	0.834724	0.915072	1.102	1.70403	1.6924	1.87698	0.608022	0.795188	0.757083
1348	16825	DATA	18404	217	44	gb|AF187554|thc|THC2589509	chr19:39583608-39583667	0		16867	0	A_24_P299007	AF187554	AF187554		AF187554	Homo sapiens sperm antigen-36 mRNA, complete cds. [AF187554]	7798.91	1852.61	chrNA:-1--1	16825	0.46415	5.67415	1.23432	0.217533	chrNA:-1--1	16825	0.903913	0.758599	0.69972	2.40275	2.53595	2.27026	0.869125	1.17721	1.0218
903	16828	DATA	18408	217	48	thc|THC2547500|gb|BE749146|gb|AL533630	chr1:167367552-167367493	0		16873	0	A_32_P223786	THC2547500	THC2547500		THC2547500	Q6LEU2_HUMAN (Q6LEU2) ATP1B1 protein (Fragment), partial (49%) [THC2547500]	7900.85	1852.76	chrNA:-1--1	16828	0.464216	3.80177	1.09802	0.288818	chrNA:-1--1	16828	0.942144	0.695718	0.691505	2.06325	2.09808	2.58425	1.22727	1.07206	0.954004
1056	16838	DATA	18418	217	58	gb|M14755|gb|AY789120|thc|NP1275972	chr9:132719221-132719280	0		16892	0	A_24_P914057	M14755	M14755		M14755	Homo sapiens ABL1 protein (ABL1) mRNA, partial cds. [M14755]	8154.48	1853	chrNA:-1--1	16838	0.464388	4.10277	0.686059	0.167219	chrNA:-1--1	16838	0.663276	0.671529	0.863453	1.50965	1.54114	1.54588	0.563918	0.680753	0.724555
306	16913	DATA	18495	218	50	gb|AA464246|gb|AA989127|gb|AW769889|gb|AI669427	chr6:031344877-031345100	0		16878	0	A_32_P143980	AA464246	AA464246		AA464246	AA464246 zx81a12.s1 Soares ovary tumor NbHOT Homo sapiens cDNA clone IMAGE:810142 3' similar to gb:X58536 HLA CLASS I HISTOCOMPATIBILITY ANTIGEN, CW-4 CW*0401 ALPHA (HUMAN);, mRNA sequence [AA464246]	7963.91	1860.39	chrNA:-1--1	16913	0.465904	3.13125	0.801202	0.255873	chrNA:-1--1	16913	1.12782	0.893807	0.782783	1.82853	2.05392	2.23702	1.34232	1.132	1.33663
201	16920	DATA	18503	218	58		chr4:040964980-040964921	0		16893	0	A_32_P7193	A_32_P7193	A_32_P7193		A_32_P7193	Unknown	8167.13	1860.07	chrNA:-1--1	16920	0.46602	3.06855	1.18912	0.387519	chrNA:-1--1	16920	0.653097	0.558626	0.499838	2.26857	2.624	1.7554	0.91246	1.41282	0.95279
1081	16988	DATA	18577	219	47		chr1:151295486-151295427	0		17032	0	A_23_P247	A_23_P247	A_23_P247		A_23_P247	Unknown	7875.11	1867.5	chrNA:-1--1	16988	0.46722	4.16146	1.01692	0.244367	chrNA:-1--1	16988	NaN	0.583919	0.602777	NaN	2.27989	2.21343	1.44	NaN	1.33108
746	17011	DATA	18602	219	72		chr11:048878827-048878764	0		17077	0	A_24_P400690	A_24_P400690	A_24_P400690		A_24_P400690	Unknown	8510.11	1867.5	chrNA:-1--1	17011	0.467641	3.55585	0.755462	0.212456	chrNA:-1--1	17011	0.4109	0.444935	0.558704	1.61825	1.36953	1.45119	0.496081	0.693361	0.818431
130	17018	DATA	18609	219	79	ref|NM_057088|gb|AJ628418|ens|ENST00000309505|thc|THC2474908	chr12:51470127-51470068	0		17091	0	A_23_P33573	KRT3	KRT3	3850	NM_057088	Homo sapiens keratin 3 (KRT3), mRNA [NM_057088]	8688.22	1867.36	chrNA:-1--1	17018	0.467759	3.02425	0.852762	0.281975	chrNA:-1--1	17018	0.682614	0.609079	0.820337	1.49862	1.61357	2.03907	0.468015	0.746928	0.716843
1400	17054	DATA	18647	220	32	gb|AA993531|gb|BG057311|gb|T97996|thc|THC2509970	chr17:24075059-24074774	0		17003	0	A_32_P118461	AA993531	AA993531		AA993531	ot81g05.s1 Soares_total_fetus_Nb2HF8_9w Homo sapiens cDNA clone IMAGE:1623224 3', mRNA sequence [AA993531]	7506.92	1874.88	chrNA:-1--1	17054	0.46853	6.86072	3.18671	0.464486	chrNA:-1--1	17054	0.734726	0.995497	0.632227	4.61756	5.10564	3.8778	0.540628	0.576333	0.355879
681	17064	DATA	18657	220	42	ref|NM_014638|gb|DQ176850|gb|AK122589|gb|AK122591	chr1:2426655-2426714	0		17023	0	A_24_P62469	PLCH2	PLCH2	9651	NM_014638	Homo sapiens phospholipase C, eta 2 (PLCH2), mRNA [NM_014638]	7761.07	1874.93	chrNA:-1--1	17064	0.468703	3.46238	0.522598	0.150936	chrNA:-1--1	17064	0.757917	0.737027	0.702255	1.42522	1.45615	1.42079	0.770762	0.987253	0.888489
452	17216	DATA	18820	222	35	gb|AI754733|gb|BE049566|gb|CA436034|gb|AW069067	chr5:135427069-135427010	0		17169	0	A_24_P610405	AI754733	AI754733		AI754733	cr29d06.x1 Human bone marrow stromal cells Homo sapiens cDNA clone HBMSC_cr29d06 3', mRNA sequence [AI754733]	7583	1889.54	chrNA:-1--1	17216	0.471506	3.24374	1.52822	0.47113	chrNA:-1--1	17216	0.560808	0.555672	0.369921	2.77152	2.99908	1.87321	0.732102	1.25908	0.815088
239	17238	DATA	18843	222	58		chr5:130736883-130736824	0		17213	0	A_24_P926115	A_24_P926115	A_24_P926115		A_24_P926115	Unknown	8167.03	1889.63	chrNA:-1--1	17238	0.471991	3.09046	0.87417	0.282861	chrNA:-1--1	17238	0.593019	0.525299	0.624903	1.73741	1.8752	1.56964	0.575746	1.10178	0.58267
727	17305	DATA	18917	223	47	ens|ENST00000334973|gb|AF451986|ref|XM_001127928|ref|XM_001133640	chr2:238801074-238798831	0		17346	0	A_24_P469746	LOC151174	LOC151174	151174	ENST00000334973	Homo sapiens chromosome 2 unknown mRNA. [AF451986]	7873.94	1896.84	chrNA:-1--1	17305	0.473321	3.53549	0.801539	0.226712	chrNA:-1--1	17305	0.601668	0.66032	0.724653	1.9687	1.59465	1.75777	0.878529	NaN	1.02889
1356	17330	DATA	18944	223	74	gb|AW188368|gb|AW005059|gb|BF061723|gb|BM128789	chr10:75213008-75212949	0		17395	0	A_32_P51082	AW188368	AW188368		AW188368	AW188368 xj95g10.x1 Soares_NFL_T_GBC_S1 Homo sapiens cDNA clone IMAGE:2665026 3', mRNA sequence [AW188368]	8560.76	1896.84	chrNA:-1--1	17330	0.473807	5.75391	1.89741	0.329761	chrNA:-1--1	17330	0.749915	0.59254	0.455757	2.5461	2.82371	3.283	0.373362	0.5515	0.645069
304	17373	DATA	18991	224	36		chr17:062459693-062459634	0		17328	0	A_24_P494658	A_24_P494658	A_24_P494658		A_24_P494658	Unknown	7608.5	1903.94	chrNA:-1--1	17373	0.474608	3.12977	0.692971	0.221413	chrNA:-1--1	17373	0.848488	0.890466	0.964058	1.84764	1.84764	1.6705	0.880942	1.22019	0.853884
240	17459	DATA	19083	225	43	ref|NM_138383|ens|ENST00000388860|ens|ENST00000388861|ens|ENST00000338779	chr16:69255561-69255502	0		17496	0	A_24_P375728	ABBA-1	ABBA-1	92154	NM_138383	Homo sapiens actin-bundling protein with BAIAP2 homology (ABBA-1), mRNA [NM_138383]	7773.5	1911.5	chrNA:-1--1	17459	0.47618	3.09153	0.638746	0.206612	chrNA:-1--1	17459	0.537474	0.625932	0.893105	1.36562	1.29328	1.46589	0.470455	0.541026	0.562706
1101	17487	DATA	19114	225	74	thc|THC2567500|gb|F10881|gb|BU727148|gb|AA582779	chr9:138454656-138454715	0		17554	0	A_32_P16662	THC2567500	THC2567500		THC2567500	F10881 HSC3LC012 normalized infant brain cDNA Homo sapiens cDNA clone c-3lc01 3', mRNA sequence [F10881]	8560.97	1911.55	chrNA:-1--1	17487	0.476704	4.19517	0.893195	0.212911	chrNA:-1--1	17487	0.744131	0.617171	0.703863	1.7515	1.73064	2.08613	0.846097	0.790554	0.928479
1205	17490	DATA	19117	225	77	gb|BF195626|gb|BG986334|gb|BG874534|gb|BQ303949	chr7:148347152-148347211	0		17558	0	A_32_P192804	BF195626	BF195626		BF195626	BF195626 7n86a01.x1 NCI_CGAP_Ov18 Homo sapiens cDNA clone IMAGE:3571464 3' similar to SW:ER72_HUMAN P13667 PROTEIN DISULFIDE ISOMERASE-RELATED PROTEIN ERP-72 PRECURSOR ;, mRNA sequence [BF195626]	8637.11	1911.5	chrNA:-1--1	17490	0.476753	4.56537	0.884065	0.193646	chrNA:-1--1	17490	0.702269	0.655644	0.576808	1.85326	1.87547	1.90117	1.05841	1.25768	0.909048
188	17547	DATA	19179	226	54	ref|NM_014693|ref|NM_001037324|gb|AF521189|gb|AB011176	chr3:185490770-185490829	0		17516	0	A_23_P257786	ECE2	ECE2	9718	NM_014693	Homo sapiens endothelin converting enzyme 2 (ECE2), transcript variant 1, mRNA [NM_014693]	8065.5	1918.65	chrNA:-1--1	17547	0.477632	3.05902	0.367863	0.120255	chrNA:-1--1	17547	0.488797	0.528794	0.470451	NaN	NaN	NaN	NaN	NaN	NaN
951	17550	DATA	19182	226	57	ref|NM_015063|ens|ENST00000236877|gb|AB029010|gb|AL512764	chr19:52624343-52624284	0		17522	0	A_23_P336954	SLC8A2	SLC8A2	6543	NM_015063	Homo sapiens solute carrier family 8 (sodium-calcium exchanger), member 2 (SLC8A2), mRNA [NM_015063]	8141.58	1918.57	chrNA:-1--1	17550	0.477696	3.90374	0.744913	0.19082	chrNA:-1--1	17550	0.39894	0.510666	0.532066	1.50957	1.37222	1.54919	NaN	NaN	NaN
745	17563	DATA	19195	226	70	gb|BQ272313|gb|BF090199|gb|BE699354|gb|AA703708	chr19:51803435-51803376	0		17547	0	A_32_P14386	BQ272313	BQ272313		BQ272313	BQ272313 ij92h09.x1 Human insulinoma Homo sapiens cDNA clone IMAGE:5779072 3' similar to SW:CALM_HUMAN P02593 CALMODULIN. [2] SW:CALM_HUMAN ;, mRNA sequence [BQ272313]	8472	1918.54	chrNA:-1--1	17563	0.477972	3.55512	0.755769	0.212586	chrNA:-1--1	17563	0.707502	0.591155	0.585291	1.67666	1.6809	1.65873	0.782539	1.18566	0.88831
943	17621	DATA	19260	227	50	gb|AI369525|gb|AI436809|gb|Z41674|gb|AW665411	chr11:45213027-45212968	0		17665	0	A_24_P891899	AI369525	AI369525		AI369525	AI369525 ta68h08.x1 Soares_total_fetus_Nb2HF8_9w Homo sapiens cDNA clone IMAGE:2049279 3' similar to contains element MIR repetitive element ;, mRNA sequence [AI369525]	7951.1	1926.45	chrNA:-1--1	17621	0.479138	3.88919	0.728998	0.187442	chrNA:-1--1	17621	0.753616	0.69946	0.892962	1.59655	1.59723	1.76948	0.621163	0.784579	0.821666
531	17704	DATA	19352	228	57	gb|XM_071013|ref|XM_939191|thc|THC2776688	chr9:93989039-93988980	0		17680	0	A_24_P194819	LOC138652	LOC138652	138652	XM_071013	PREDICTED: Homo sapiens similar to testicular serine protease 2 (LOC138652), mRNA [XM_071013]	8141.67	1933.5	chrNA:-1--1	17704	0.480736	3.31012	0.597798	0.180597	chrNA:-1--1	17704	0.499842	0.481575	0.531883	1.19242	1.40723	1.39788	0.880847	0.768704	0.663323
402	17767	DATA	19425	229	45	ref|NM_021569|ref|NM_007327|ref|NM_000832|ens|ENST00000315048	chr9:139182920-139182979	0		17809	0	A_23_P84670	GRIN1	GRIN1	2902	NM_021569	Homo sapiens glutamate receptor, ionotropic, N-methyl D-aspartate 1 (GRIN1), transcript variant NR1-2, mRNA [NM_021569]	7824.19	1940.99	chrNA:-1--1	17767	0.481876	3.21088	0.738826	0.230101	chrNA:-1--1	17767	0.725498	0.725974	1.07217	1.7334	1.56781	1.81258	0.691409	0.741012	0.857399
983	17852	DATA	19515	230	50	ens|ENST00000318930|ens|ENST00000382541|gb|BC031673	chr4:7991933-7991992	0		17819	0	A_32_P459242	ENST00000318930	ENST00000318930		ENST00000318930	Homo sapiens hypothetical gene supported by BC031673, mRNA (cDNA clone MGC:35057 IMAGE:5166037), complete cds. [BC031673]	7964.28	1948.33	chrNA:-1--1	17852	0.483466	3.9693	0.824795	0.207794	chrNA:-1--1	17852	0.704655	0.740766	0.933074	1.70525	1.67501	1.95432	0.65587	0.811033	0.767888
216	17875	DATA	19540	230	75	thc|THC2655417|thc|THC2666492	chr20:31051463-31051404	0		17865	0	A_23_P109224	THC2655417	THC2655417		THC2655417	Q5TDX9_HUMAN (Q5TDX9) OTTHUMP00000030619 (Fragment), complete [THC2655417]	8599	1948.32	chrNA:-1--1	17875	0.483931	3.07703	0.49514	0.160915	chrNA:-1--1	17875	0.473843	0.634297	0.731028	1.23083	1.23299	1.23316	0.62414	0.656246	0.638495
390	17910	DATA	19576	231	26	thc|THC2754464|gb|AA807922|gb|AW768291|gb|AA195257	chrX:064053487-064053546	0		17930	0	A_32_P220881	THC2754464	THC2754464		THC2754464	AA807922 nu98d12.s1 NCI_CGAP_Pr22 Homo sapiens cDNA clone IMAGE:1218743 3', mRNA sequence [AA807922]	7341.94	1956.23	chrNA:-1--1	17910	0.48468	3.20442	0.556175	0.173565	chrNA:-1--1	17910	0.5303	0.544243	0.613355	1.21415	1.12044	1.34277	0.437369	0.625776	0.520628
1104	17948	DATA	19618	231	68	thc|THC2770735|thc|THC2462367	chr16:24648579-24648638	0		18008	0	A_24_P829789	THC2770735	THC2770735		THC2770735	TNR6A_HUMAN (Q8NDV7) Trinucleotide repeat-containing gene 6A protein (CAG repeat protein 26) (Glycin-tryptophan protein of 182 kDa) (GW182 autoantigen) (GW1 protein) (EMSY interactor protein), partial (5%) [THC2770735]	8408.5	1955.5	chrNA:-1--1	17948	0.485309	4.20134	1.0352	0.246397	chrNA:-1--1	17948	0.727229	0.496304	0.582761	1.92636	2.14637	1.8669	0.630722	1.02608	0.930196
411	18080	DATA	19761	233	41	gb|AF318342|thc|THC2482563|thc|THC2623228	chr2:241039074-241039015	0		18117	0	A_24_P264059	AF318342	AF318342		AF318342	Homo sapiens pp14571 mRNA, complete cds. [AF318342]	7722.75	1970.42	chrNA:-1--1	18080	0.488009	3.2156	0.527666	0.164096	chrNA:-1--1	18080	0.614629	0.532398	0.723819	1.33593	1.33729	1.25455	0.637336	0.80343	0.693287
1264	18153	DATA	19841	234	36	ref|NM_178516|gb|AK092858|gb|BC034287|ens|ENST00000314586	chr16:65776100-65775960	0		18109	0	A_23_P424734	EXOC3L	EXOC3L	283849	NM_178516	Homo sapiens exocyst complex component 3-like (EXOC3L), mRNA [NM_178516]	7608.6	1977.86	chrNA:-1--1	18153	0.489319	4.89687	0.555519	0.113444	chrNA:-1--1	18153	0.641357	0.583953	0.650968	1.34031	1.35309	1.31268	0.665621	0.685923	0.715525
464	18226	DATA	19920	235	30	ref|NM_173832|ens|ENST00000330701|ens|ENST00000324192|gb|AK096024	chr8:144403762-144403821	0		18250	0	A_23_P346357	ZFP41	ZFP41	286128	NM_173832	Homo sapiens zinc finger protein 41 homolog (mouse) (ZFP41), mRNA [NM_173832]	7443.73	1984.99	chrNA:-1--1	18226	0.490868	3.25208	0.421603	0.129641	chrNA:-1--1	18226	0.616643	0.601509	0.605659	1.2106	1.13679	1.2603	0.89305	0.977156	0.959359
308	18304	DATA	20010	236	35	gb|BM667833|gb|AI347833|gb|AA199697|gb|BM128912	chr2:63971895-63971836	0		18260	0	A_32_P148199	BM667833	BM667833		BM667833	BM667833 UI-E-DW0-agj-g-19-0-UI.s1 UI-E-DW0 Homo sapiens cDNA clone UI-E-DW0-agj-g-19-0-UI 3', mRNA sequence [BM667833]	7583.19	1992.43	chrNA:-1--1	18304	0.492262	3.1328	1.24775	0.398285	chrNA:-1--1	18304	0.796631	0.599401	0.422785	1.79365	2.41676	2.79003	1.07978	1.22658	1.16468
762	18337	DATA	20050	236	75	ref|NM_014069|gb|AF484420|ens|ENST00000259845|ens|ENST00000383345	chr6:31213601-31213542	0		18328	0	A_24_P41794	PSORS1C2	PSORS1C2	170680	NM_014069	Homo sapiens psoriasis susceptibility 1 candidate 2 (PSORS1C2), mRNA [NM_014069]	8599	1992.32	chrNA:-1--1	18337	0.49296	3.57952	0.897396	0.250703	chrNA:-1--1	18337	0.644741	0.587172	0.82792	1.74955	1.79164	1.83124	0.485893	0.978964	0.625912
801	18415	DATA	20141	237	81	ref|NM_001013736|gb|AK125992|ens|ENST00000358047|thc|THC2481432	chrX:36938596-36938655	0		18484	0	A_32_P158417	FAM47C	FAM47C	442444	NM_001013736	Homo sapiens family with sequence similarity 47, member C (FAM47C), mRNA [NM_001013736]	8738.67	1999.5	chrNA:-1--1	18415	0.49436	3.62511	0.753168	0.207764	chrNA:-1--1	18415	0.693883	0.587952	0.907219	1.67336	1.6717	1.60813	0.598392	0.860133	0.724189
825	18424	DATA	20150	238	5	gb|AK127904|gb|BX442445|thc|THC2589239|thc|THC2625317	chr5:70868977-70869036	0		18354	0	A_24_P793483	AK127904	AK127904		AK127904	Homo sapiens cDNA FLJ46011 fis, clone SPLEN2007314. [AK127904]	6821.37	2007.4	chrNA:-1--1	18424	0.494548	3.65874	1.38717	0.37914	chrNA:-1--1	18424	0.728626	0.684541	0.553142	2.19349	2.87402	2.42678	0.767336	1.4113	0.80284
1005	18542	DATA	20286	239	56		chr7:056411070-056411011	0		18593	0	A_32_P15706	A_32_P15706	A_32_P15706		A_32_P15706	Unknown	8103.74	2014.76	chrNA:-1--1	18542	0.496825	4.00749	0.684095	0.170704	chrNA:-1--1	18542	0.73832	0.6495	0.865205	1.57452	1.72001	1.56758	0.758965	0.852118	0.84544
1026	18552	DATA	20296	239	66	ref|NM_005883|ens|ENST00000233607|ens|ENST00000238483|gb|AB012162	chr19:1421125-1421184	0		18611	0	A_24_P254133	APC2	APC2	10297	NM_005883	Homo sapiens adenomatosis polyposis coli 2 (APC2), mRNA [NM_005883]	8357.81	2014.39	chrNA:-1--1	18552	0.497066	4.05306	0.961385	0.237199	chrNA:-1--1	18552	0.578499	0.603662	0.8191	1.85026	1.88349	2.03495	0.607906	0.945224	0.978233
1256	18558	DATA	20303	239	73	gb|BC013729|gb|AY952884|thc|THC2569152|thc|THC2501527	chr21:45095362-45095303	0		18624	0	A_32_P85925	PTTG1IP	PTTG1IP	754	BC013729	Homo sapiens pituitary tumor-transforming 1 interacting protein, mRNA (cDNA clone IMAGE:3859592), partial cds. [BC013729]	8535.69	2014.33	chrNA:-1--1	18558	0.497135	4.82807	1.49109	0.308838	chrNA:-1--1	18558	0.781074	0.60931	0.700851	2.52053	2.92188	2.23389	0.648322	0.940235	0.722147
26	18560	DATA	20305	239	75	ref|NM_004689|gb|AF508978|gb|BC006177|ens|ENST00000331320	chr14:105003876-105003935	0		18628	0	A_24_P241370	MTA1	MTA1	9112	NM_004689	Homo sapiens metastasis associated 1 (MTA1), mRNA [NM_004689]	8586.56	2014.47	chrNA:-1--1	18560	0.497162	2.96206	0.691908	0.23359	chrNA:-1--1	18560	0.691587	0.717097	0.903855	1.39309	1.48899	1.77782	0.524658	0.716162	0.718851
42	18685	DATA	20444	241	44	ref|NM_024082|gb|BC128256|gb|BC128409|gb|AF326350	chrX:150620240-150620298	0		18724	0	A_23_P387537	PRRG3	PRRG3	79057	NM_024082	Homo sapiens proline rich Gla (G-carboxyglutamic acid) 3 (transmembrane) (PRRG3), mRNA [NM_024082]	7799	2029	chrNA:-1--1	18685	0.499347	2.97049	0.640155	0.215505	chrNA:-1--1	18685	0.541523	0.846584	0.787527	1.34874	1.21886	1.10611	0.208922	0.354513	0.399322
318	18754	DATA	20518	242	33	ref|NM_032326|gb|BC005158|ens|ENST00000264771|ens|ENST00000382993	chr4:942252-942311	0		18705	0	A_23_P58148	TMEM175	TMEM175	84286	NM_032326	Homo sapiens transmembrane protein 175 (TMEM175), mRNA [NM_032326]	7532.5	2036.7	chrNA:-1--1	18754	0.500683	3.13914	0.472147	0.150407	chrNA:-1--1	18754	0.695335	0.691765	0.832502	1.36262	1.27059	1.37628	0.733108	0.763728	0.838812
1268	18773	DATA	20539	242	54	gb|BC035592|gb|BC030554|ref|XM_940430|thc|THC2489492	chr7:38356079-38356020	0		18743	0	A_24_P927432	TRGV5	TRGV5		BC035592	Homo sapiens T cell receptor gamma variable 5, mRNA (cDNA clone MGC:45453 IMAGE:5575279), complete cds. [BC035592]	8065.68	2036.61	chrNA:-1--1	18773	0.501087	4.92007	0.922233	0.187443	chrNA:-1--1	18773	0.568694	0.616235	0.755043	1.90821	1.96937	1.73125	0.925663	0.898101	0.773129
536	18795	DATA	20566	242	81	ens|ENST00000377444|ens|ENST00000377432|gb|AK056607|gb|AK057547	chr11:64270596-64270537	0		18791	0	A_23_P52657	PYGM	PYGM	5837	ENST00000377444	Glycogen phosphorylase, muscle form (EC 2.4.1.1) (Myophosphorylase). [Source:Uniprot/SWISSPROT;Acc:P11217] [ENST00000377444]	8751.5	2036	chrNA:-1--1	18795	0.501539	3.31221	0.671682	0.20279	chrNA:-1--1	18795	0.879275	0.768072	0.803826	1.63247	1.65157	1.64043	0.826459	1.01279	0.6227
981	18820	DATA	20591	243	21	ref|NM_030943|ens|ENST00000299155|gb|AF328788|gb|AK055802	chr14:102466806-102466865	0		18836	0	A_23_P48455	AMN	AMN	81693	NM_030943	Homo sapiens amnionless homolog (mouse) (AMN), mRNA [NM_030943]	7215.03	2044.28	chrNA:-1--1	18820	0.502015	3.96556	0.715854	0.180518	chrNA:-1--1	18820	0.708333	0.765711	0.929096	1.57084	1.56443	1.70467	0.585003	0.712046	0.754611
1003	18845	DATA	20620	243	50	ref|NM_207495|gb|BX640709|gb|AK123663|ens|ENST00000296850	chr6:2935582-2935641	0		18888	0	A_24_P229389	DKFZp686I15217	DKFZp686I15217		NM_207495	Homo sapiens hypothetical protein DKFZp686I15217 (DKFZp686I15217), mRNA [NM_207495]	7951.5	2043.5	chrNA:-1--1	18845	0.50255	4.00136	1.11238	0.278002	chrNA:-1--1	18845	0.41035	0.720114	0.492694	NaN	2.3142	1.84171	1.03961	NaN	0.967956
427	18865	DATA	20644	243	74	ref|NM_153033|gb|BC042482|gb|AK056631|ens|ENST00000275532	chr7:65741333-65741392	0		18931	0	A_23_P157380	KCTD7	KCTD7	154881	NM_153033	Homo sapiens potassium channel tetramerisation domain containing 7 (KCTD7), mRNA [NM_153033]	8561.11	2043.5	chrNA:-1--1	18865	0.502906	3.22273	0.782347	0.242759	chrNA:-1--1	18865	1.21428	1.01691	1.00749	1.7183	2.10633	1.79738	0.953344	0.681338	0.794974
262	18927	DATA	20711	244	56		chr14:103744338-103744397	0		18901	0	A_24_P565503	A_24_P565503	A_24_P565503		A_24_P565503	Unknown	8116.29	2051.04	chrNA:-1--1	18927	0.50405	3.10707	0.550333	0.177122	chrNA:-1--1	18927	0.683409	0.702202	0.83868	1.48483	1.27593	1.28551	0.659282	0.662537	0.548957
1172	19001	DATA	20795	245	55	ref|NM_014418|ref|NM_020550|gb|AB035333|gb|AB035334	chr14:95207574-95215217	0		19050	0	A_23_P363196	TCL6	TCL6	27004	NM_014418	Homo sapiens T-cell leukemia/lymphoma 6 (TCL6), transcript variant TCL6a2, mRNA [NM_014418]	8078.63	2058.36	chrNA:-1--1	19001	0.505552	4.44562	0.782193	0.175947	chrNA:-1--1	19001	0.672904	0.655645	0.874919	1.73705	1.59716	1.76363	0.7063	0.790366	0.748076
671	19182	DATA	20990	247	80	gb|BC028378	chr2:27202882-27202941	0		19254	0	A_24_P918739	ABHD1	ABHD1	84696	BC028378	Homo sapiens abhydrolase domain containing 1, mRNA (cDNA clone IMAGE:4812401). [BC028378]	8713.5	2072.65	chrNA:-1--1	19182	0.50905	3.44802	1.01229	0.293587	chrNA:-1--1	19182	NaN	0.766825	NaN	1.7127	2.41402	NaN	NaN	NaN	NaN
1212	19205	DATA	21014	248	19	ref|NM_006198|ens|ENST00000328619|ens|ENST00000380555|gb|AM183336	chr21:40222917-40222976	0		19142	0	A_23_P109322	PCP4	PCP4	5121	NM_006198	Homo sapiens Purkinje cell protein 4 (PCP4), mRNA [NM_006198]	7176.58	2080.43	chrNA:-1--1	19205	0.509571	4.60025	0.924362	0.200937	chrNA:-1--1	19205	0.832895	1.02483	0.860897	2.15303	1.95787	1.93657	0.755814	0.834758	0.9969
1346	19210	DATA	21019	248	24	gb|L08436|thc|THC2588162	chr16:83156826-83156885	0		19152	0	A_32_P158385	COTL1	COTL1	23406	L08436	Human autonomously replicating sequence (ARS) mRNA. [L08436]	7304.01	2080.36	chrNA:-1--1	19210	0.509664	5.63692	1.45989	0.258986	chrNA:-1--1	19210	0.860608	0.509391	0.554109	2.39705	2.73873	2.39657	0.710224	0.950434	0.790989
1027	19237	DATA	21050	248	55	gb|BC011398|gb|N29747|gb|N29768|gb|AA703642	chr5:130523192-130526211	0		19207	0	A_32_P47497	BC011398	BC011398		BC011398	Homo sapiens myosin regulatory light chain MRCL3, mRNA (cDNA clone IMAGE:3856334), **** WARNING: chimeric clone ****. [BC011398]	8091.01	2080.4	chrNA:-1--1	19237	0.510186	4.05489	1.3581	0.334929	chrNA:-1--1	19237	0.652034	0.492098	0.446976	2.35083	2.71435	2.14725	0.860627	1.44417	1.0013
1293	19274	DATA	21089	249	9	gb|BC063542	chr5:170771314-170771373	0		19281	0	A_32_P135790	BC063542	BC063542		BC063542	Homo sapiens cDNA clone IMAGE:4525305, **** WARNING: chimeric clone ****. [BC063542]	6910.37	2087.6	chrNA:-1--1	19274	0.510933	5.16179	1.50412	0.291394	chrNA:-1--1	19274	0.798318	0.655363	0.586693	2.31343	2.83833	2.87807	0.95399	1.1895	0.984577
1236	19324	DATA	21143	249	63		chr2:089746210-089746288	0		19383	0	A_23_P56868	A_23_P56868	A_23_P56868		A_23_P56868	Unknown	8281.43	2087.81	chrNA:-1--1	19324	0.511892	4.71736	1.15464	0.244765	chrNA:-1--1	19324	0.739978	0.719673	0.855107	2.14499	2.42483	2.10916	0.642863	1.04579	0.881192
609	19382	DATA	21203	250	38	ref|NM_016170|gb|AB008501|gb|BC006356|thc|NP106892	chr2:74595605-74595664	0		19336	0	A_24_P328446	TLX2	TLX2	3196	NM_016170	Homo sapiens T-cell leukemia homeobox 2 (TLX2), mRNA [NM_016170]	7659.27	2095.36	chrNA:-1--1	19382	0.512966	3.38283	0.617925	0.182665	chrNA:-1--1	19382	0.741211	0.857737	1.02636	1.54961	1.45253	1.59785	0.660333	0.757612	0.701322
946	19482	DATA	21308	251	58	gb|AW939027|gb|CD673945|gb|AW409951|gb|AW390660	chr7:2385657-2385598	0		19533	0	A_32_P107033	AW939027	AW939027		AW939027	AW939027 QV1-DT0068-240200-085-b05 DT0068 Homo sapiens cDNA, mRNA sequence [AW939027]	8154.36	2102.11	chrNA:-1--1	19482	0.514874	3.8937	0.900264	0.23121	chrNA:-1--1	19482	0.759366	0.779023	0.523879	1.92054	1.79932	1.84044	0.636344	1.0348	0.811906
562	19575	DATA	21407	252	72		chr13:020219351-020219292	0		19561	0	A_24_P418786	A_24_P418786	A_24_P418786		A_24_P418786	Unknown	8523.24	2109.5	chrNA:-1--1	19575	0.516606	3.3338	0.987832	0.296308	chrNA:-1--1	19575	0.396694	0.349164	0.628947	1.78861	2.02375	1.54633	0.577859	1.01199	0.649967
145	19576	DATA	21408	252	73	ref|XM_060328|ref|XM_939580	chr1:170060724-170060665	0		19563	0	A_24_P152356	LOC127099	LOC127099		XM_060328	PREDICTED: Homo sapiens similar to 60S acidic ribosomal protein P1 (LOC127099), mRNA [XM_060328]	8548.5	2109.5	chrNA:-1--1	19576	0.516631	3.03447	0.439818	0.144941	chrNA:-1--1	19576	0.794843	0.739016	0.77031	1.43816	1.35063	1.38137	1.05682	1.17731	1.00385
817	19630	DATA	21468	253	48	ref|NM_002479|ens|ENST00000241651|gb|X17651|gb|BC006347	chr1:201319544-201319485	0		19671	0	A_24_P311036	MYOG	MYOG	4656	NM_002479	Homo sapiens myogenin (myogenic factor 4) (MYOG), mRNA [NM_002479]	7900.61	2116.8	chrNA:-1--1	19630	0.517755	3.6475	0.918986	0.25195	chrNA:-1--1	19630	0.605979	0.61052	0.702474	1.81291	2.09728	1.60345	0.757329	0.957255	0.694048
996	19639	DATA	21479	253	59	gb|BG944303	chr2:10121485-10121426	0		19691	0	A_24_P937169	BG944303	BG944303		BG944303	BG944303 ax48h12.x2 Hembase; Erythroid Progenitor Cells (LCB:ax library) Homo sapiens cDNA clone ax48h12 random, mRNA sequence [BG944303]	8180.09	2116.61	chrNA:-1--1	19639	0.517907	3.98818	0.708616	0.177679	chrNA:-1--1	19639	0.635463	0.684805	0.802483	1.50356	1.63219	1.72417	0.777729	0.89174	0.74495
1120	19784	DATA	21639	255	49	ref|NM_033423|gb|AY232657|gb|AY232658|ens|ENST00000216338	chr14:24145608-24145549	0		19829	0	A_23_P128993	GZMH	GZMH	2999	NM_033423	Homo sapiens granzyme H (cathepsin G-like 2, protein h-CCPX) (GZMH), mRNA [NM_033423]	7926.33	2131.5	chrNA:-1--1	19784	0.520726	4.24829	0.972098	0.228821	chrNA:-1--1	19784	0.726243	0.823199	0.855748	2.14187	2.15243	NaN	NaN	NaN	NaN
858	19801	DATA	21657	255	67	ref|NM_032607|gb|AB073612|ens|ENST00000078445|ens|ENST00000381943	chr19:4122473-4122708	0		19862	0	A_24_P57207	CREB3L3	CREB3L3	84699	NM_032607	Homo sapiens cAMP responsive element binding protein 3-like 3 (CREB3L3), mRNA [NM_032607]	8383.44	2131.98	chrNA:-1--1	19801	0.521045	3.70588	0.653568	0.17636	chrNA:-1--1	19801	0.738277	0.660293	0.785075	1.55079	1.65154	1.48589	0.666194	0.880446	0.858817
1253	19878	DATA	21739	256	64	gb|AL516833|gb|AI088710|gb|BM352035|thc|THC2567622	chr5:133335926-133335985	0		19857	0	A_32_P179771	AL516833	AL516833		AL516833	AL516833 Homo sapiens NEUROBLASTOMA Homo sapiens cDNA clone CS0DA007YN22 3-PRIME, mRNA sequence [AL516833]	8319.83	2138.83	chrNA:-1--1	19878	0.522549	4.80878	1.27336	0.2648	chrNA:-1--1	19878	0.7105	0.515813	0.519154	2.0769	2.51529	2.27534	0.786757	1.152	0.880119
1283	19946	DATA	21815	257	55	thc|NP285481		0		19993	0	A_24_P936836	NP285481	NP285481		NP285481	GB|AJ278917.1|CAC07210.1 putative ATP-binding cassette protein [Homo sapiens] [NP285481]	8078.58	2146.43	chrNA:-1--1	19946	0.523938	5.06434	0.910471	0.179781	chrNA:-1--1	19946	0.811202	0.747036	0.818862	1.95839	1.92904	1.71508	0.730395	0.795413	0.623207
1284	20035	DATA	21912	258	67	ref|NM_052941|ens|ENST00000355754|gb|AK131094|gb|AL832576	chr1:89420383-89420324	0		20016	0	A_24_P45446	GBP4	GBP4	115361	NM_052941	Homo sapiens guanylate binding protein 4 (GBP4), mRNA [NM_052941]	8396.08	2153.95	chrNA:-1--1	20035	0.52568	5.08159	0.77685	0.152875	chrNA:-1--1	20035	0.727812	0.734869	0.855074	1.81318	1.70615	1.71218	0.732823	0.845621	0.862114
95	20077	DATA	21956	259	26		chr15:069420918-069420977	0		20099	0	A_32_P8857	A_32_P8857	A_32_P8857		A_32_P8857	Unknown	7342	2161.32	chrNA:-1--1	20077	0.526456	3.00332	1.2565	0.41837	chrNA:-1--1	20077	0.748418	0.606386	0.503112	2.34343	2.78879	1.93306	0.830841	1.55414	1.08859
852	20123	DATA	22004	259	74	ref|NM_018713|ens|ENST00000366926|gb|AK090806|gb|AX746624	chr1:218155127-218155068	0		20190	0	A_23_P86242	SLC30A10	SLC30A10	55532	NM_018713	Homo sapiens solute carrier family 30, member 10 (SLC30A10), mRNA [NM_018713]	8561.09	2160.61	chrNA:-1--1	20123	0.527373	3.69714	0.72662	0.196536	chrNA:-1--1	20123	0.0480225	0.0443482	0.0553124	0.799115	1.15337	0.861845	NaN	NaN	NaN
1372	20177	DATA	22065	260	50	gb|BE714413|gb|AA603071|gb|AI478232|gb|AA643660	chr22:35736943-35737002	0		20146	0	A_32_P157415	BE714413	BE714413		BE714413	BE714413 PM1-HT0724-140600-001-e06 HT0724 Homo sapiens cDNA, mRNA sequence [BE714413]	7964.42	2168.43	chrNA:-1--1	20177	0.528395	6.02107	1.27962	0.212524	chrNA:-1--1	20177	0.745219	0.728902	0.497037	2.13055	2.44648	2.35147	0.887382	0.782906	0.862763
942	20202	DATA	22093	260	78	ens|ENST00000329385|ref|XM_001126338|ref|XM_001128881	chr11:1867026-1866967	0		20196	0	A_24_P247273	ENST00000329385	ENST00000329385		ENST00000329385	PREDICTED: Homo sapiens hypothetical protein LOC728008 (LOC728008), mRNA [XM_001126338]	8675.43	2168.39	chrNA:-1--1	20202	0.528981	3.88688	0.794227	0.204335	chrNA:-1--1	20202	0.610386	0.564002	0.870639	1.63787	1.64843	1.65588	0.586359	0.809054	0.608012
36	20205	DATA	22096	260	81		chr21:043370461-043370402	0		20201	0	A_24_P912856	A_24_P912856	A_24_P912856		A_24_P912856	Unknown	8751.45	2168.2	chrNA:-1--1	20205	0.52903	2.96809	0.630357	0.212378	chrNA:-1--1	20205	0.668911	0.596325	0.940117	1.49273	1.54031	1.47942	0.622585	0.860152	0.704771
207	20206	DATA	22097	260	82	thc|THC2633447	chr14:95180921-95180980	0		20202	0	A_32_P67769	THC2633447	THC2633447		THC2633447	Unknown	8776.33	2168.49	chrNA:-1--1	20206	0.529059	3.07123	0.716448	0.233277	chrNA:-1--1	20206	0.388283	0.422751	0.686296	1.31018	1.50891	1.31272	0.403644	0.686933	0.410923
361	20230	DATA	22122	261	22	thc|THC2625851	chr7:158444029-158444088	0		20248	0	A_32_P106925	THC2625851	THC2625851		THC2625851	Unknown	7240.42	2175.57	chrNA:-1--1	20230	0.529615	3.18173	0.64375	0.202327	chrNA:-1--1	20230	0.688846	0.717897	0.896683	1.33184	1.47291	1.54161	0.455549	0.715947	0.583542
1116	20266	DATA	22162	261	62	ref|NM_153453|ref|NM_182645|ens|ENST00000352536|ens|ENST00000326274	chr6:117696166-117696225	0		20319	0	A_32_P459849	VGLL2	VGLL2	245806	NM_153453	Homo sapiens vestigial like 2 (Drosophila) (VGLL2), transcript variant 2, mRNA [NM_153453]	8256.42	2175.57	chrNA:-1--1	20266	0.530373	4.24161	0.647362	0.152622	chrNA:-1--1	20266	0.680723	0.561894	0.760306	1.32766	1.41907	1.42737	0.570703	0.53392	0.527168
959	20340	DATA	22244	262	59	gb|CN304251	chr20:56825940-56825881	0		20315	0	A_24_P776784	CN304251	CN304251		CN304251	17000532640995 GRN_ES Homo sapiens cDNA 5', mRNA sequence [CN304251]	8192.63	2183.26	chrNA:-1--1	20340	0.531692	3.91111	0.731093	0.186927	chrNA:-1--1	20340	0.579925	0.584384	0.805992	1.6231	1.61403	1.48668	0.608847	0.792265	0.709265
326	20341	DATA	22245	262	60	ref|NM_170694|ref|NM_014509|gb|AK094872|gb|CR456455	chr22:41236592-41236651	0		20316	0	A_24_P340696	SERHL	SERHL	94009	NM_170694	Homo sapiens serine hydrolase-like (SERHL), mRNA [NM_170694]	8218.42	2182.57	chrNA:-1--1	20341	0.53172	3.14642	1.02258	0.324998	chrNA:-1--1	20341	0.914044	1.02901	0.752482	2.57551	2.02861	1.94166	0.825921	NaN	0.887246
978	20451	DATA	22365	264	10	gb|BQ015701|gb|AL547361	chr5:137919052-137919111	0		20380	0	A_32_P51781	BQ015701	BQ015701		BQ015701	UI-H-DT1-awa-b-05-0-UI.s1 NCI_CGAP_DT1 Homo sapiens cDNA clone IMAGE:5886628 3', mRNA sequence [BQ015701]	6948.45	2198.3	chrNA:-1--1	20451	0.533913	3.96058	1.0202	0.257589	chrNA:-1--1	20451	0.584707	0.467447	0.508112	1.87429	2.18217	1.83136	1.00094	1.44268	1.20804
405	20466	DATA	22380	264	25	ref|NM_004577|ens|ENST00000275605|gb|BC063614|gb|Y10275	chr7:56046586-56046527	0		20409	0	A_23_P251987	PSPH	PSPH	5723	NM_004577	Homo sapiens phosphoserine phosphatase (PSPH), mRNA [NM_004577]	7329.44	2198.03	chrNA:-1--1	20466	0.534214	3.21148	0.960902	0.299208	chrNA:-1--1	20466	0.448849	0.348394	0.344	1.72141	2.01364	1.45557	0.691544	1.16306	0.902802
81	20493	DATA	22407	264	52	gb|BF368414|gb|BF335963|gb|BF368416|gb|BF368471	chr13:98801902-98801843	0		20459	0	A_32_P77416	BF368414	BF368414		BF368414	BF368414 CM4-GN0057-090900-298-f03 GN0057 Homo sapiens cDNA, mRNA sequence [BF368414]	8015.11	2197.5	chrNA:-1--1	20493	0.534631	2.99915	3.6506	1.21721	chrNA:-1--1	20493	6.65669	7.17761	3.74005	NaN	NaN	NaN	NaN	NaN	NaN
277	20509	DATA	22424	264	69	ref|NM_031313|ens|ENST00000295453|gb|X55958|gb|BC014139	chr2:232983591-232983650	0		20492	0	A_24_P131580	ALPPL2	ALPPL2	251	NM_031313	Homo sapiens alkaline phosphatase, placental-like 2 (ALPPL2), mRNA [NM_031313]	8446.71	2197.58	chrNA:-1--1	20509	0.535	3.11491	0.574833	0.184542	chrNA:-1--1	20509	0.57776	0.534304	0.772355	1.40421	1.4367	1.30576	0.66485	0.846568	0.715138
115	20522	DATA	22438	264	83		chr18:016944994-016945053	0		20519	0	A_32_P105865	A_32_P105865	A_32_P105865		A_32_P105865	Unknown	8802.57	2197.61	chrNA:-1--1	20522	0.535311	3.01766	0.779952	0.258463	chrNA:-1--1	20522	0.468684	0.335646	0.83723	1.53303	1.48488	1.69171	0.588654	0.720965	0.792361
489	20586	DATA	22507	265	67		chr1:004480750-004480809	0		20645	0	A_24_P499481	A_24_P499481	A_24_P499481		A_24_P499481	Unknown	8383.44	2205.29	chrNA:-1--1	20586	0.536602	3.27602	0.609143	0.18594	chrNA:-1--1	20586	0.619905	0.58296	0.767471	1.43394	1.57251	1.34088	0.67339	0.843519	0.763477
142	20587	DATA	22508	265	68	gb|AL517609|gb|BU618019|thc|THC2509054|thc|THC2495404	chr18:028246271-028246330	0		20647	0	A_32_P93187	AL517609	AL517609		AL517609	AL517609 Homo sapiens NEUROBLASTOMA Homo sapiens cDNA clone CS0DA003YM13 3-PRIME, mRNA sequence [AL517609]	8408.63	2205.26	chrNA:-1--1	20587	0.536627	3.03399	0.865859	0.285386	chrNA:-1--1	20587	0.712345	0.626501	0.568971	1.83854	1.99064	1.68086	0.819752	1.37398	0.891443
1133	20623	DATA	22550	266	25	gb|AI241366	chr7:135262217-135262276	0		20569	0	A_32_P193695	AI241366	AI241366		AI241366	qk17f03.x1 NCI_CGAP_Kid3 Homo sapiens cDNA clone IMAGE:1869245 3', mRNA sequence [AI241366]	7329.34	2212.82	chrNA:-1--1	20623	0.537285	4.29185	1.33388	0.310795	chrNA:-1--1	20623	0.882636	0.651177	0.620674	2.1393	2.47534	2.79582	0.853994	1.15886	0.952823
744	20626	DATA	22553	266	28	gb|S79912|thc|NP078705	chr7:30982144-30982203	0		20575	0	A_24_P17048	GHRHR	GHRHR	2692	S79912	GHRH-R=growth hormone-releasing hormone receptor {alternatively spliced} [human, GH-producing pituitary adenoma, mRNA Partial, 561 nt]. [S79912]	7405.5	2212.5	chrNA:-1--1	20626	0.537358	3.55453	0.571098	0.160667	chrNA:-1--1	20626	0.705454	0.678596	0.825462	1.48713	1.5865	1.37815	0.851828	0.845656	0.838041
971	20632	DATA	22559	266	34	ens|ENST00000376881|ens|ENST00000383520|ens|ENST00000383629|ens|ENST00000376883	chr6:29748775-29748716	0		20586	0	A_32_P80245	ENST00000376881	ENST00000376881		ENST00000376881	Zinc finger protein 57 homolog (Mouse). [Source:Uniprot/SPTREMBL;Acc:Q5SSB1] [ENST00000376881]	7557.89	2212.5	chrNA:-1--1	20632	0.537486	3.94661	1.03415	0.262036	chrNA:-1--1	20632	0.867784	0.68126	0.634821	NaN	NaN	2.40132	1.33947	NaN	1.02791
748	20638	DATA	22566	266	41	thc|THC2587750|gb|W45382|gb|R41522|gb|AW517472	chr17:007422462-007422403	0		20598	0	A_32_P63166	THC2587750	THC2587750		THC2587750	MUSELF4A5 protein synthesis initiation factor 4A {Mus musculus} (exp=-1; wgp=0; cg=0), partial (21%) [THC2587750]	7735.81	2212.77	chrNA:-1--1	20638	0.537638	3.55816	1.05944	0.297749	chrNA:-1--1	20638	0.616887	0.50884	0.440586	2.09294	2.19245	1.63335	0.767767	1.14386	0.858833
1314	20644	DATA	22572	266	47	gb|BI003432|gb|AI873036|gb|AI364565|gb|D80033	chr22:044618466-044618407	0		20608	0	A_32_P162760	BI003432	BI003432		BI003432	BI003432 PM0-HN0073-080201-005-d02_1 HN0073 Homo sapiens cDNA, mRNA sequence [BI003432]	7887.94	2212.49	chrNA:-1--1	20644	0.53771	5.29269	1.28507	0.242801	chrNA:-1--1	20644	0.888594	0.643781	0.586124	2.23523	2.56981	2.56154	1.07093	1.27945	1.11262
8	20668	DATA	22597	266	72		chr10:042541307-042541366	0		20655	0	A_24_P458252	A_24_P458252	A_24_P458252		A_24_P458252	Unknown	8523.09	2212.39	chrNA:-1--1	20668	0.538221	2.95785	0.85495	0.289045	chrNA:-1--1	20668	0.683071	0.589804	0.730864	1.70834	2.2077	1.57568	0.978748	1.0432	0.863679
691	20701	DATA	22634	267	24	ref|NM_003471|ref|NM_172160|ref|NM_172159|ens|ENST00000320719	chr3:157737293-157737352	0		20722	0	A_23_P44494	KCNAB1	KCNAB1	7881	NM_003471	Homo sapiens potassium voltage-gated channel, shaker-related subfamily, beta member 1 (KCNAB1), transcript variant 2, mRNA [NM_003471]	7291.42	2219.57	chrNA:-1--1	20701	0.538918	3.48107	0.485601	0.139497	chrNA:-1--1	20701	0.153619	0.156176	0.153383	0.402686	0.382077	0.418697	NaN	NaN	NaN
1152	20703	DATA	22636	267	26	thc|THC2509970|gb|T97996|gb|BG057311	chr17:24071726-24071785	0		20725	0	A_32_P60076	THC2509970	THC2509970		THC2509970	T97996 ye56c04.s1 Soares fetal liver spleen 1NFLS Homo sapiens cDNA clone IMAGE:121734 3' similar to SP:RL2B_RAT P29316 60S RIBOSOMAL PROTEIN ;, mRNA sequence [T97996]	7342.23	2219.99	chrNA:-1--1	20703	0.538968	4.36553	0.94499	0.216466	chrNA:-1--1	20703	0.762543	0.668573	0.596945	1.99189	1.98515	1.67644	0.687146	0.905319	0.765802
1216	20734	DATA	22668	267	58	ref|NM_014961|ens|ENST00000226328|gb|AB020678|gb|BC051716	chr4:71877640-71877699	0		20785	0	A_23_P336083	RUFY3	RUFY3	22902	NM_014961	Homo sapiens RUN and FYVE domain containing 3 (RUFY3), transcript variant 2, mRNA [NM_014961]	8154.58	2219.57	chrNA:-1--1	20734	0.539631	4.61334	1.18109	0.256017	chrNA:-1--1	20734	1.03486	0.97772	0.873848	2.20738	NaN	2.29539	0.835544	NaN	0.475012
897	20856	DATA	22801	269	21	thc|THC2544236|thc|THC2530569|thc|THC2497519|thc|THC2519839	chr6:160020489-160020548	0		20873	0	A_32_P91773	THC2544236	THC2544236		THC2544236	ALU1_HUMAN (P39188) Alu subfamily J sequence contamination warning entry, partial (10%) [THC2530569]	7215.11	2234.5	chrNA:-1--1	20856	0.542041	3.77873	4.70315	1.24464	chrNA:-1--1	20856	3.86853	3.00543	2.81219	7.96788	9.7017	5.877	1.60965	1.17231	1.40331
1289	20883	DATA	22830	269	50	gb|BG547692|thc|THC2638402	chr5:115698217-115698276	0		20922	0	A_32_P160875	BG547692	BG547692		BG547692	602575538F1 NIH_MGC_77 Homo sapiens cDNA clone IMAGE:4703745 5', mRNA sequence [BG547692]	7951.7	2234.42	chrNA:-1--1	20883	0.542585	5.11379	0.917646	0.179446	chrNA:-1--1	20883	0.724758	0.899241	0.996166	1.98838	1.82544	1.92579	0.743178	0.732483	0.686861
1217	20965	DATA	22925	270	60		chr9:089748530-089748589	0		20940	0	A_24_P622375	A_24_P622375	A_24_P622375		A_24_P622375	Unknown	8218.46	2241.35	chrNA:-1--1	20965	0.544072	4.6226	1.28009	0.276921	chrNA:-1--1	20965	0.792415	0.656391	0.678201	1.80877	2.16616	2.39618	0.287002	0.519241	0.508135
1371	20970	DATA	22930	270	65	gb|AK127966|thc|THC2642755|thc|THC2478434	chr7:153386344-153386285	0		20949	0	A_24_P920278	AK127966	AK127966		AK127966	Homo sapiens cDNA FLJ46080 fis, clone TESTI2004971. [AK127966]	8345.33	2241.5	chrNA:-1--1	20970	0.544142	5.95802	1.07019	0.179623	chrNA:-1--1	20970	0.553844	0.550719	0.481868	1.77523	2.02558	1.75101	0.530353	0.601412	0.521998
1380	21033	DATA	22995	271	45	ref|NM_033126|ens|ENST00000276616|gb|AY037806|gb|BC126182	chr8:87145432-87145373	0		21068	0	A_23_P43119	PSKH2	PSKH2	85481	NM_033126	Homo sapiens protein serine kinase H2 (PSKH2), mRNA [NM_033126]	7824.5	2249	chrNA:-1--1	21033	0.545396	6.23145	1.44972	0.232646	chrNA:-1--1	21033	0.519895	0.692198	0.64623	NaN	2.76408	2.54295	NaN	NaN	NaN
826	21067	DATA	23031	271	81	ref|NM_001017970|ens|ENST00000355702|gb|AK091169|gb|AX746825	chr14:60816353-60816294	0		21135	0	A_32_P143377	TMEM30B	TMEM30B	161291	NM_001017970	Homo sapiens transmembrane protein 30B (TMEM30B), mRNA [NM_001017970]	8738.91	2248.61	chrNA:-1--1	21067	0.546119	3.65965	0.767741	0.209785	chrNA:-1--1	21067	0.659878	0.436915	0.686477	1.75445	1.58141	1.49863	0.737285	0.890295	0.693997
1274	21246	DATA	23228	274	23	gb|BC008341|gb|AI950118|gb|DB318210|gb|AW732803	chr7:150281061-150281120	0		21186	0	A_32_P19365	BC008341	BC008341		BC008341	Homo sapiens cDNA clone IMAGE:3509098, **** WARNING: chimeric clone ****. [BC008341]	7278.75	2271.63	chrNA:-1--1	21246	0.549879	5.01818	1.3617	0.271354	chrNA:-1--1	21246	1.07982	1.00185	0.895997	2.25269	2.76863	2.23526	0.521383	0.637274	0.596868
125	21288	DATA	23271	274	66	gb|BC036762|ens|ENST00000315678|ref|XM_290712|ref|XM_937979	chr16:31354552-31354493	0		21269	0	A_24_P161144	MGC46336	MGC46336	283933	BC036762	Homo sapiens hypothetical protein MGC46336, mRNA (cDNA clone MGC:46336 IMAGE:5588928), complete cds. [BC036762]	8371.17	2270.87	chrNA:-1--1	21288	0.550644	3.02325	0.870805	0.288036	chrNA:-1--1	21288	0.583526	0.62975	0.880337	1.44761	1.46719	1.97273	0.356469	0.506765	0.533875
921	21290	DATA	23273	274	68	gb|AK000748|gb|BC063570|gb|BG272460|thc|THC2572294	chr12:006389116-006389175	0		21272	0	A_32_P187277	TBC1D8	TBC1D8	11138	AK000748	Homo sapiens cDNA FLJ20741 fis, clone HEP06932, highly similar to AB024057 Homo sapiens mRNA for vascular Rab-GAP/TBC-containing. [AK000748]	8421.43	2270.67	chrNA:-1--1	21290	0.550667	3.84095	1.75497	0.45691	chrNA:-1--1	21290	0.516127	0.474307	0.692114	3.21278	3.29876	2.21009	0.920523	1.24784	0.931951
1292	21327	DATA	23311	275	21	ref|NM_016270|ens|ENST00000248071|gb|BC035342|gb|AF205849	chr19:16297204-16297263	0		21346	0	A_24_P151305	KLF2	KLF2	10365	NM_016270	Homo sapiens Kruppel-like factor 2 (lung) (KLF2), mRNA [NM_016270]	7215.11	2278.5	chrNA:-1--1	21327	0.551385	5.14746	0.732236	0.142252	chrNA:-1--1	21327	1.15241	1.05679	1.02988	1.80961	1.76418	1.72142	0.804522	0.685422	0.760384
393	21351	DATA	23335	275	45	ref|NM_022737|gb|AK094869|gb|DQ893492|ens|ENST00000251473	chr19:11335858-11336051	0		21394	0	A_24_P151213	LPPR2	LPPR2	64748	NM_022737	Homo sapiens lipid phosphate phosphatase-related protein type 2 (LPPR2), mRNA [NM_022737]	7824.41	2278.28	chrNA:-1--1	21351	0.551827	3.20574	0.781143	0.24367	chrNA:-1--1	21351	0.654674	0.637606	0.702196	1.8814	1.65927	1.4294	0.74228	0.889815	0.586508
1203	21367	DATA	23351	275	61	gb|BC013025|gb|BM041657|gb|AI719865|thc|THC2589877	chr12:21679775-21679834	0		21424	0	A_32_P91821	BC013025	BC013025		BC013025	Homo sapiens cDNA clone IMAGE:3528660, **** WARNING: chimeric clone ****. [BC013025]	8231	2278.46	chrNA:-1--1	21367	0.552229	4.56317	1.22037	0.267439	chrNA:-1--1	21367	0.575333	0.45035	0.519892	2.12255	2.43184	1.8711	0.704834	0.96256	0.819674
798	21373	DATA	23357	275	67	ref|NM_033188|gb|AJ406937|thc|THC2491133	chr17:36558831-36558772	0		21436	0	A_23_P27197	KRTAP4-5	KRTAP4-5	85289	NM_033188	Homo sapiens keratin associated protein 4-5 (KRTAP4-5), mRNA [NM_033188]	8383.42	2278.43	chrNA:-1--1	21373	0.552364	3.62024	1.22029	0.337074	chrNA:-1--1	21373	0.616593	0.65578	0.930331	2.34302	2.7871	2.24525	1.96868	NaN	NaN
1404	21388	DATA	23374	275	84		chr9:101032498-101032440	0		21466	0	A_32_P234485	A_32_P234485	A_32_P234485		A_32_P234485	Unknown	8815.42	2278.43	chrNA:-1--1	21388	0.552733	6.98969	1.67075	0.239031	chrNA:-1--1	21388	0.639821	0.546612	0.424712	2.75254	2.89179	2.4916	0.67019	0.900539	0.903984
565	21437	DATA	23423	276	48	ref|NM_001001920|ens|ENST00000314644|thc|THC2603104	chr11:55078997-55079056	0		21401	0	A_23_P52914	OR4C15	OR4C15	81309	NM_001001920	Homo sapiens olfactory receptor, family 4, subfamily C, member 15 (OR4C15), mRNA [NM_001001920]	7913.5	2285.5	chrNA:-1--1	21437	0.553633	3.33702	0.612594	0.183575	chrNA:-1--1	21437	0.665324	0.618727	0.732103	1.37225	1.50602	1.44755	0.64803	0.879752	0.611093
803	21444	DATA	23431	276	56	gb|AF130069|thc|THC2482340	chr17:59961261-59961202	0		21416	0	A_24_P128354	AF130069	AF130069		AF130069	Homo sapiens clone FLB8436 PRO2277 mRNA, complete cds. [AF130069]	8116.7	2285.39	chrNA:-1--1	21444	0.553782	3.627	1.74906	0.482233	chrNA:-1--1	21444	1.26492	0.869857	1.16049	2.28443	3.3602	3.44165	0.697567	0.851255	0.623572
1117	21479	DATA	23471	277	11	ref|NM_018383|ens|ENST00000322313|gb|BC010283|thc|THC2466605	chr2:128178563-128178504	0		21488	0	A_32_P328023	WDR33	WDR33	55339	NM_018383	Homo sapiens WD repeat domain 33 (WDR33), transcript variant 1, mRNA [NM_018383]	6961.27	2293.13	chrNA:-1--1	21479	0.554522	4.24323	7.3554	1.73344	chrNA:-1--1	21479	11.3771	12.9225	7.48969	NaN	NaN	NaN	1.24823	NaN	0.807824
505	21499	DATA	23496	277	36	ref|NM_152710|ens|ENST00000299290|gb|BC139728|gb|AK057382	chr10:72204066-72204007	0		21531	0	A_23_P12858	C10orf27	C10orf27	219793	NM_152710	Homo sapiens chromosome 10 open reading frame 27 (C10orf27), mRNA [NM_152710]	7596.09	2293.39	chrNA:-1--1	21499	0.554931	3.28524	0.606595	0.184642	chrNA:-1--1	21499	0.670254	0.519596	0.754855	1.15905	1.4023	1.30661	0.467081	0.496967	0.461321
848	21552	DATA	23554	278	9	gb|AK095583|gb|AK123110|gb|AL832384|thc|THC2509132	chr7:74080570-74080629	0		21485	0	A_24_P289625	AK095583	AK095583		AK095583	Homo sapiens cDNA FLJ38264 fis, clone FCBBF3001657. [AK095583]	6923.08	2300.52	chrNA:-1--1	21552	0.555942	3.69303	0.845846	0.229038	chrNA:-1--1	21552	0.471786	0.543282	0.702978	1.61966	1.70107	1.81866	0.624587	1.01183	0.854491
462	21589	DATA	23595	278	50	thc|THC2539923|thc|THC2571490	chr10:13809705-13809764	0		21556	0	A_32_P79152	THC2539923	THC2539923		THC2539923	Q2RQ82_RHORT (Q2RQ82) 4'-phosphopantetheinyl transferase, partial (5%) [THC2539923]	7964.29	2300.43	chrNA:-1--1	21589	0.556845	3.25056	0.694328	0.213602	chrNA:-1--1	21589	0.868437	0.889364	1.20994	1.57242	1.6399	1.7834	0.672062	0.72967	0.72967
139	21599	DATA	23606	278	61	ref|NM_022826|ens|ENST00000259050|gb|AK222880|gb|BC065014	chr2:160332067-160332126	0		21576	0	A_23_P102242	MARCH7	MARCH7	64844	NM_022826	Homo sapiens membrane-associated ring finger (C3HC4) 7 (MARCH7), mRNA [NM_022826]	8243.66	2300.12	chrNA:-1--1	21599	0.556991	3.03256	0.848378	0.279756	chrNA:-1--1	21599	0.935099	1.03335	1.02241	1.26071	1.47183	0.821109	0.0631454	0.0819397	0.0483726
451	21645	DATA	23659	279	29	gb|BC056883|gb|AI469322|thc|THC2585577|thc|THC2500577	chr20:48890600-48890659	0		21671	0	A_32_P23659	BCAS4	BCAS4	55653	BC056883	Homo sapiens breast carcinoma amplified sequence 4, mRNA (cDNA clone IMAGE:5764497), partial cds. [BC056883]	7418.42	2307.57	chrNA:-1--1	21645	0.557912	3.24341	1.1629	0.358541	chrNA:-1--1	21645	0.631483	0.412142	0.42996	2.2161	2.34911	1.68884	0.723769	1.27283	0.81039
834	21649	DATA	23663	279	33	gb|AY117690|thc|THC2562584	chr12:119420485-119420426	0		21679	0	A_32_P191354	AY117690	AY117690		AY117690	Homo sapiens lung cancer oncogene 5 (HLC5) mRNA, complete cds. [AY117690]	7519.86	2307.59	chrNA:-1--1	21649	0.558013	3.67823	1.36987	0.372427	chrNA:-1--1	21649	0.505064	0.436628	0.562363	2.42593	2.76459	1.93772	0.814797	1.31678	0.915722
898	21706	DATA	23730	280	15	gb|BC007552|gb|BM664367|thc|THC2564424|thc|THC2560353	chr1:224316346-224316405	0		21646	0	A_32_P158433	BC007552	BC007552		BC007552	Homo sapiens cDNA clone IMAGE:2967168, **** WARNING: chimeric clone ****. [BC007552]	7075.5	2315.35	chrNA:-1--1	21706	0.559218	3.7853	1.72106	0.454669	chrNA:-1--1	21706	0.375413	0.25436	0.227351	3.17892	2.71064	1.92312	0.79031	0.799581	0.820789
395	21737	DATA	23762	280	47	gb|AI335947	chr5:132298391-132298450	0		21707	0	A_32_P212817	AI335947	AI335947		AI335947	AI335947 qt37g08.x1 Soares_pregnant_uterus_NbHPU Homo sapiens cDNA clone IMAGE:1950206 3' similar to gb:X13238 CYTOCHROME C OXIDASE POLYPEPTIDE VIC PRECURSOR (HUMAN);, mRNA sequence [AI335947]	7888.37	2314.6	chrNA:-1--1	21737	0.55989	3.20625	1.6748	0.522354	chrNA:-1--1	21737	0.615081	0.514085	0.422463	2.5432	3.51432	2.34242	0.832745	1.58656	0.915649
1382	21749	DATA	23776	280	61		chr19:060743795-060743736	0		21733	0	A_23_P130639	A_23_P130639	A_23_P130639		A_23_P130639	Unknown	8243.54	2314.88	chrNA:-1--1	21749	0.560101	6.25559	1.01967	0.163002	chrNA:-1--1	21749	0.524118	0.555077	0.728124	1.45586	1.54199	1.38767	0.0272036	0.035217	0.0255066
648	21782	DATA	23812	281	12	ref|NM_152468|gb|AK125672|gb|BC028076|gb|BC110296	chr17:73646842-73646901	0		21791	0	A_23_P411246	TMC8	TMC8	147138	NM_152468	Homo sapiens transmembrane channel-like 8 (TMC8), mRNA [NM_152468]	6986.5	2322.5	chrNA:-1--1	21782	0.560756	3.4253	0.519067	0.151539	chrNA:-1--1	21782	0.798709	0.723352	0.657151	1.3454	1.3252	1.25792	0.617555	0.562198	0.715568
1223	21814	DATA	23849	281	49	ref|NM_002364|ens|ENST00000378988|gb|AK223081|gb|BC026071	chrX:30147629-30147688	0		21858	0	A_23_P254831	MAGEB2	MAGEB2	4113	NM_002364	Homo sapiens melanoma antigen family B, 2 (MAGEB2), mRNA [NM_002364]	7926.42	2322.43	chrNA:-1--1	21814	0.561462	4.65463	1.13347	0.243515	chrNA:-1--1	21814	0.670359	0.591309	0.846391	2.19841	2.21745	2.37101	1.34656	1.22248	0.91627
519	21901	DATA	23941	282	56	ref|NM_001702|ens|ENST00000323289|gb|AB005297|thc|THC2475109	chr8:143623148-143623207	0		21873	0	A_23_P125056	BAI1	BAI1	575	NM_001702	Homo sapiens brain-specific angiogenesis inhibitor 1 (BAI1), mRNA [NM_001702]	8116.63	2329.41	chrNA:-1--1	21901	0.563378	3.29891	0.67507	0.204634	chrNA:-1--1	21901	0.662002	0.633449	0.813085	1.62252	1.74958	1.49126	0.833945	1.08112	0.892309
1075	21968	DATA	24011	283	41	gb|AF086329	chr17:76829676-76829617	0		22004	0	A_24_P633575	AF086329	AF086329		AF086329	Homo sapiens full length insert cDNA clone ZD54C08. [AF086329]	7723.09	2337.39	chrNA:-1--1	21968	0.5648	4.15505	0.887173	0.213517	chrNA:-1--1	21968	0.79532	0.547116	0.732553	1.79559	1.94329	1.72715	0.631256	0.913645	0.810959
938	21974	DATA	24018	283	48	thc|THC2600687|gb|AI478505|gb|AI057310|gb|AI935769	chr3:069236569-069236510	0		22017	0	A_32_P233049	THC2600687	THC2600687		THC2600687	AK223566 ADP-ribosylation-like factor 6 interacting protein 5 variant {Homo sapiens} (exp=-1; wgp=0; cg=0), partial (8%) [THC2600687]	7900.91	2337.07	chrNA:-1--1	21974	0.564901	3.88086	1.09399	0.281894	chrNA:-1--1	21974	0.678916	0.66208	0.524686	2.31076	2.17742	2.01054	1.05346	1.6317	1.25552
890	21978	DATA	24024	283	54	ref|NM_000083|ens|ENST00000343257|ens|ENST00000378145|gb|BC112156	chr7:142753805-142753864	0		22027	0	A_23_P59772	CLCN1	CLCN1	1180	NM_000083	Homo sapiens chloride channel 1, skeletal muscle (Thomsen disease, autosomal dominant) (CLCN1), mRNA [NM_000083]	8052.92	2336.86	chrNA:-1--1	21978	0.564977	3.77035	0.735027	0.194949	chrNA:-1--1	21978	0.790108	0.914404	1.0273	1.60488	1.82675	1.64528	0.732089	0.783054	0.609051
1281	22015	DATA	24065	284	10	ref|NM_152394|gb|BC036239|ens|ENST00000295910|ens|ENST00000313811	chr3:151860596-151860537	0		21944	0	A_23_P346431	C3orf44	C3orf44	131831	NM_152394	Homo sapiens chromosome 3 open reading frame 44 (C3orf44), mRNA [NM_152394]	6948.5	2344.5	chrNA:-1--1	22015	0.565688	5.05331	1.21151	0.239745	chrNA:-1--1	22015	0.25991	0.259703	0.623549	1.96714	1.97955	2.03512	0.684454	NaN	0.52659
665	22020	DATA	24070	284	15		chr2:036435565-036435624	0		21954	0	A_24_P486427	A_24_P486427	A_24_P486427		A_24_P486427	Unknown	7075.5	2344.5	chrNA:-1--1	22020	0.565785	3.43781	1.3871	0.403485	chrNA:-1--1	22020	0.759671	0.7624	0.653939	2.21737	3.13744	2.35596	NaN	NaN	NaN
379	22032	DATA	24082	284	27	ref|NM_005332|ens|ENST00000252951|gb|BC027892|gb|BI833939	chr16:144352-144411	0		21978	0	A_23_P3651	HBZ	HBZ	3050	NM_005332	Homo sapiens hemoglobin, zeta (HBZ), mRNA [NM_005332]	7380.42	2344.43	chrNA:-1--1	22032	0.566035	3.19566	0.604197	0.189068	chrNA:-1--1	22032	0.544012	0.646989	0.720037	1.22545	1.4943	1.43349	0.594528	0.726638	0.635027
708	22108	DATA	24164	285	24	gb|AK128457|ens|ENST00000374945|thc|THC2485217	chr17:73771050-73770991	0		22126	0	A_32_P175349	AK128457	AK128457		AK128457	Homo sapiens cDNA FLJ46600 fis, clone THYMU3047144. [AK128457]	7291.44	2351.26	chrNA:-1--1	22108	0.567581	3.50179	0.835811	0.238681	chrNA:-1--1	22108	0.595911	0.633445	0.875581	1.735	1.94093	1.65435	0.661416	0.980783	0.799225
482	22114	DATA	24170	285	30		chr8:142512178-142512119	0		22138	0	A_24_P50601	A_24_P50601	A_24_P50601		A_24_P50601	Unknown	7443.76	2351.56	chrNA:-1--1	22114	0.567712	3.26931	0.707575	0.21643	chrNA:-1--1	22114	0.605044	0.577283	0.796892	1.47594	1.40077	1.72789	0.597961	0.659993	0.77322
612	22128	DATA	24190	285	50	gb|CD630738	chr2:216698844-216698837	0		22172	0	A_32_P221832	CD630738	CD630738		CD630738	CD630738 56066364H1 FLP Homo sapiens cDNA, mRNA sequence [CD630738]	7951.57	2351.48	chrNA:-1--1	22128	0.567926	3.38417	1.03925	0.307093	chrNA:-1--1	22128	0.788331	0.705232	0.467531	1.99256	2.28535	1.86764	0.858307	1.25564	0.735887
1288	22170	DATA	24239	286	14	gb|DQ786272|gb|T40959|gb|N74709|gb|AI758565	chr1:224044671-224044612	0		22109	0	A_32_P128496	DQ786272	DQ786272		DQ786272	Homo sapiens clone HLS_IMAGE_32257 mRNA sequence. [DQ786272]	7050.23	2359.59	chrNA:-1--1	22170	0.568709	5.10296	1.48678	0.291357	chrNA:-1--1	22170	0.892036	0.655346	0.537113	2.32696	2.74336	2.80671	0.792743	1.11572	0.909663
425	22179	DATA	24249	286	24	ref|NM_005519|ens|ENST00000339992|gb|BC132758|thc|THC2478985	chr10:124899125-124899184	0		22127	0	A_24_P64407	HMX2	HMX2	3167	NM_005519	Homo sapiens homeobox (H6 family) 2 (HMX2), mRNA [NM_005519]	7304.17	2359.04	chrNA:-1--1	22179	0.568883	3.2221	0.718261	0.222917	chrNA:-1--1	22179	0.683541	0.571747	0.597668	1.63107	1.598	1.32518	0.608531	0.838922	0.534732
74	22305	DATA	24383	287	73	ref|NM_170745|ens|ENST00000297012|gb|BC062211|gb|BU567795	chr6:25834601-25834542	0		22370	0	A_23_P355439	HIST1H2AA	HIST1H2AA	221613	NM_170745	Homo sapiens histone cluster 1, H2aa (HIST1H2AA), mRNA [NM_170745]	8535.88	2366.11	chrNA:-1--1	22305	0.571422	2.99307	0.787614	0.263145	chrNA:-1--1	22305	0.873994	0.941622	0.825022	1.59397	2.12193	1.79498	0.722888	1.0086	0.862443
297	22347	DATA	24428	288	33	ref|NM_001001732|gb|BC075861|ens|ENST00000344386|thc|THC2530253	chr10:97749892-97749951	0		22298	0	A_32_P171695	C10orf130	C10orf130		NM_001001732	Homo sapiens chromosome 10 open reading frame 130 (C10orf130), mRNA [NM_001001732]	7532.59	2373.6	chrNA:-1--1	22347	0.572315	3.12802	0.979487	0.313133	chrNA:-1--1	22347	0.790772	0.687555	0.670048	2.24704	2.15833	1.65168	0.773727	1.20231	0.904557
680	22360	DATA	24441	288	46	gb|BQ002790|gb|AI860683|gb|AI887641|gb|BU729148	chr10:3809165-3809224	0		22323	0	A_32_P201976	BQ002790	BQ002790		BQ002790	UI-H-EI1-ayv-o-09-0-UI.s1 NCI_CGAP_EI1 Homo sapiens cDNA clone IMAGE:5844320 3', mRNA sequence [BQ002790]	7862.61	2373.39	chrNA:-1--1	22360	0.572512	3.46004	2.14452	0.619795	chrNA:-1--1	22360	1.54836	1.92293	1.38535	3.57686	4.99808	3.75015	1.57162	0.875716	1.64324
620	22366	DATA	24447	288	52	thc|THC2718751	chr3:39170735-39170794	0		22334	0	A_32_P45153	THC2718751	THC2718751		THC2718751	Unknown	8015.42	2373.57	chrNA:-1--1	22366	0.572645	3.39497	0.559322	0.16475	chrNA:-1--1	22366	0.591708	0.60334	0.736284	1.47059	1.32213	1.2845	0.666362	0.76802	0.69255
559	22370	DATA	24451	288	56	gb|XR_015423|gb|XR_015506	chr22:17385666-17385607	0		22342	0	A_24_P267686	LOC731262	LOC731262	731262	XR_015423	PREDICTED: Homo sapiens hypothetical protein LOC731262 (LOC731262), mRNA [XR_015423]	8116.67	2373.5	chrNA:-1--1	22370	0.572748	3.33106	0.67858	0.203713	chrNA:-1--1	22370	0.606461	0.566907	0.881236	1.5849	1.65986	1.57033	0.999403	0.929238	0.798308
3	22372	DATA	24453	288	58		chr22:021112297-021112347	0		22346	0	A_23_P112957	A_23_P112957	A_23_P112957		A_23_P112957	Unknown	8167.5	2373.5	chrNA:-1--1	22372	0.572794	2.95608	0.762971	0.258102	chrNA:-1--1	22372	0.675039	0.617964	0.813653	1.59406	1.57204	2.05969	0.904308	1.01648	0.995815
412	22377	DATA	24459	288	64	gb|BU674437	chr19:45214822-45214763	0		22357	0	A_32_P234753	BU674437	BU674437		BU674437	BU674437 UI-CF-DU0-aab-h-21-0-UI.s1 UI-CF-DU0 Homo sapiens cDNA clone UI-CF-DU0-aab-h-21-0-UI 3', mRNA sequence [BU674437]	8319.91	2373.68	chrNA:-1--1	22377	0.572932	3.21562	0.578219	0.179816	chrNA:-1--1	22377	1.08195	1.08372	1.03171	1.59352	1.68776	1.68376	0.806487	1.04257	0.759025
1215	22405	DATA	24491	289	11	ref|NM_002283|ens|ENST00000257901|gb|X99140|thc|THC2479571	chr12:51040750-51040691	0		22414	0	A_23_P204144	KRT85	KRT85	3891	NM_002283	Homo sapiens keratin 85 (KRT85), mRNA [NM_002283]	6961.15	2381.12	chrNA:-1--1	22405	0.573476	4.61202	0.748595	0.162314	chrNA:-1--1	22405	0.613819	0.618219	0.653138	1.5484	1.57494	1.71901	0.679763	0.857342	0.823303
816	22454	DATA	24542	289	62	ref|NM_020367|gb|BC031073|gb|CR749294|ens|ENST00000228820	chr12:3793532-3793473	0		22508	0	A_23_P343837	PARP11	PARP11	57097	NM_020367	Homo sapiens poly (ADP-ribose) polymerase family, member 11 (PARP11), mRNA [NM_020367]	8256.04	2380.92	chrNA:-1--1	22454	0.574478	3.64493	0.946728	0.259738	chrNA:-1--1	22454	0.777873	0.667697	0.776513	1.0789	1.6611	1.28335	0.00612562	0.00193901	0.00554159
501	22500	DATA	24591	290	26	gb|AK095727|thc|THC2480253	chr19:6329140-6329081	0		22442	0	A_24_P213628	AK095727	AK095727		AK095727	Homo sapiens cDNA FLJ38408 fis, clone FEBRA2009029. [AK095727]	7354.67	2388.5	chrNA:-1--1	22500	0.575418	3.28155	0.806594	0.245797	chrNA:-1--1	22500	0.818691	0.686397	0.851084	1.90455	1.91877	1.59237	0.690799	1.05993	0.807599
1006	22559	DATA	24656	291	6	ref|XM_936571	chr16:70442527-70442586	0		22563	0	A_23_P163814	hCG_1646491	hCG_1646491		XM_936571	PREDICTED: Homo sapiens hypothetical protein LOC146517 (LOC146517), mRNA [XM_936571]	6834.42	2395.57	chrNA:-1--1	22559	0.576529	4.00846	0.628317	0.156748	chrNA:-1--1	22559	0.730807	0.672681	0.568916	1.38326	1.30706	1.45022	0.529206	0.638152	0.545995
778	22653	DATA	24759	292	24	gb|BC002811	chr17:70674218-70674159	0		22596	0	A_23_P107048	BC002811	BC002811		BC002811	Homo sapiens cDNA clone IMAGE:3636371, partial cds. [BC002811]	7304	2403.23	chrNA:-1--1	22653	0.578293	3.59687	0.791145	0.219954	chrNA:-1--1	22653	0.481623	0.427798	0.510615	1.6248	1.74029	1.37149	0.747465	1.00829	0.875064
325	22655	DATA	24762	292	27		chr5:134287638-134287579	0		22600	0	A_24_P75994	A_24_P75994	A_24_P75994		A_24_P75994	Unknown	7380.17	2403.15	chrNA:-1--1	22655	0.578348	3.14562	0.728126	0.231473	chrNA:-1--1	22655	0.479056	0.448946	0.419726	1.36196	1.43313	1.61327	1.0539	0.838294	0.623062
566	22667	DATA	24775	292	40	ref|NM_175733|gb|BC029605|gb|BC046367|ens|ENST00000318881	chr11:7395871-7395930	0		22625	0	A_24_P343736	SYT9	SYT9	143425	NM_175733	Homo sapiens synaptotagmin IX (SYT9), mRNA [NM_175733]	7710.52	2403.48	chrNA:-1--1	22667	0.578556	3.33721	0.634184	0.190034	chrNA:-1--1	22667	0.468723	0.596563	0.66067	1.47227	1.56657	1.30918	0.746089	0.879126	0.889136
1342	22668	DATA	24776	292	41	gb|AK024382|thc|THC2484634	chr1:25488992-25488933	0		22626	0	A_24_P367543	AK024382	AK024382		AK024382	Homo sapiens cDNA FLJ14320 fis, clone PLACE3000455. [AK024382]	7735.54	2402.79	chrNA:-1--1	22668	0.578584	5.55125	1.08519	0.195485	chrNA:-1--1	22668	0.570526	0.825492	0.623817	2.09407	2.12461	2.00017	0.820806	0.950207	0.71302
889	22673	DATA	24782	292	47	gb|AW015165|gb|AI140223|gb|AI079590|gb|AA868318	chr8:101234700-101233264	0		22637	0	A_32_P56584	AW015165	AW015165		AW015165	AW015165 UI-H-BI0p-abb-g-05-0-UI.s1 NCI_CGAP_Sub2 Homo sapiens cDNA clone IMAGE:2711241 3', mRNA sequence [AW015165]	7888.06	2403.12	chrNA:-1--1	22673	0.578672	3.76968	1.09136	0.289511	chrNA:-1--1	22673	0.77485	0.674052	0.53914	1.98628	2.38245	2.09793	0.876347	1.36971	0.963425
533	22681	DATA	24791	292	56	ref|NM_021189|ens|ENST00000368124|gb|AF062733|thc|THC2482415	chr1:157438086-157438145	0		22654	0	A_23_P201156	CADM3	CADM3	57863	NM_021189	Homo sapiens cell adhesion molecule 3 (CADM3), mRNA [NM_021189]	8116.78	2403.41	chrNA:-1--1	22681	0.578817	3.31127	0.81592	0.246407	chrNA:-1--1	22681	0.745314	0.631251	0.978625	1.60982	1.64614	1.97015	0.619414	0.70812	0.788104
617	22728	DATA	24848	293	28		chr18:003243918-003243399	0		22754	0	A_32_P210744	A_32_P210744	A_32_P210744		A_32_P210744	Unknown	7392.89	2410.5	chrNA:-1--1	22728	0.579847	3.38967	1.21647	0.358876	chrNA:-1--1	22728	0.779908	0.588819	0.513524	2.25606	2.73807	1.93257	0.972209	1.37309	1.1144
1176	22828	DATA	24954	294	49	gb|AY142148|thc|THC2490065	chr1:9253583-9253524	0		22793	0	A_24_P273583	AY142148	AY142148		AY142148	Homo sapiens hypothetical protein HGRHSV1 (HGRHSV1) mRNA, complete cds. [AY142148]	7939.11	2417.5	chrNA:-1--1	22828	0.581788	4.45084	1.27698	0.286908	chrNA:-1--1	22828	NaN	NaN	0.711058	2.50599	2.03229	1.94519	0.734425	0.422371	0.538891
336	22864	DATA	24997	295	7	gb|AL566369|gb|BE697496|gb|CA416710|gb|CA424076	chr12:109642689-109642748	0		22867	0	A_32_P63365	AL566369	AL566369		AL566369	AL566369 Homo sapiens FETAL BRAIN Homo sapiens cDNA clone CS0DF038YD15 3-PRIME, mRNA sequence [AL566369]	6859.37	2425.64	chrNA:-1--1	22864	0.582426	3.15486	0.935338	0.296475	chrNA:-1--1	22864	0.640059	0.457239	0.346925	1.89565	1.81561	1.69704	0.914063	1.45756	0.896085
1093	22873	DATA	25007	295	17	gb|AK127378|thc|THC2578240|thc|THC2528678	chr16:88633977-88634036	0		22886	0	A_32_P95176	AK127378	AK127378		AK127378	Homo sapiens cDNA FLJ45454 fis, clone BRSTN2008475, moderately similar to Homo sapiens growth arrest-specific 8 (GAS8). [AK127378]	7113.49	2425.41	chrNA:-1--1	22873	0.582565	4.1788	1.49835	0.358559	chrNA:-1--1	22873	0.606231	0.533582	0.480225	2.79809	2.83766	2.05716	0.836648	1.16103	1.0314
483	22886	DATA	25023	295	33	gb|AK021772|thc|THC2653222|thc|THC2483161	chr17:52712285-52712344	0		22913	0	A_23_P3922	FLJ11710	FLJ11710	79904	AK021772	Homo sapiens cDNA FLJ11710 fis, clone HEMBA1005149. [AK021772]	7520	2425.32	chrNA:-1--1	22886	0.58291	3.26942	0.659486	0.201713	chrNA:-1--1	22886	0.48406	0.497332	0.547295	1.51006	1.54538	1.24452	0.970489	1.19382	1.08393
396	22891	DATA	25033	295	43	ref|NM_178542|gb|BC100964|gb|BC100966|gb|BC100965	chr17:39609557-39609498	0		22927	0	A_32_P448360	C17orf65	C17orf65	339201	NM_178542	Homo sapiens chromosome 17 open reading frame 65 (C17orf65), mRNA [NM_178542]	7774.38	2425	chrNA:-1--1	22891	0.583008	3.20657	0.408552	0.127411	chrNA:-1--1	22891	0.6178	0.688169	0.696903	1.24765	1.17417	1.18476	0.720063	0.794721	0.720329
294	22903	DATA	25045	295	55	ref|NM_175064|ref|NM_001031618|gb|BC100973|ens|ENST00000379360	chr7:44013460-44013516	0		22949	0	A_24_P161261	WBSCR19	WBSCR19	285955	NM_175064	Homo sapiens Williams Beuren syndrome chromosome region 19 (WBSCR19), mRNA [NM_175064]	8078.54	2424.57	chrNA:-1--1	22903	0.58326	3.12636	0.700204	0.223967	chrNA:-1--1	22903	1.06746	1.04157	0.812505	2.00921	1.84946	2.00921	1.54234	1.31846	1.20506
68	23016	DATA	25168	297	8	gb|AB016902|ens|ENST00000366802|thc|THC2486501	chr6:168120073-168120014	0		23021	0	A_24_P186551	AB016902	AB016902		AB016902	Homo sapiens HGC6.3 mRNA, complete cds. [AB016902]	6885	2439.68	chrNA:-1--1	23016	0.585585	2.98966	0.5378	0.179887	chrNA:-1--1	23016	0.619353	0.643643	0.787689	1.31484	1.49319	1.30978	0.736767	0.842107	0.668797
182	23021	DATA	25174	297	14		chr3:150858500-150858559	0		23032	0	A_32_P170847	A_32_P170847	A_32_P170847		A_32_P170847	Unknown	7037.5	2439.65	chrNA:-1--1	23021	0.5857	3.05517	0.73837	0.241679	chrNA:-1--1	23021	0.745615	0.608909	0.713547	1.79616	1.5909	1.71629	1.18082	0.709858	1.02392
481	23040	DATA	25194	297	34	ref|NM_000721|gb|L29384|gb|L27745|ens|ENST00000357570	chr1:180034602-180034661	0		23070	0	A_23_P34554	CACNA1E	CACNA1E	777	NM_000721	Homo sapiens calcium channel, voltage-dependent, R type, alpha 1E subunit (CACNA1E), mRNA [NM_000721]	7545.73	2439.79	chrNA:-1--1	23040	0.586097	3.26928	1.06338	0.325264	chrNA:-1--1	23040	0.576778	0.691435	0.879271	1.93138	1.86689	2.40996	0.684622	0.679684	1.11114
1237	23122	DATA	25285	298	40	gb|AW858928|gb|AW371921|gb|AW371936|gb|BE064513	chr8:117928414-117928473	0		23082	0	A_32_P195137	AW858928	AW858928		AW858928	AW858928 RC3-CT0347-210400-016-c07 CT0347 Homo sapiens cDNA, mRNA sequence [AW858928]	7710.47	2447.07	chrNA:-1--1	23122	0.587853	4.72735	1.3752	0.290904	chrNA:-1--1	23122	0.753302	0.750656	0.557622	2.68751	2.22564	2.56838	0.773985	1.23303	0.893969
83	23134	DATA	25299	298	54	ref|NM_152414|ens|ENST00000321870|gb|AK091333|thc|THC2690747	chr8:65656988-65657047	0		23108	0	A_23_P402194	BHLHB5	BHLHB5	27319	NM_152414	Homo sapiens basic helix-loop-helix domain containing, class B, 5 (BHLHB5), mRNA [NM_152414]	8065.94	2447.09	chrNA:-1--1	23134	0.588081	2.99984	0.57967	0.193234	chrNA:-1--1	23134	0.561285	0.615342	0.731026	1.60085	1.36436	1.33456	0.830071	0.959809	0.81927
1353	23213	DATA	25384	299	54	gb|BX413319|gb|AI613259|thc|THC2566328|thc|THC2582213	chr18:006452260-006452319	0		23259	0	A_32_P205006	BX413319	BX413319		BX413319	BX413319 Homo sapiens FETAL BRAIN Homo sapiens cDNA clone CS0DF020YD10 3-PRIME, mRNA sequence [BX413319]	8053.49	2454.57	chrNA:-1--1	23213	0.589769	5.72277	1.25948	0.220082	chrNA:-1--1	23213	0.846621	0.595425	0.728257	2.20092	2.44597	2.2929	0.699295	0.9937	0.775469
941	23240	DATA	25414	299	84	gb|AI267511|gb|CB242669|gb|AI832364|gb|T59441	chr5:085952268-085951038	0		23316	0	A_32_P143057	AI267511	AI267511		AI267511	AI267511 aq65g08.x1 Stanley Frontal SN pool 2 Homo sapiens cDNA clone IMAGE:2035838 similar to gb:X16560 CYTOCHROME C OXIDASE POLYPEPTIDE VIIC PRECURSOR (HUMAN);, mRNA sequence [AI267511]	8815.5	2454.21	chrNA:-1--1	23240	0.590289	3.8865	0.973009	0.250356	chrNA:-1--1	23240	0.88011	0.611079	0.575389	1.94683	2.20909	1.865	0.863428	1.15715	0.996784
635	23266	DATA	25443	300	28		chr6:128943363-128943302	0		23212	0	A_24_P306994	A_24_P306994	A_24_P306994		A_24_P306994	Unknown	7405.59	2461.83	chrNA:-1--1	23266	0.590778	3.40974	0.756091	0.221745	chrNA:-1--1	23266	0.598969	0.545898	0.862037	1.55254	1.70812	1.51191	0.552123	0.802151	0.628019
1303	23329	DATA	25509	301	9	gb|T19827|gb|BF805911|gb|BF742019|gb|AW370193	chr1:115070389-115070448	0		23336	0	A_32_P120120	T19827	T19827		T19827	T19827 B601F Heart Homo sapiens cDNA clone B601 similar to Hypothetical protein upstream of N-ras, mRNA sequence [T19827]	6910.44	2469.52	chrNA:-1--1	23329	0.592089	5.20586	1.11612	0.214397	chrNA:-1--1	23329	0.921335	0.852471	0.544104	2.25722	2.34589	2.18468	1.10564	1.09078	1.00276
537	23425	DATA	25615	302	30	gb|BC015836|gb|BF790499|thc|THC2637350	chr3:156491474-156491322	0		23375	0	A_32_P167017	BC015836	BC015836		BC015836	Homo sapiens, clone IMAGE:4293240, mRNA. [BC015836]	7456.92	2476.3	chrNA:-1--1	23425	0.593971	3.31391	0.776633	0.234356	chrNA:-1--1	23425	0.438373	0.541667	0.88969	1.46153	1.58526	1.56088	0.52888	0.638985	0.483261
176	23495	DATA	25689	303	19	ref|NM_031264|ref|NM_021924|gb|AY358368|ens|ENST00000358353	chr11:607509-607450	0		23512	0	A_23_P202683	MUPCDH	MUPCDH	53841	NM_031264	Homo sapiens mucin and cadherin-like (MUCDHL), transcript variant 3, mRNA [NM_031264]	7164.5	2483.65	chrNA:-1--1	23495	0.595269	3.05256	1.45575	0.476895	chrNA:-1--1	23495	0.778039	0.800973	0.917131	2.36446	3.087	1.85579	0.311656	NaN	0.41724
1280	23525	DATA	25725	303	55	gb|AK056275|thc|THC2487071	chr9:115416829-115416770	0		23578	0	A_23_P354326	FLJ31713	FLJ31713	158263	AK056275	Homo sapiens cDNA FLJ31713 fis, clone NT2RI2006487. [AK056275]	8078.7	2483.57	chrNA:-1--1	23525	0.595744	5.04561	1.12908	0.223775	chrNA:-1--1	23525	0.65465	0.637644	0.941927	2.15198	2.04576	2.02156	0.568833	0.817501	0.538377
977	23542	DATA	25743	303	73	gb|BM975266|gb|AI003090|thc|THC2577888|thc|THC2600109	chr2:198059715-198059774	0		23611	0	A_32_P87185	BM975266	BM975266		BM975266	UI-CF-EC1-acc-p-22-0-UI.s1 UI-CF-EC1 Homo sapiens cDNA clone UI-CF-EC1-acc-p-22-0-UI 3', mRNA sequence [BM975266]	8536	2483.54	chrNA:-1--1	23542	0.59616	3.9604	1.36976	0.345865	chrNA:-1--1	23542	0.779924	0.509011	0.456554	2.39271	2.72903	2.07159	0.705226	1.19381	0.818224
71	23583	DATA	25784	304	29	ref|NM_005247|ens|ENST00000334134|thc|THC2490217	chr11:69334189-69334130	0		23531	0	A_23_P113204	FGF3	FGF3	2248	NM_005247	Homo sapiens fibroblast growth factor 3 (murine mammary tumor virus integration site (v-int-2) oncogene homolog) (FGF3), mRNA [NM_005247]	7431.32	2491.37	chrNA:-1--1	23583	0.596935	2.99091	0.608539	0.203463	chrNA:-1--1	23583	0.650855	0.68893	0.909784	1.40248	1.37721	1.62033	0.629036	0.696005	0.762406
677	23600	DATA	25801	304	46	ref|NM_001025200|ens|ENST00000303037|gb|AK131056|gb|AK225933	chr16:73795560-73795501	0		23562	0	A_32_P86150	CTRB2	CTRB2		NM_001025200	Homo sapiens chymotrypsinogen B2 (CTRB2), mRNA [NM_001025200]	7862.91	2491.1	chrNA:-1--1	23600	0.597336	3.45399	0.50923	0.147432	chrNA:-1--1	23600	0.631491	0.684913	0.799629	1.37946	1.34698	1.3704	0.721511	0.846156	0.791728
131	23615	DATA	25817	304	62	ref|NM_006189|gb|BC069115|gb|BC069365|gb|EL736194	chr11:76491909-76491968	0		23591	0	A_23_P116587	OMP	OMP	4975	NM_006189	Homo sapiens olfactory marker protein (OMP), mRNA [NM_006189]	8269.07	2491.21	chrNA:-1--1	23615	0.597717	3.02583	0.68172	0.2253	chrNA:-1--1	23615	0.762478	0.695001	0.96033	1.51699	1.75593	1.66085	0.674797	0.986979	0.778516
735	23646	DATA	25852	305	12	gb|AW191706	chr11:33264635-33264576	0		23656	0	A_32_P143637	AW191706	AW191706		AW191706	AW191706 HIMA02.05.01 human islet cDNA differential display Homo sapiens cDNA, mRNA sequence [AW191706]	6986.76	2498.81	chrNA:-1--1	23646	0.598401	3.5438	1.03812	0.292939	chrNA:-1--1	23646	1.79794	1.98997	1.69771	2.35478	2.37144	2.03803	1.134	0.652604	0.688314
777	23718	DATA	25930	306	5		chr10:078580744-078580803	0		23644	0	A_32_P233569	A_32_P233569	A_32_P233569		A_32_P233569	Unknown	6821.34	2505.87	chrNA:-1--1	23718	0.599997	3.59671	0.639067	0.177681	chrNA:-1--1	23718	0.690766	0.646811	0.880576	1.41389	1.59788	1.56353	0.719132	0.766065	0.751207
1153	23734	DATA	25946	306	21	gb|AA627222|gb|AA627932|gb|BF437846|gb|AI813821	chr22:036405641-036405582	0		23675	0	A_32_P44139	AA627222	AA627222		AA627222	AA627222 nq63b01.s1 NCI_CGAP_Ov6 Homo sapiens cDNA clone IMAGE:1154665 similar to gb:J04456 GALECTIN-1 (HUMAN);, mRNA sequence [AA627222]	7228	2505.54	chrNA:-1--1	23734	0.600361	4.3659	0.996801	0.228315	chrNA:-1--1	23734	0.637897	0.455525	0.505706	1.88458	2.11489	1.76381	0.908191	1.17753	0.956258
401	23788	DATA	26006	306	81	ref|NM_022768|gb|BC098140|gb|AK022541|gb|AF368064	chr1:110686178-110686237	0		23783	0	A_23_P34877	RBM15	RBM15	64783	NM_022768	Homo sapiens RNA binding motif protein 15 (RBM15), mRNA [NM_022768]	8751.89	2505.5	chrNA:-1--1	23788	0.601423	3.20934	0.596433	0.185843	chrNA:-1--1	23788	1.01695	1.03199	0.830548	1.62399	1.72981	1.69633	0.856653	1.0846	0.89723
992	23833	DATA	26058	307	48	gb|BC012876|gb|BC020233|ens|ENST00000390291|ens|ENST00000390299	chr22:21094520-21094579	0		23876	0	A_24_P318990	BC012876	BC012876		BC012876	Homo sapiens cDNA clone MGC:17259 IMAGE:4149333, complete cds. [BC012876]	7900.66	2512.89	chrNA:-1--1	23833	0.60242	3.98144	0.822076	0.206477	chrNA:-1--1	23833	0.489924	0.575376	0.7046	1.59803	1.83197	1.55255	0.632673	0.831229	0.736462
1345	24106	DATA	26358	311	8		chr15:022770647-022770588	0		24112	0	A_32_P89415	A_32_P89415	A_32_P89415		A_32_P89415	Unknown	6885.33	2542.5	chrNA:-1--1	24106	0.60798	5.60743	1.38639	0.247241	chrNA:-1--1	24106	0.528065	0.620438	0.418627	2.27447	2.70015	2.23534	0.932477	1.01083	1.00761
1167	24116	DATA	26368	311	18	ref|NM_052867|gb|AY141972|gb|AK126718|ens|ENST00000251127	chr13:100512337-100510278	0		24132	0	A_23_P76633	NALCN	NALCN	259232	NM_052867	Homo sapiens voltage gated channel like 1 (VGCNL1), mRNA [NM_052867]	7139.11	2542.5	chrNA:-1--1	24116	0.608245	4.43306	1.14837	0.259046	chrNA:-1--1	24116	1.03765	1.01919	NaN	2.37871	2.39849	2.18811	0.753971	NaN	0.834193
846	24142	DATA	26397	311	47	ref|NM_001040140|gb|AF426265|gb|AA868398|thc|THC2478660	chr21:39608368-39608309	0		24184	0	A_23_P372368	C21orf87	C21orf87	257357	NM_001040140	Homo sapiens chromosome 21 open reading frame 87 (C21orf87), mRNA [NM_001040140]	7875.95	2542.02	chrNA:-1--1	24142	0.608754	3.69076	1.03598	0.280697	chrNA:-1--1	24142	0.417691	0.560767	0.687675	2.12466	2.04859	1.65295	0.7575	1.04468	0.715396
1149	24156	DATA	26412	311	62	gb|BM981574|gb|BE858959|gb|BF223249|gb|AI702304	chr4:100020082-100020141	0		24210	0	A_32_P64820	BM981574	BM981574		BM981574	BM981574 UI-CF-EN1-adi-i-21-0-UI.s1 UI-CF-EN1 Homo sapiens cDNA clone UI-CF-EN1-adi-i-21-0-UI 3', mRNA sequence [BM981574]	8256.58	2542.43	chrNA:-1--1	24156	0.60905	4.36156	1.14197	0.261826	chrNA:-1--1	24156	0.857221	0.603189	0.583294	1.80962	2.27853	2.13427	0.572236	0.791378	0.645974
133	24184	DATA	26440	312	5		chrX:053187598-053187646	0		24107	0	A_24_P753638	A_24_P753638	A_24_P753638		A_24_P753638	Unknown	6821.5	2549.65	chrNA:-1--1	24184	0.60963	3.02658	0.934847	0.308879	chrNA:-1--1	24184	1.29508	0.95024	0.635329	1.77405	2.15271	2.0507	0.819412	0.740333	0.72327
920	24323	DATA	26591	313	71	thc|THC2539634|thc|THC2574072	chr6:86444234-86444293	0		24386	0	A_32_P171348	THC2539634	THC2539634		THC2539634	Q5T5W6_HUMAN (Q5T5W6) OTTHUMP00000016820, partial (82%) [THC2539634]	8485.06	2556.69	chrNA:-1--1	24323	0.612892	3.83895	0.952067	0.248002	chrNA:-1--1	24323	0.734918	0.580368	0.616523	1.92437	2.08578	1.87029	0.821167	1.31103	1.03701
346	24384	DATA	26658	314	53		chr1:158209159-158209100	0		24353	0	A_24_P324606	A_24_P324606	A_24_P324606		A_24_P324606	Unknown	8040.58	2564.43	chrNA:-1--1	24384	0.614116	3.16363	1.15286	0.364411	chrNA:-1--1	24384	0.36186	0.45215	0.651348	1.66142	2.48048	1.84701	0.618926	0.895748	0.601311
351	24463	DATA	26741	315	51	ref|NM_017697|ens|ENST00000314460|gb|BC112043|gb|BC019932	chr8:95749535-95749594	0		24500	0	A_23_P259127	RBM35A	RBM35A	54845	NM_017697	Homo sapiens RNA binding motif protein 35A (RBM35A), transcript variant 1, mRNA [NM_017697]	7977.42	2571.57	chrNA:-1--1	24463	0.615765	3.17454	0.81997	0.258295	chrNA:-1--1	24463	0.570883	0.570254	0.865524	1.60984	1.9931	1.59002	0.90294	0.769765	0.717819
545	24467	DATA	26745	315	55	ref|NM_006288|gb|AK090996|ens|ENST00000375115|ens|ENST00000284240	chr11:118794240-118794181	0		24508	0	A_23_P36364	THY1	THY1	7070	NM_006288	Homo sapiens Thy-1 cell surface antigen (THY1), mRNA [NM_006288]	8078.62	2571.65	chrNA:-1--1	24467	0.615873	3.3188	0.622941	0.187701	chrNA:-1--1	24467	0.640421	0.669825	0.834277	1.4786	1.36466	1.60994	0.646363	0.748576	0.789796
273	24595	DATA	26889	317	29	gb|BF688944|gb|BX464298|gb|AL564401	chr19:47068264-47068205	0		24620	0	A_24_P913261	BF688944	BF688944		BF688944	BF688944 602185373T1 NIH_MGC_43 Homo sapiens cDNA clone IMAGE:4299571 3', mRNA sequence [BF688944]	7418.5	2586.85	chrNA:-1--1	24595	0.618597	3.11352	1.93063	0.620079	chrNA:-1--1	24595	1.07816	0.750716	0.892057	3.98283	3.19815	2.19133	0.700396	0.748931	0.457463
651	24721	DATA	27021	318	76	ref|NM_182617|ref|NM_001010845|gb|AK091878|ens|ENST00000329697	chr16:20456090-20456031	0		24711	0	A_23_P66328	ACSM2	ACSM2		NM_182617	Homo sapiens acyl-CoA synthetase medium-chain family member 2 (ACSM2), nuclear gene encoding mitochondrial protein, mRNA [NM_182617]	8624.89	2593.5	chrNA:-1--1	24721	0.621281	3.42667	1.35405	0.395149	chrNA:-1--1	24721	0.815567	0.861706	0.914016	1.91436	2.69298	2.78939	0.577024	NaN	0.66844
1057	24799	DATA	27103	319	73	gb|AK027396|gb|BC069771|gb|BC069694|thc|THC2482651	chr1:40193962-40194021	0		24866	0	A_24_P173865	MFSD2	MFSD2	84879	AK027396	Homo sapiens cDNA FLJ14490 fis, clone MAMMA1002886. [AK027396]	8536	2601	chrNA:-1--1	24799	0.623045	4.1082	0.664443	0.161736	chrNA:-1--1	24799	0.642998	0.623354	0.787659	1.51554	1.52546	1.41249	0.609847	0.743266	0.619259
45	24860	DATA	27168	320	53	ref|NM_005840|ens|ENST00000302805|ens|ENST00000369437|thc|THC2615136	chrY:57524432-57524491	0		24827	0	A_23_P311010	SPRY3	SPRY3	10251	NM_005840	Homo sapiens sprouty homolog 3 (Drosophila) (SPRY3), mRNA [NM_005840]	8040.58	2608.43	chrNA:-1--1	24860	0.624353	2.9734	0.679978	0.228687	chrNA:-1--1	24860	0.802931	0.846907	0.935003	1.56152	1.87931	1.64896	0.930418	0.669296	0.998293
24	24894	DATA	27203	321	3	gb|U82382|ens|ENST00000370955|ref|XR_017802|ref|XR_017814	chr1:70157775-70157834	0		24895	0	A_24_P276493	PIN1L	PIN1L	5301	U82382	Homo sapiens PIN1 peptidyl-prolyl cis/trans isomerase-like (PIN1L) mRNA, complete cds. [U82382]	6758.06	2615.99	chrNA:-1--1	24894	0.62502	2.96187	0.471253	0.159107	chrNA:-1--1	24894	0.882599	0.95021	1.03596	1.39719	1.35837	1.36228	0.636848	0.826543	0.677906
1373	24905	DATA	27214	321	14	ref|NM_144725|gb|BC057775|gb|AK058168|gb|AK097766	chr5:34904839-34916065	0		24916	0	A_23_P390726	FLJ25439	FLJ25439	153657	NM_144725	Homo sapiens hypothetical protein FLJ25439 (FLJ25439), mRNA [NM_144725]	7037.5	2615.65	chrNA:-1--1	24905	0.625255	6.09259	0.999281	0.164016	chrNA:-1--1	24905	0.836519	NaN	0.811315	2.11763	NaN	NaN	NaN	NaN	NaN
831	24917	DATA	27232	321	32	ens|ENST00000323383|gb|AK097400|thc|THC2486609	chr17:7265313-7265371	0		24943	0	A_24_P67189	ENST00000323383	ENST00000323383		ENST00000323383	Uncharacterized protein C17orf83. [Source:Uniprot/SPTREMBL;Acc:Q8N4L4] [ENST00000323383]	7494.52	2615.91	chrNA:-1--1	24917	0.625501	3.66931	0.646524	0.176198	chrNA:-1--1	24917	0.861701	0.970993	0.78621	1.6328	1.77637	1.59216	0.841636	0.971744	0.819471
812	25043	DATA	27368	322	83	gb|AW389851|gb|CD626051|gb|AW389841|gb|BQ362456	chr16:87314612-87315088	0		25040	0	A_32_P10683	AW389851	AW389851		AW389851	AW389851 RC2-ST0171-271099-031-d05 ST0171 Homo sapiens cDNA, mRNA sequence [AW389851]	8802.63	2622.89	chrNA:-1--1	25043	0.628238	3.64086	0.655087	0.179926	chrNA:-1--1	25043	0.535922	0.437901	0.646069	1.39688	1.2947	1.47313	0.546928	0.724406	0.653348
1262	25172	DATA	27506	324	51	gb|AW673984|gb|AI127969|gb|AI056695|gb|BG413482	chr12:67340143-67340084	0		25140	0	A_32_P146169	AW673984	AW673984		AW673984	AW673984 ba59d03.x1 NIH_MGC_10 Homo sapiens cDNA clone IMAGE:2900837 3', mRNA sequence [AW673984]	7990	2637.54	chrNA:-1--1	25172	0.631184	4.87892	2.7812	0.570043	chrNA:-1--1	25172	0.85004	0.656394	0.489795	3.58096	5.05502	3.76382	0.640004	0.964978	0.77145
750	25240	DATA	27580	325	40	ref|NM_152290|ens|ENST00000288048|ens|ENST00000376210|ens|ENST00000376211	chr1:12743619-12743678	0		25276	0	A_23_P74668	C1orf158	C1orf158	93190	NM_152290	Homo sapiens chromosome 1 open reading frame 158 (C1orf158), mRNA [NM_152290]	7697.82	2645.35	chrNA:-1--1	25240	0.632374	3.56078	0.856794	0.24062	chrNA:-1--1	25240	0.620219	0.622833	0.833268	1.63194	1.53839	1.95023	0.515217	0.641807	0.72103
1145	25252	DATA	27593	325	53		chr2:016003097-016000400	0		25300	0	A_32_P158543	A_32_P158543	A_32_P158543		A_32_P158543	Unknown	8028.01	2645.57	chrNA:-1--1	25252	0.632681	4.35231	1.00664	0.231288	chrNA:-1--1	25252	0.638686	0.535192	0.649764	1.98457	2.01177	1.80752	0.652392	1.06973	0.750623
755	25307	DATA	27653	326	28		chr8:047627016-047626971	0		25254	0	A_32_P158376	A_32_P158376	A_32_P158376		A_32_P158376	Unknown	7405.89	2652.5	chrNA:-1--1	25307	0.633663	3.56921	0.627452	0.175796	chrNA:-1--1	25307	1.0474	0.986047	0.88754	1.29204	1.3155	1.35131	0.571516	0.435787	0.309641
227	25321	DATA	27668	326	43		chr9:138142963-138143022	0		25283	0	A_32_P30187	A_32_P30187	A_32_P30187		A_32_P30187	Unknown	7786.89	2652.84	chrNA:-1--1	25321	0.634027	3.08502	0.610133	0.197773	chrNA:-1--1	25321	0.578119	0.567956	0.878388	1.35652	1.40191	1.46536	0.580481	0.658695	0.702657
711	25348	DATA	27697	326	72	gb|AK023827	chr16:29324562-29324621	0		25336	0	A_32_P232617	RUNDC2B	RUNDC2B		AK023827	Homo sapiens cDNA FLJ13765 fis, clone PLACE4000128, weakly similar to Mus musculus putative transcription factor mRNA. [AK023827]	8523.69	2652.66	chrNA:-1--1	25348	0.634638	3.50851	0.7467	0.212825	chrNA:-1--1	25348	1.03656	0.971864	1.19363	1.72301	2.02035	1.97208	0.842968	1.04116	0.904529
792	25446	DATA	27800	328	5	thc|THC2567195	chr17:27398179-27398238	0		25370	0	A_24_P918608	THC2567195	THC2567195		THC2567195	LR37B_HUMAN (Q96QE4) Leucine-rich repeat-containing protein 37B precursor (C66 SLIT-like testicular protein), partial (8%) [THC2567195]	6821.58	2667.43	chrNA:-1--1	25446	0.636863	3.61447	1.3414	0.371119	chrNA:-1--1	25446	0.895883	0.975802	0.878167	2.4148	3.1601	2.37216	0.896618	NaN	1.11837
421	25480	DATA	27835	328	40	gb|AB040899|gb|AL833192|gb|BE538811|thc|THC2601169	chr7:134516865-134516924	0		25436	0	A_24_P324577	KIAA1466	KIAA1466		AB040899	Homo sapiens mRNA for KIAA1466 protein, partial cds. [AB040899]	7710.31	2667.32	chrNA:-1--1	25480	0.637643	3.21967	0.512018	0.159028	chrNA:-1--1	25480	0.529015	0.512158	0.537199	1.21831	1.17675	1.33191	0.778205	0.701017	0.896322
591	25485	DATA	27840	328	45	gb|M74509|gb|AK126207|gb|AK000770|gb|AK127989	chr8:030705669-030705728	0		25446	0	A_24_P913716	M74509	M74509		M74509	Human endogenous retrovirus type C oncovirus sequence. [M74509]	7837.73	2667.22	chrNA:-1--1	25485	0.637764	3.35897	0.517773	0.154147	chrNA:-1--1	25485	0.76543	0.787469	0.95328	1.37791	1.4381	1.39632	0.678062	0.778434	0.704434
1182	25573	DATA	27935	329	55		chr13:027301659-027301216	0		25621	0	A_24_P636834	A_24_P636834	A_24_P636834		A_24_P636834	Unknown	8079.07	2674.84	chrNA:-1--1	25573	0.639793	4.4805	0.823997	0.183907	chrNA:-1--1	25573	0.890875	0.916396	0.771986	2.02474	1.94554	1.74925	0.923074	1.00164	0.894219
447	25585	DATA	27947	329	67	ref|NM_000929|ens|ENST00000375108|gb|U03090|gb|AK097693	chr1:20290010-20290069	0		25644	0	A_23_P103465	PLA2G5	PLA2G5	5322	NM_000929	Homo sapiens phospholipase A2, group V (PLA2G5), mRNA [NM_000929]	8383.84	2674.77	chrNA:-1--1	25585	0.6401	3.24063	0.85008	0.262319	chrNA:-1--1	25585	0.70657	0.550826	0.741499	1.74983	1.75087	1.53836	0.758498	0.310332	0.769786
33	25645	DATA	28012	330	47	thc|THC2579654|thc|THC2521188|gb|BF896949|gb|BF818746	chr4:39132551-39132492	0		25607	0	A_32_P213306	THC2579654	THC2579654		THC2579654	Q6P9U5_RAT (Q6P9U5) Ribosomal protein L9, partial (74%) [THC2579654]	7888.2	2681.96	chrNA:-1--1	25645	0.641338	2.96665	1.04072	0.350807	chrNA:-1--1	25645	0.754067	0.66321	0.61985	2.36233	2.28318	1.57354	0.908563	1.12073	0.87179
243	25699	DATA	28071	331	21	ref|NM_144980|ens|ENST00000230301|gb|BC026278|thc|THC2476331	chr6:165626923-165623519	0		25717	0	A_32_P85106	C6orf118	C6orf118	168090	NM_144980	Homo sapiens chromosome 6 open reading frame 118 (C6orf118), mRNA [NM_144980]	7215.53	2689.44	chrNA:-1--1	25699	0.64249	3.09423	0.730501	0.236085	chrNA:-1--1	25699	0.924672	1.00473	0.656594	NaN	NaN	NaN	NaN	NaN	NaN
586	25708	DATA	28081	331	31		chr6:030002596-030002537	0		25736	0	A_24_P255874	A_24_P255874	A_24_P255874		A_24_P255874	Unknown	7469.56	2689.42	chrNA:-1--1	25708	0.642755	3.35237	0.618238	0.184418	chrNA:-1--1	25708	0.620761	0.542541	0.73001	1.48315	1.41458	1.21727	0.560476	0.638631	0.597558
738	25734	DATA	28111	331	61	ref|NM_177478|ens|ENST00000321339|gb|BC034419|thc|THC2482590	chr5:121216158-121216217	0		25789	0	A_32_P160896	FTMT	FTMT	94033	NM_177478	Homo sapiens ferritin mitochondrial (FTMT), mRNA [NM_177478]	8231.5	2689.35	chrNA:-1--1	25734	0.643243	3.54415	1.07578	0.303537	chrNA:-1--1	25734	0.280992	0.413041	0.904901	1.73703	2.09113	1.92601	0.729344	0.695153	0.616762
126	25802	DATA	28184	332	49	ens|ENST00000390294|gb|AF103691|gb|Z46312|gb|AF396473	chr22:21042416-21042475	0		25768	0	A_24_P472081	ENST00000390294	ENST00000390294		ENST00000390294	Immunoglobulin Lambda light chain V gene segment [Source:IMGT/GENE_DB;Acc:IGLV1-47] [ENST00000390294]	7939.13	2696.61	chrNA:-1--1	25802	0.644631	3.02352	0.633256	0.209443	chrNA:-1--1	25802	0.571562	0.634365	0.859316	1.58888	1.56356	1.44388	0.909417	0.941681	0.699351
138	25821	DATA	28203	332	68	thc|THC2673062	chr2:206339983-206339924	0		25803	0	A_32_P105217	THC2673062	THC2673062		THC2673062	Q9H2E3_HUMAN (Q9H2E3) Neuropilin-2b(5), partial (10%) [THC2673062]	8421.81	2696.43	chrNA:-1--1	25821	0.645098	3.03128	0.756301	0.249499	chrNA:-1--1	25821	0.720847	0.807624	0.919216	1.69781	2.03056	1.50724	0.851375	0.819855	0.794729
228	25826	DATA	28209	332	74	ref|NM_001097|ens|ENST00000216139|gb|Y00970|gb|XM_928549	chr22:49530471-49530530	0		25814	0	A_32_P191262	ACR	ACR	49	NM_001097	Homo sapiens acrosin (ACR), mRNA [NM_001097]	8574.53	2696.69	chrNA:-1--1	25826	0.645162	3.08607	0.814824	0.264033	chrNA:-1--1	25826	0.862957	0.733426	0.999592	2.09106	1.87327	1.58762	0.787799	0.97757	0.756251
860	25931	DATA	28326	334	21	ref|NM_005602|ens|ENST00000064724|gb|BC013577|thc|THC2624999	chr3:171633366-171633425	0		25872	0	A_23_P29800	CLDN11	CLDN11	5010	NM_005602	Homo sapiens claudin 11 (oligodendrocyte transmembrane protein) (CLDN11), mRNA [NM_005602]	7228.31	2711.48	chrNA:-1--1	25931	0.647526	3.7082	0.645705	0.174129	chrNA:-1--1	25931	0.558917	0.555028	0.693316	1.49136	1.54594	1.33922	0.69496	0.84305	0.730597
1408	25966	DATA	28367	334	62	thc|THC2495281|thc|THC2569742	chr10:75230575-75230634	0		25946	0	A_24_P932293	THC2495281	THC2495281		THC2495281	AF043249 mitochondrial outer membrane protein {Mus musculus} (exp=-1; wgp=0; cg=0), partial (5%) [THC2569742]	8269.33	2710.98	chrNA:-1--1	25966	0.648311	7.13452	1.31413	0.184193	chrNA:-1--1	25966	0.33641	0.439082	0.489213	2.23696	2.15633	2.27929	0.773829	0.982904	1.03729
376	25971	DATA	28373	334	68	ref|NM_015441|gb|BC067274|ens|ENST00000294794|ens|ENST00000367940	chr1:160219900-160219841	0		25955	0	A_23_P137689	OLFML2B	OLFML2B	25903	NM_015441	Homo sapiens olfactomedin-like 2B (OLFML2B), mRNA [NM_015441]	8421.91	2710.61	chrNA:-1--1	25971	0.64843	3.19395	0.57498	0.180022	chrNA:-1--1	25971	0.593458	0.511626	0.79913	1.40924	1.45312	1.37691	0.821121	0.878684	0.760574
928	25998	DATA	28402	335	12	ref|XM_940966|thc|THC2659820	chr1:199350553-199350494	0		26007	0	A_32_P122240	ASCL5	ASCL5	647219	XM_940966	PREDICTED: Homo sapiens similar to Achaete-scute homolog 3 (bHLH transcriptional regulator Sgn-1) (Mash-3) (LOC647219), mRNA [XM_940966]	6986.67	2718.5	chrNA:-1--1	25998	0.649124	3.86025	0.797991	0.20672	chrNA:-1--1	25998	0.62379	0.595519	0.868988	1.7104	1.60935	1.57394	0.526233	0.763934	0.559492
851	26000	DATA	28404	335	14	ref|NM_206966|gb|BC021680|gb|AY358656|ens|ENST00000318315	chr5:147261453-147261394	0		26011	0	A_23_P19176	MGC23985	MGC23985	389336	NM_206966	Homo sapiens similar to AVLV472 (MGC23985), mRNA [NM_206966]	7037.42	2718.71	chrNA:-1--1	26000	0.649175	3.69567	0.783625	0.212039	chrNA:-1--1	26000	0.60743	0.574087	0.681676	1.38634	1.59241	1.80031	0.590861	0.671583	0.675497
1337	26079	DATA	28489	336	14		chr6:038543173-038543232	0		26012	0	A_24_P931711	A_24_P931711	A_24_P931711		A_24_P931711	Unknown	7050.13	2725.99	chrNA:-1--1	26079	0.650818	5.4786	1.29697	0.236733	chrNA:-1--1	26079	0.721766	0.712023	0.779202	2.07404	2.21249	2.57186	0.649906	0.629268	0.702333
96	26083	DATA	28493	336	18	gb|AF090884|ens|ENST00000378484	chr9:35351238-35351179	0		26020	0	A_23_P31978	AF090884	AF090884		AF090884	Homo sapiens clone HQ0038 PRO0038 mRNA, complete cds. [AF090884]	7151.91	2725.61	chrNA:-1--1	26083	0.650945	3.00421	0.561819	0.18701	chrNA:-1--1	26083	0.75658	0.676673	0.713219	1.63029	1.31609	1.40173	0.869346	0.760161	0.826728
810	26121	DATA	28535	336	60	gb|BC004936|thc|THC2486014	chr4:83845462-83845403	0		26095	0	A_24_P417546	SCD5	SCD5	79966	BC004936	Homo sapiens stearoyl-CoA desaturase 5, mRNA (cDNA clone IMAGE:3607979), complete cds. [BC004936]	8218.75	2726.41	chrNA:-1--1	26121	0.651887	3.63856	0.917211	0.252081	chrNA:-1--1	26121	0.595105	0.688892	0.794179	1.80021	2.08506	1.75903	0.780801	1.06471	0.666923
661	26122	DATA	28537	336	62	thc|THC2572908|gb|BF570356	chr1:93075677-93075618	0		26098	0	A_32_P185259	THC2572908	THC2572908		THC2572908	RATRPL5 ribosomal protein L5 {Rattus norvegicus} (exp=-1; wgp=0; cg=0), partial (17%) [THC2572908]	8269.39	2725.78	chrNA:-1--1	26122	0.651909	3.43527	0.945517	0.275238	chrNA:-1--1	26122	0.726911	0.69407	0.684611	2.13693	2.05677	1.6081	0.70792	1.03313	0.862631
525	26161	DATA	28580	337	20	ref|NM_080621|ens|ENST00000369886|ens|ENST00000369885|gb|BC067362	chr20:62077491-62077273	0		26178	0	A_23_P427616	SAMD10	SAMD10	140700	NM_080621	Homo sapiens sterile alpha motif domain containing 10 (SAMD10), mRNA [NM_080621]	7189.66	2733.33	chrNA:-1--1	26161	0.652632	3.30424	0.895503	0.271016	chrNA:-1--1	26161	0.321273	0.343633	0.675968	1.6519	1.6823	1.25498	0.366253	0.516787	0.375414
1344	26163	DATA	28582	337	22	gb|BE719776	chr19:39652236-39652177	0		26182	0	A_32_P110042	BE719776	BE719776		BE719776	BE719776 RC3-HT0865-260700-011-b02 HT0865 Homo sapiens cDNA, mRNA sequence [BE719776]	7240.53	2733.23	chrNA:-1--1	26163	0.652687	5.59422	1.01209	0.180917	chrNA:-1--1	26163	0.803148	0.622511	0.654627	1.9256	2.05495	1.95758	0.671437	0.903993	0.800977
784	26205	DATA	28627	337	67	gb|DB363693|gb|CA448805|gb|BU627310|thc|THC2594010	chr12:31440397-31440339	0		26264	0	A_24_P887768	LOC85391	LOC85391	85391	DB363693	DB363693 NT2RP2 Homo sapiens cDNA clone NT2RP2000215 3', mRNA sequence [DB363693]	8383.5	2733	chrNA:-1--1	26205	0.65365	3.60622	1.21349	0.336499	chrNA:-1--1	26205	0.682486	0.497399	0.437383	2.0787	2.57512	1.87462	0.703815	1.11914	0.912043
585	26290	DATA	28718	338	73	ref|NM_001017981|ens|ENST00000389443|ens|ENST00000215798|ens|ENST00000382363	chr22:29111957-29111898	0		26277	0	A_24_P280390	RNF215	RNF215	200312	NM_001017981	Homo sapiens hypothetical protein LOC200312 (LOC200312), mRNA [NM_001017981]	8548.91	2740.39	chrNA:-1--1	26290	0.655611	3.35192	0.818934	0.244318	chrNA:-1--1	26290	1.18224	1.103	0.910457	1.7922	2.17484	2.22361	1.06361	1.07275	1.03152
1381	26317	DATA	28747	339	17	gb|BI496440|gb|AA669846|gb|AA773460|gb|AA633794	chr6:53240607-53240666	0		26330	0	A_32_P187245	BI496440	BI496440		BI496440	df125c12.w1 Morton Fetal Cochlea Homo sapiens cDNA clone IMAGE:2538238 3', mRNA sequence [BI496440]	7113.91	2747.61	chrNA:-1--1	26317	0.656144	6.24017	1.35314	0.216844	chrNA:-1--1	26317	0.806571	0.747044	0.631893	2.45649	2.69705	2.6746	1.32592	1.22354	1.54146
282	26337	DATA	28767	339	37	ref|NM_021248|ens|ENST00000372262|gb|AF035300|gb|BC039056	chr20:44236201-44236142	0		26366	0	A_23_P40192	CDH22	CDH22	64405	NM_021248	Homo sapiens cadherin-like 22 (CDH22), mRNA [NM_021248]	7621.63	2748	chrNA:-1--1	26337	0.656569	3.11948	0.643085	0.206151	chrNA:-1--1	26337	0.651158	0.670383	0.736763	1.41723	1.42209	1.68245	0.633895	0.735582	0.904909
854	26358	DATA	28792	339	62	ref|NM_014429|ens|ENST00000232603|gb|AF084946|gb|AL353955	chr3:110160104-110160045	0		26409	0	A_23_P83683	MORC1	MORC1	27136	NM_014429	Homo sapiens MORC family CW-type zinc finger 1 (MORC1), mRNA [NM_014429]	8256.58	2747.57	chrNA:-1--1	26358	0.656956	3.69901	0.825152	0.223074	chrNA:-1--1	26358	NaN	0.235752	0.3122	1.21463	NaN	1.55932	0.378542	NaN	0.5191
450	26371	DATA	28805	339	75	ref|NM_000167|ref|NM_203391|gb|BC066960|ens|ENST00000378945	chrX:30622487-30622546	0		26434	0	A_32_P172848	GK	GK	2710	NM_000167	Homo sapiens glycerol kinase (GK), transcript variant 2, mRNA [NM_000167]	8587	2747.54	chrNA:-1--1	26371	0.657299	3.24324	1.05336	0.324787	chrNA:-1--1	26371	2.72184	2.10045	2.19278	2.57	2.76547	2.68841	1.13997	NaN	1.50668
320	26391	DATA	28827	340	12		chr14:060817399-060817458	0		26322	0	A_32_P10165	A_32_P10165	A_32_P10165		A_32_P10165	Unknown	6999.73	2755.75	chrNA:-1--1	26391	0.65785	3.14297	0.823091	0.261883	chrNA:-1--1	26391	0.836632	0.959185	0.767331	1.84807	1.4713	1.84176	0.780328	0.401185	0.659778
694	26444	DATA	28889	340	74	gb|BC007822|thc|THC2473801	chr17:71903571-71903512	0		26433	0	A_24_P128068	UBE2O	UBE2O	63893	BC007822	Homo sapiens ubiquitin-conjugating enzyme E2O, mRNA (cDNA clone IMAGE:4303741). [BC007822]	8574.29	2754.86	chrNA:-1--1	26444	0.659101	3.48589	0.46216	0.13258	chrNA:-1--1	26444	1.13551	1.00179	1.13143	1.42104	1.38874	1.36848	0.751858	0.723762	0.743535
187	26511	DATA	28964	341	64	ref|NM_145805|ens|ENST00000290759|gb|AK001022|gb|BC011967	chr15:74419874-74419933	0		26568	0	A_23_P54469	ISL2	ISL2	64843	NM_145805	Homo sapiens ISL2 transcription factor, LIM/homeodomain, (islet-2) (ISL2), mRNA [NM_145805]	8307.58	2762.43	chrNA:-1--1	26511	0.660586	3.05847	0.592368	0.193681	chrNA:-1--1	26511	1.3392	1.20518	1.06052	1.89196	2.0024	1.81839	1.21762	1.06066	1.19527
1021	26658	DATA	29124	343	54	gb|T35358|gb|BU676486|gb|AI888734|gb|AA587282	chr5:170766128-170766069	0		26706	0	A_24_P475000	T35358	T35358		T35358	T35358 EST83346 Human Platelet Homo sapiens cDNA 3' end similar to similar to nucleolar protein B23.2, mRNA sequence [T35358]	8053.69	2777.07	chrNA:-1--1	26658	0.663949	4.04327	1.64691	0.407322	chrNA:-1--1	26658	0.623135	0.570717	0.518067	2.84133	3.16665	2.14174	0.767415	1.07179	0.739507
22	26662	DATA	29128	343	58	ref|NM_003833|ref|NM_030590|ref|NM_030592|ens|ENST00000342716	chr20:43355677-43355618	0		26713	0	A_23_P102622	MATN4	MATN4	8785	NM_003833	Homo sapiens matrilin 4 (MATN4), transcript variant 1, mRNA [NM_003833]	8155.5	2777.35	chrNA:-1--1	26662	0.664066	2.96132	0.620986	0.209699	chrNA:-1--1	26662	0.973937	1.07371	1.05495	1.80898	1.85762	1.65642	0.922148	1.20038	0.86219
1413	26734	DATA	29207	344	52		chr15_random:000033401-000033345	0		26703	0	A_24_P33105	A_24_P33105	A_24_P33105		A_24_P33105	Unknown	8015.38	2784.34	chrNA:-1--1	26734	0.665607	7.74081	1.17595	0.151916	chrNA:-1--1	26734	0.00189743	0.00256728	0.00277625	1.74078	1.67127	1.58235	0.818325	0.970226	0.833739
323	26778	DATA	29258	345	18		chr13:105876312-105876371	0		26793	0	A_24_P195276	A_24_P195276	A_24_P195276		A_24_P195276	Unknown	7139.11	2791.64	chrNA:-1--1	26778	0.666549	3.14465	0.79916	0.254133	chrNA:-1--1	26778	0.276016	0.355718	0.7796	1.42717	1.59587	1.53249	0.611961	0.56745	0.705207
867	26807	DATA	29289	345	49	gb|BG980953|gb|CD610947|gb|BE812691|gb|BE067208	chr11:74960622-74960563	0		26847	0	A_32_P30320	BG980953	BG980953		BG980953	BG980953 CM3-CN0092-050201-712-a12 CN0092 Homo sapiens cDNA, mRNA sequence [BG980953]	7926.69	2791.4	chrNA:-1--1	26807	0.66716	3.72278	0.553301	0.148626	chrNA:-1--1	26807	0.60126	0.466455	0.574036	1.32092	1.3106	1.35765	0.851972	1.00152	0.9736
258	26810	DATA	29292	345	52	ref|NM_139155|ref|NM_080722|gb|AF366351|gb|AJ345098	chr10:72190304-72190363	0		26853	0	A_23_P202558	ADAMTS14	ADAMTS14	140766	NM_139155	Homo sapiens ADAM metallopeptidase with thrombospondin type 1 motif, 14 (ADAMTS14), transcript variant 1, mRNA [NM_139155]	8002.77	2791.64	chrNA:-1--1	26810	0.667251	3.10353	0.939298	0.302655	chrNA:-1--1	26810	0.570023	0.877229	1.25391	1.99385	2.11473	1.82213	0.812166	0.708682	0.773131
337	26817	DATA	29300	345	60	ref|NM_207328|gb|AK131197|gb|AK122734|gb|BC068596	chr2:96051529-96051470	0		26867	0	A_23_P68240	LOC150763	LOC150763	150763	NM_207328	Homo sapiens hypothetical protein LOC150763 (LOC150763), mRNA [NM_207328]	8205.75	2791.61	chrNA:-1--1	26817	0.667413	3.1551	0.720951	0.228503	chrNA:-1--1	26817	0.420179	0.532153	0.886903	1.57304	1.57903	1.53796	0.725416	0.773694	0.805498
105	26830	DATA	29313	345	73		chr6:168992288-168992229	0		26892	0	A_24_P480722	A_24_P480722	A_24_P480722		A_24_P480722	Unknown	8536.41	2791.33	chrNA:-1--1	26830	0.667622	3.01099	0.533824	0.177292	chrNA:-1--1	26830	0.719239	0.663453	0.905619	1.4743	1.43716	1.34323	0.708097	0.841969	0.748248
520	26895	DATA	29389	346	64	thc|THC2651556	chr14:99309305-99309364	0		26875	0	A_32_P219845	THC2651556	THC2651556		THC2651556	Q2IQM3_ANADE (Q2IQM3) Transcriptional regulator, Crp/Fnr family, partial (6%) [THC2651556]	8320.14	2799.01	chrNA:-1--1	26895	0.66913	3.2992	0.701788	0.212714	chrNA:-1--1	26895	0.55376	0.518164	0.836937	1.49766	1.51884	1.68833	0.711016	0.873619	0.835776
1351	26986	DATA	29488	347	78	ref|NM_017766|ens|ENST00000344008|ens|ENST00000377015|gb|AK000328	chr1:10629893-10629841	0		27057	0	A_23_P201295	CASZ1	CASZ1	54897	NM_017766	Homo sapiens castor zinc finger 1 (CASZ1), transcript variant 2, mRNA [NM_017766]	8662.83	2805.9	chrNA:-1--1	26986	0.671375	5.69665	1.05997	0.186069	chrNA:-1--1	26986	0.698251	0.5856	0.768131	1.90821	2.13043	1.9078	0.655448	0.76786	0.628441
394	27089	DATA	29599	349	19		chr3:129272835-129272776	0		27105	0	A_32_P136575	A_32_P136575	A_32_P136575		A_32_P136575	Unknown	7164.46	2821.17	chrNA:-1--1	27089	0.673736	3.20596	0.432805	0.135	chrNA:-1--1	27089	0.920731	0.983644	0.932184	1.61689	1.51234	1.53238	1.15355	1.16402	1.25629
1007	27138	DATA	29658	349	78	gb|BC050331|gb|AL117401|ens|ENST00000383092|ens|ENST00000248992	chr22:17226105-17226164	0		27209	0	A_23_P6355	DKFZp434K191	DKFZp434K191	29797	BC050331	Homo sapiens hypothetical locus DKFZp434K191, mRNA (cDNA clone MGC:48654 IMAGE:4830895), complete cds. [BC050331]	8663.5	2821	chrNA:-1--1	27138	0.674832	4.00915	0.618127	0.154179	chrNA:-1--1	27138	0.735729	0.849152	0.880547	1.45622	1.60826	1.53923	0.720953	0.797821	0.700904
764	27205	DATA	29730	350	65	gb|BC014215	chr17:45596749-45596690	0		27190	0	A_24_P256570	BC014215	BC014215		BC014215	Homo sapiens cDNA clone IMAGE:4110098, partial cds. [BC014215]	8345.58	2828.43	chrNA:-1--1	27205	0.676458	3.58105	0.835714	0.233371	chrNA:-1--1	27205	0.42706	0.583476	0.787128	1.88129	1.66618	1.54446	0.721424	0.84186	0.745922
1092	27310	DATA	29845	352	10	thc|THC2505102|gb|AI354226|gb|AA668696|gb|AA453035	chr7:26218437-26218401	0		27239	0	A_32_P180538	THC2505102	THC2505102		THC2505102	Q9V0W2_PYRAB (Q9V0W2) Predicted permease, partial (6%) [THC2505102]	6948.58	2843.43	chrNA:-1--1	27310	0.678939	4.17368	1.38781	0.332515	chrNA:-1--1	27310	0.988374	0.828793	0.694541	2.34977	2.96271	2.60767	0.861072	1.35725	0.98197
797	27312	DATA	29847	352	12	ref|NM_003285|ens|ENST00000367674|ens|ENST00000263525|ens|ENST00000367673	chr1:173571497-173565963	0		27243	0	A_23_P45864	TNR	TNR	7143	NM_003285	Homo sapiens tenascin R (restrictin, janusin) (TNR), mRNA [NM_003285]	6999.21	2843.57	chrNA:-1--1	27312	0.679006	3.61968	1.09834	0.303435	chrNA:-1--1	27312	1.27298	1.22178	1.61601	2.07554	2.24522	1.70922	0.479418	0.310067	0.603507
287	27359	DATA	29901	352	66	gb|BC036431	chr9:83580909-83580968	0		27342	0	A_24_P136744	BC036431	BC036431		BC036431	Homo sapiens cDNA clone IMAGE:4813482. [BC036431]	8371.5	2843	chrNA:-1--1	27359	0.680283	3.12319	0.699457	0.223956	chrNA:-1--1	27359	0.413614	0.468876	0.578975	1.52198	1.32092	1.43435	0.533733	0.913812	0.610471
1080	27367	DATA	29909	352	74			0		27357	0	A_32_P92922	A_32_P92922	A_32_P92922		A_32_P92922	Unknown	8574.23	2842.89	chrNA:-1--1	27367	0.680462	4.1571	1.29686	0.311962	chrNA:-1--1	27367	0.784414	0.616222	0.520454	2.13977	2.65324	2.05718	0.749029	0.938252	0.581121
134	27452	DATA	30001	353	81	ref|NM_175885|gb|BC039262|thc|THC2472706	chr11:82120831-82120772	0		27522	0	A_32_P137391	MGC33846	MGC33846	220382	NM_175885	Homo sapiens hypothetical protein MGC33846 (MGC33846), mRNA [NM_175885]	8739.5	2850.5	chrNA:-1--1	27452	0.682599	3.02731	0.685599	0.226471	chrNA:-1--1	27452	1.03734	0.831688	0.978537	1.867	1.76599	1.55989	0.704701	1.01077	0.814699
72	27474	DATA	30029	354	24	gb|X89741	chr20:61462863-61462803	0		27418	0	A_24_P912720	CHRNA4	CHRNA4	1137	X89741	H.sapiens mRNA for neuronal acetylcholine receptor alpha-4 subunit, exon 1. [X89741]	7304.17	2857.66	chrNA:-1--1	27474	0.683129	2.99098	0.52867	0.176754	chrNA:-1--1	27474	1.30085	1.15099	1.38529	1.5483	1.53421	1.60907	0.71788	0.8413	0.909186
1252	27480	DATA	30036	354	31	gb|AF091089|gb|BE858320	chr1:159337229-159338476	0		27431	0	A_24_P410320	AF091089	AF091089		AF091089	Homo sapiens clone 666 unknown mRNA, partial sequence. [AF091089]	7482.42	2857.57	chrNA:-1--1	27480	0.683256	4.79833	1.56456	0.326064	chrNA:-1--1	27480	0.859815	0.633247	0.67515	2.75318	3.10616	2.37699	0.810628	1.13171	0.92979
1013	27501	DATA	30059	354	54	ref|NM_139027|ref|NM_139026|ref|NM_139025|gb|AB069698	chr9:135297357-135297416	0		27472	0	A_24_P923832	ADAMTS13	ADAMTS13	11093	NM_139027	Homo sapiens ADAM metallopeptidase with thrombospondin type 1 motif, 13 (ADAMTS13), transcript variant 2, mRNA [NM_139027]	8065.7	2857.66	chrNA:-1--1	27501	0.683726	4.01842	0.885286	0.220307	chrNA:-1--1	27501	0.539078	0.619425	0.86955	1.65488	1.90427	1.64027	0.620235	0.679373	0.571372
1155	27544	DATA	30106	355	16	ref|NM_005293|ens|ENST00000377741|gb|BC117409|gb|AB209066	chr8:142436333-142436274	0		27556	0	A_24_P266466	GPR20	GPR20	2843	NM_005293	Homo sapiens G protein-coupled receptor 20 (GPR20), mRNA [NM_005293]	7088.58	2865.43	chrNA:-1--1	27544	0.684873	4.38694	0.810735	0.184807	chrNA:-1--1	27544	0.668059	0.698094	0.801937	1.50634	1.69436	1.43259	0.379495	0.53258	0.411242
1038	27562	DATA	30127	355	37	thc|THC2564099|thc|THC2560717	chr3:40474345-40474404	0		27592	0	A_32_P231114	THC2564099	THC2564099		THC2564099	BC005134 RPL14 protein {Homo sapiens} (exp=-1; wgp=0; cg=0), partial (82%) [THC2564099]	7621.94	2865.5	chrNA:-1--1	27562	0.685353	4.0678	1.24768	0.306721	chrNA:-1--1	27562	0.895547	0.742495	0.505905	2.33735	2.63683	2.11548	0.85087	1.22282	0.90896
843	27588	DATA	30154	355	64	gb|AA604115|gb|AA897210|gb|N22238|gb|AI421686	chr3:130371275-130371334	0		27643	0	A_32_P198518	AA604115	AA604115		AA604115	no72d07.s1 NCI_CGAP_AA1 Homo sapiens cDNA clone IMAGE:1112365 3' similar to gb:L12693 CELLULAR NUCLEIC ACID BINDING PROTEIN (HUMAN);, mRNA sequence [AA604115]	8307.47	2865	chrNA:-1--1	27588	0.685898	3.68871	1.00386	0.272144	chrNA:-1--1	27588	0.931911	0.746034	0.591082	2.0436	2.31432	1.83214	0.816963	1.07343	0.899174
687	27724	DATA	30303	357	43	gb|AK023303|thc|THC2479219	chr19:18878269-18878210	0		27763	0	A_23_P373545	COPE	COPE	11316	AK023303	Homo sapiens cDNA FLJ13241 fis, clone OVARC1000557. [AK023303]	7774.4	2880.19	chrNA:-1--1	27724	0.688931	3.46893	0.801808	0.23114	chrNA:-1--1	27724	0.723049	0.669037	0.983232	1.67603	1.95205	1.72917	0.688187	0.922825	0.837474
459	27731	DATA	30310	357	50	gb|AA854957|gb|CB051450|gb|AA917321|gb|CA435483	chr4:103402276-103402335	0		27777	0	A_32_P210525	AA854957	AA854957		AA854957	aj70d02.s1 Soares_parathyroid_tumor_NbHPA Homo sapiens cDNA clone IMAGE:1401795 3', mRNA sequence [AA854957]	7952.25	2880.06	chrNA:-1--1	27731	0.689154	3.24856	2.26046	0.695836	chrNA:-1--1	27731	0.981306	1.22959	0.904317	2.6914	4.34339	4.6089	1.08657	1.21193	1.28232
189	27802	DATA	30387	358	42	ref|NM_178537|gb|AK057774|ens|ENST00000329962|ens|ENST00000382561	chr11:370867-370926	0		27762	0	A_23_P344000	B4GALNT4	B4GALNT4	338707	NM_178537	Homo sapiens beta-1,4-N-acetyl-galactosaminyl transferase 4 (B4GALNT4), mRNA [NM_178537]	7761.81	2887.48	chrNA:-1--1	27802	0.690819	3.05943	0.62668	0.204836	chrNA:-1--1	27802	1.58078	1.3261	1.46432	1.92974	1.86049	2.03422	0.940857	1.20871	1.02008
594	27885	DATA	30478	359	48	ref|NM_000517|ref|NM_000558|ens|ENST00000251595|ens|ENST00000320868	chr16:162889-162948	0		27925	0	A_24_P142305	HBA2	HBA2	3040	NM_000517	Homo sapiens hemoglobin, alpha 2 (HBA2), mRNA [NM_000517]	7901.92	2894.16	chrNA:-1--1	27885	0.692748	3.36138	0.673721	0.20043	chrNA:-1--1	27885	0.414035	0.559381	0.682935	1.19024	1.36147	1.21791	0.274811	0.480949	0.290436
234	27936	DATA	30532	360	17	thc|THC2688821	chr3:15956347-15956406	0		27871	0	A_32_P75563	THC2688821	THC2688821		THC2688821	Unknown	7126.58	2902.17	chrNA:-1--1	27936	0.694086	3.08776	0.520171	0.168462	chrNA:-1--1	27936	0.643165	0.586272	0.771901	1.29307	1.39317	1.33942	0.644744	0.831025	0.776563
448	27953	DATA	30553	360	38	ref|NM_203304|gb|AB107353|gb|AB062435|ens|ENST00000355663	chr19:1506264-1506205	0		27908	0	A_23_P39453	RKHD1	RKHD1		NM_203304	Homo sapiens ring finger and KH domain containing 1 (RKHD1), mRNA [NM_203304]	7660.09	2901.61	chrNA:-1--1	27953	0.694509	3.24085	0.546603	0.168661	chrNA:-1--1	27953	1.21281	1.30408	1.28178	1.44985	1.57057	1.69185	0.730998	0.835452	0.84309
1403	28026	DATA	30630	361	30	ens|ENST00000390361|ens|ENST00000390359|gb|X58329|gb|X74843	chr7:141753026-141753085	0		28052	0	A_23_P364355	ENST00000390361	ENST00000390361		ENST00000390361	T-cell receptor beta V gene segment [Source:IMGT/GENE_DB;Acc:TRBV7-3] [ENST00000390361]	7444.42	2909.43	chrNA:-1--1	28026	0.696192	6.96267	2.01607	0.289554	chrNA:-1--1	28026	0.615308	0.786416	0.842346	2.78762	3.27848	3.11568	0.501465	0.221846	0.656922
984	28122	DATA	30734	362	49	gb|AK094893|gb|BC045750|gb|BC028147|ens|ENST00000381387	chr14:64948684-64948625	0		28088	0	A_24_P109766	LOC645431	LOC645431	645431	AK094893	Homo sapiens cDNA FLJ37574 fis, clone BRCOC2003100. [AK094893]	7939.44	2916.13	chrNA:-1--1	28122	0.69841	3.97196	0.806665	0.20309	chrNA:-1--1	28122	0.587438	0.868672	0.738727	1.84954	1.69944	1.68157	0.754626	0.681905	0.907618
611	28135	DATA	30748	362	63	gb|BX099788|thc|THC2681965	chr17:9306884-9306825	0		28114	0	A_32_P234954	BX099788	BX099788		BX099788	BX099788 Soares fetal liver spleen 1NFLS Homo sapiens cDNA clone IMAGp998I23604, mRNA sequence [BX099788]	8295.11	2916.5	chrNA:-1--1	28135	0.698792	3.38381	0.753359	0.222636	chrNA:-1--1	28135	0.493256	0.519406	0.757787	1.56281	1.3478	1.7079	0.619826	0.703469	0.614866
1259	28401	DATA	31033	366	8	gb|BG013371|gb|AI287962|gb|AI582437|gb|AL573592	chr13:47733307-47731057	0		28330	0	A_32_P207390	BG013371	BG013371		BG013371	BG013371 CM4-GN0333-161200-630-a09 GN0333 Homo sapiens cDNA, mRNA sequence [BG013371]	6898.37	2945.6	chrNA:-1--1	28401	0.705401	4.85528	1.42213	0.292903	chrNA:-1--1	28401	0.650026	0.460793	0.537703	2.20096	2.78806	2.63496	1.78583	1.62129	1.9526
883	28440	DATA	31074	366	49		chr9:074190350-074190409	0		28407	0	A_32_P46899	A_32_P46899	A_32_P46899		A_32_P46899	Unknown	7939.5	2945.65	chrNA:-1--1	28440	0.70635	3.75756	0.735323	0.195692	chrNA:-1--1	28440	0.359338	0.555789	0.644858	1.42193	1.40806	1.2837	0.417794	0.530085	0.337066
650	28446	DATA	31081	366	56	gb|BC043547	chr8:6687330-6687389	0		28419	0	A_32_P145764	BC043547	BC043547		BC043547	Homo sapiens, clone IMAGE:5171873, mRNA. [BC043547]	8116.99	2945.66	chrNA:-1--1	28446	0.706541	3.42667	0.846338	0.246986	chrNA:-1--1	28446	0.543772	0.551613	0.901544	1.46216	1.54679	1.8038	0.410705	0.539594	0.524961
1189	28507	DATA	31149	367	39	gb|BX350880|thc|THC2505541|thc|THC2582065	chr13:071147882-071147823	0		28543	0	A_32_P221748	BX350880	BX350880		BX350880	BX350880 Homo sapiens NEUROBLASTOMA COT 25-NORMALIZED Homo sapiens cDNA clone CS0DC005YN21 3-PRIME, mRNA sequence [BX350880]	7672.7	2952.91	chrNA:-1--1	28507	0.708057	4.49538	1.24782	0.277578	chrNA:-1--1	28507	0.9938	0.574338	0.544422	2.19886	2.49447	2.21448	0.69796	0.97185	0.897607
392	28672	DATA	31327	369	47	ref|NM_000519|ens|ENST00000380299|ens|ENST00000292901|ens|ENST00000292902	chr11:5211893-5211834	0		28714	0	A_24_P75190	HBD	HBD	3045	NM_000519	Homo sapiens hemoglobin, delta (HBD), mRNA [NM_000519]	7876.09	2967.61	chrNA:-1--1	28672	0.712109	3.20511	0.611406	0.190759	chrNA:-1--1	28672	0.568566	0.780561	0.83176	1.47904	1.49081	1.36678	0.602481	0.779467	0.627369
508	28698	DATA	31354	369	74	gb|AF128541|thc|THC2641609	chr12:131923643-131923584	0		28765	0	A_32_P834166	POLE	POLE	5426	AF128541	Homo sapiens DNA polymerase epsilon catalytic subunit isoform a (POLE1) mRNA, partial cds. [AF128541]	8562.06	2967.6	chrNA:-1--1	28698	0.712813	3.28861	0.670604	0.203917	chrNA:-1--1	28698	0.876762	1.04177	1.12235	1.67262	1.74468	1.52786	0.763929	0.812878	0.58554
76	28701	DATA	31357	369	77	gb|AA975908|gb|AW337197|gb|AI914195|gb|AI434262	chr8:130921279-130921338	0		28771	0	A_32_P30421	AA975908	AA975908		AA975908	AA975908 oo33c05.s1 NCI_CGAP_Lu5 Homo sapiens cDNA clone IMAGE:1567976 3', mRNA sequence [AA975908]	8638	2967.54	chrNA:-1--1	28701	0.712908	2.9946	1.10596	0.369317	chrNA:-1--1	28701	0.726934	0.645615	0.755061	1.89983	1.94541	2.45775	0.352923	0.967827	1.04064
135	28734	DATA	31393	370	28	ref|NM_033626|gb|BC008769|gb|DQ892937|ens|ENST00000376396	chrX:48812226-48812285	0		28681	0	A_24_P48983	CCDC120	CCDC120	90060	NM_033626	Homo sapiens coiled-coil domain containing 120 (CCDC120), mRNA [NM_033626]	7406.05	2975.15	chrNA:-1--1	28734	0.713741	3.0276	0.599277	0.197938	chrNA:-1--1	28734	0.639134	0.579776	0.870481	1.37487	1.44576	1.39215	0.533893	0.762534	0.643574
955	28766	DATA	31427	370	62		chr3:065648206-065648265	0		28744	0	A_24_P812155	A_24_P812155	A_24_P812155		A_24_P812155	Unknown	8269.67	2974.88	chrNA:-1--1	28766	0.714623	3.90707	0.90233	0.230948	chrNA:-1--1	28766	0.483947	0.545885	0.859721	1.48566	1.65407	1.77031	0.489038	0.477237	0.396567
465	28864	DATA	31531	371	81	ref|NM_173847|gb|BC100886|gb|BC100887|ens|ENST00000269053	chr17:28348083-28348585	0		28938	0	A_23_P317244	SPACA3	SPACA3	124912	NM_173847	Homo sapiens sperm acrosome associated 3 (SPACA3), mRNA [NM_173847]	8738.83	2981.79	chrNA:-1--1	28864	0.717135	3.25528	0.714759	0.219569	chrNA:-1--1	28864	1.29171	0.927296	1.05632	1.44668	1.6231	1.71681	0.581683	0.619239	0.553205
471	28886	DATA	31553	372	18	gb|AK098728|thc|THC2484750	chr9:134945596-134945537	0		28821	0	A_24_P398082	AK098728	AK098728		AK098728	Homo sapiens cDNA FLJ25862 fis, clone CBR01781. [AK098728]	7151.27	2989.64	chrNA:-1--1	28886	0.71783	3.26247	0.866707	0.26566	chrNA:-1--1	28886	0.799331	0.795036	1.07756	1.58478	1.86452	2.09879	0.713597	0.634752	0.777532
363	28891	DATA	31559	372	24	gb|BM968705|gb|BE220392|gb|AI718943|gb|BE046398	chr8:59657479-59657420	0		28832	0	A_32_P193908	BM968705	BM968705		BM968705	BM968705 UI-CF-DU1-aak-f-20-0-UI.s1 UI-CF-DU1 Homo sapiens cDNA clone UI-CF-DU1-aak-f-20-0-UI 3', mRNA sequence [BM968705]	7304.57	2989.84	chrNA:-1--1	28891	0.717927	3.18306	0.956776	0.300584	chrNA:-1--1	28891	0.96903	0.847668	0.754991	2.0224	2.27417	2.22745	1.24038	0.922097	1.58385
512	28974	DATA	31650	373	30	ref|NM_002963|ens|ENST00000368723|ens|ENST00000368722|gb|CR542164	chr1:151698014-151697053	0		28997	0	A_23_P103310	S100A7	S100A7	6278	NM_002963	Homo sapiens S100 calcium binding protein A7 (S100A7), mRNA [NM_002963]	7444.42	2997.43	chrNA:-1--1	28974	0.719782	3.29122	1.53435	0.466196	chrNA:-1--1	28974	0.607832	0.807474	0.63188	1.95177	3.06203	2.88347	0.668868	NaN	0.697114
873	29090	DATA	31777	374	72			0		29077	0	A_23_P43977	A_23_P43977	A_23_P43977		A_23_P43977	Unknown	8523.58	3004.43	chrNA:-1--1	29090	0.722805	3.73202	1.8302	0.490405	chrNA:-1--1	29090	0.548708	0.809582	0.843681	2.50455	2.9243	3.80986	0.84649	NaN	1.12784
502	29094	DATA	31781	374	76	thc|THC2614421	chr15:25460642-25460701	0		29085	0	A_32_P74831	THC2614421	THC2614421		THC2614421	Unknown	8625.42	3004.43	chrNA:-1--1	29094	0.722927	3.28301	0.700475	0.213364	chrNA:-1--1	29094	1.23158	0.876724	0.977554	1.74053	1.55743	1.79281	0.708089	0.729553	0.750876
167	29265	DATA	31968	377	8	ref|NM_004797|ref|NM_001039844|ref|NM_138348|gb|BC014484	chr3:188056100-188056159	0		29270	0	A_23_P72584	ADIPOQ	ADIPOQ	9370	NM_004797	Homo sapiens adiponectin, C1Q and collagen domain containing (ADIPOQ), mRNA [NM_004797]	6885.11	3026.65	chrNA:-1--1	29265	0.727485	3.04719	0.842199	0.276385	chrNA:-1--1	29265	0.464072	0.320413	0.377127	1.63436	1.80344	1.29678	0.783996	1.17193	0.961105
103	29335	DATA	32043	377	83	gb|BU687083|gb|BE714573|gb|BG006742|gb|BX391832	chr1:110366707-110366648	0		29406	0	A_32_P61538	BU687083	BU687083		BU687083	BU687083 UI-CF-DU1-ado-p-03-0-UI.s1 UI-CF-DU1 Homo sapiens cDNA clone UI-CF-DU1-ado-p-03-0-UI 3', mRNA sequence [BU687083]	8790.42	3026.43	chrNA:-1--1	29335	0.729139	3.0091	1.05391	0.350241	chrNA:-1--1	29335	1.0815	0.637197	0.464662	2.25314	2.27526	1.9336	1.09233	1.32152	0.784239
963	29361	DATA	32072	378	27	gb|BC071732|gb|AI832537|gb|BE748749|thc|THC2575397	chr2:232286180-232286121	0		29305	0	A_32_P147189	BC071732	BC071732		BC071732	Homo sapiens cDNA clone IMAGE:3862422, partial cds. [BC071732]	7380.76	3033.78	chrNA:-1--1	29361	0.729873	3.91963	1.36725	0.348821	chrNA:-1--1	29361	0.73477	0.597464	0.478103	2.39185	2.78724	2.17982	0.776805	1.38312	0.959604
929	29398	DATA	32116	378	71	gb|BE716310|thc|THC2748719	chr19:56250904-56250863	0		29383	0	A_23_P208626	BE716310	BE716310		BE716310	CM1-HT0761-010600-238-e06 HT0761 Homo sapiens cDNA, mRNA sequence [BE716310]	8498.42	3033.57	chrNA:-1--1	29398	0.730945	3.86351	1.02858	0.26623	chrNA:-1--1	29398	0.577526	1.01007	1.09114	2.16491	2.0531	1.94898	0.642949	NaN	0.676366
52	29421	DATA	32140	379	10		chr1:245013047-245013106	0		29428	0	A_32_P46112	A_32_P46112	A_32_P46112		A_32_P46112	Unknown	6936.23	3041.16	chrNA:-1--1	29421	0.731564	2.97828	0.649241	0.217992	chrNA:-1--1	29421	0.739592	0.542179	0.841532	1.71094	1.6913	1.46483	1.18936	1.11286	0.982679
478	29478	DATA	32200	379	70	ref|NM_024496|ens|ENST00000238647|gb|AF063597|gb|AB058768	chr14:76561745-76561686	0		29540	0	A_32_P466514	C14orf4	C14orf4	64207	NM_024496	Homo sapiens chromosome 14 open reading frame 4 (C14orf4), mRNA [NM_024496]	8460.5	3041.35	chrNA:-1--1	29478	0.733094	3.26662	0.577098	0.176665	chrNA:-1--1	29478	1.10064	0.972161	1.19547	1.56327	1.62762	1.75054	0.861431	0.905506	0.789857
1194	29493	DATA	32216	380	1	gb|AI431972|gb|AW071581|gb|AW170715|gb|AW572459	chr20:48242278-48242219	0		29413	0	A_32_P165823	AI431972	AI431972		AI431972	AI431972 th32h07.x1 NCI_CGAP_Pan1 Homo sapiens cDNA clone IMAGE:2120029 3', mRNA sequence [AI431972]	6720.47	3048.63	chrNA:-1--1	29493	0.733478	4.51998	1.08541	0.240136	chrNA:-1--1	29493	0.993347	0.771635	0.679927	2.23089	2.53624	2.28124	1.44044	1.49911	1.70382
799	29505	DATA	32230	380	15	ref|NM_005018|ens|ENST00000334409|ens|ENST00000343705|gb|U64863	chr2:242440781-242440722	0		29438	0	A_23_P136405	PDCD1	PDCD1	5133	NM_005018	Homo sapiens programmed cell death 1 (PDCD1), mRNA [NM_005018]	7075.58	3048.58	chrNA:-1--1	29505	0.733769	3.62111	0.618005	0.170667	chrNA:-1--1	29505	0.893856	0.823038	1.00978	1.61768	1.73812	1.5485	0.91756	0.797923	0.835266
1099	29525	DATA	32253	380	38	gb|BC005884|gb|DB379047|thc|THC2567424|thc|THC2578658	chr22:16638397-16638338	0		29480	0	A_32_P229365	BC005884	BC005884		BC005884	Homo sapiens cDNA clone IMAGE:3536123, **** WARNING: chimeric clone ****. [BC005884]	7660.33	3048.5	chrNA:-1--1	29525	0.734301	4.19322	1.08036	0.257645	chrNA:-1--1	29525	0.743223	0.589977	0.549167	2.21422	2.20263	1.72528	0.822833	0.87766	0.846243
1191	29584	DATA	32314	381	14	ref|NM_006281|ens|ENST00000354930|gb|U60206|gb|AK131363	chr8:99537268-99537209	0		29595	0	A_23_P215963	STK3	STK3	6788	NM_006281	Homo sapiens serine/threonine kinase 3 (STE20 homolog, yeast) (STK3), mRNA [NM_006281]	7037.88	3056.4	chrNA:-1--1	29584	0.7361	4.50889	0.850062	0.18853	chrNA:-1--1	29584	0.810086	0.913168	0.891182	1.18414	1.36706	1.02692	0.0338142	0.0272736	0.0254273
360	29601	DATA	32335	381	35	gb|BC085019|ens|ENST00000374375	chr20:33485367-33485426	0		29632	0	A_24_P859967	GDF5OS	GDF5OS	554250	BC085019	Homo sapiens hypothetical LOC554250, mRNA (cDNA clone MGC:99835 IMAGE:6650156), complete cds. [BC085019]	7571.5	3055.65	chrNA:-1--1	29601	0.73651	3.1815	0.862973	0.271247	chrNA:-1--1	29601	0.374006	0.459553	0.833415	1.69461	1.75149	1.58543	0.48307	0.849172	0.766578
300	29619	DATA	32354	381	54	gb|L79986|thc|THC2632408	chr2:231042759-231042818	0		29668	0	A_24_P915158	SP100	SP100	6672	L79986	Homo sapiens nuclear autoantigen mRNA, partial cds; alternatively spliced. [L79986]	8053.54	3055.82	chrNA:-1--1	29619	0.736966	3.12864	0.591716	0.189129	chrNA:-1--1	29619	0.806481	0.541002	0.844828	1.50639	1.55644	1.44332	0.787386	0.86195	0.856476
120	29728	DATA	32474	383	4	gb|AI285760|gb|BQ000122|gb|BQ000121|thc|THC2577090	chr5:040870101-040870365	0		29730	0	A_32_P153456	AI285760	AI285760		AI285760	qu50h03.x1 NCI_CGAP_Lym6 Homo sapiens cDNA clone IMAGE:1968245 3' similar to SW:RL37_HUMAN P02403 60S RIBOSOMAL PROTEIN L37 ;, mRNA sequence [AI285760]	6783.92	3071.22	chrNA:-1--1	29728	0.7401	3.02028	0.90699	0.3003	chrNA:-1--1	29728	0.737754	0.714224	0.547369	2.03985	2.1393	1.65839	0.987846	1.48973	1.20268
1061	29830	DATA	32587	384	32	ref|NM_000526|ens|ENST00000167586|gb|BT007186|gb|DQ890733	chr17:36992890-36992270	0		29781	0	A_23_P4335	KRT14	KRT14	3861	NM_000526	Homo sapiens keratin 14 (epidermolysis bullosa simplex, Dowling-Meara, Koebner) (KRT14), mRNA [NM_000526]	7507.63	3077.6	chrNA:-1--1	29830	0.74263	4.11433	0.711538	0.172941	chrNA:-1--1	29830	0.712071	0.679718	0.869318	1.59279	1.6878	1.65499	0.690794	0.894626	0.800395
967	29920	DATA	32687	385	47	ref|NM_005281|ens|ENST00000374024|gb|BC032702|thc|THC2475890	chr1:27593966-27594025	0		29961	0	A_23_P35000	GPR3	GPR3	2827	NM_005281	Homo sapiens G protein-coupled receptor 3 (GPR3), mRNA [NM_005281]	7876.42	3085.43	chrNA:-1--1	29920	0.744915	3.92801	0.951419	0.242214	chrNA:-1--1	29920	1.27756	0.812366	0.866108	1.77911	1.92036	1.80275	0.47068	0.473652	0.572251
9	30000	DATA	32772	386	47	gb|AF090921|ens|ENST00000381370|thc|THC2487376	chr9:6458367-6458308	0		29962	0	A_23_P134991	C9orf38	C9orf38	29044	AF090921	Homo sapiens clone HQ0365 PRO0365 mRNA, complete cds. [AF090921]	7888.36	3092.13	chrNA:-1--1	30000	0.747133	2.95795	0.476734	0.16117	chrNA:-1--1	30000	0.884748	0.684393	0.856014	1.26113	1.32269	1.38947	0.726756	0.693032	0.652188
718	30226	DATA	33021	389	41	thc|THC2612620	chr22:36695140-36695199	0		30260	0	A_24_P417007	THC2612620	THC2612620		THC2612620	Unknown	7723.94	3114.77	chrNA:-1--1	30226	0.753604	3.52212	0.627742	0.178228	chrNA:-1--1	30226	0.401451	0.375175	0.412192	1.306	1.32137	1.2246	0.697507	0.999611	0.846591
245	30283	DATA	33087	390	22		chr2:029147400-029147007	0		30228	0	A_24_P281025	A_24_P281025	A_24_P281025		A_24_P281025	Unknown	7253.89	3121.82	chrNA:-1--1	30283	0.755224	3.0958	0.732496	0.23661	chrNA:-1--1	30283	0.471843	0.610097	0.82503	1.49933	1.42848	1.70467	0.511861	0.718715	0.746047
906	30356	DATA	33166	391	16	gb|BM351936	chr19:3563488-3563547	0		30369	0	A_24_P709949	BM351936	BM351936		BM351936	BM351936 ig84d05.x1 HR85 islet Homo sapiens cDNA 3', mRNA sequence [BM351936]	7088.56	3129.71	chrNA:-1--1	30356	0.757325	3.8103	0.837388	0.21977	chrNA:-1--1	30356	0.722897	0.666165	0.983508	1.8003	1.66954	1.68767	0.749981	0.465541	0.63914
821	30408	DATA	33224	391	74		chr11:123414968-123414909	0		30479	0	A_23_P13202	A_23_P13202	A_23_P13202		A_23_P13202	Unknown	8561.35	3129.12	chrNA:-1--1	30408	0.758886	3.64923	0.729666	0.19995	chrNA:-1--1	30408	0.535263	0.688183	0.909056	1.65109	1.60301	1.62345	0.734785	0.821969	0.708892
80	30445	DATA	33265	392	30	ref|NM_012231|ens|ENST00000235372|ens|ENST00000376048|gb|U17838	chr1:14023772-14023831	0		30396	0	A_23_P201079	PRDM2	PRDM2	7799	NM_012231	Homo sapiens PR domain containing 2, with ZNF domain (PRDM2), transcript variant 1, mRNA [NM_012231]	7457.31	3136.52	chrNA:-1--1	30445	0.759927	2.99869	1.24205	0.414197	chrNA:-1--1	30445	1.27688	1.42885	0.892016	2.09328	2.82285	2.77435	0.799026	NaN	0.72086
38	30567	DATA	33395	393	75	ref|NM_022462|ref|NM_152794|ref|NM_152795|gb|AK021653	chr19:51538221-51538280	0		30633	0	A_23_P142187	HIF3A	HIF3A	64344	NM_022462	Homo sapiens hypoxia inducible factor 3, alpha subunit (HIF3A), transcript variant 2, mRNA [NM_022462]	8587.17	3144.1	chrNA:-1--1	30567	0.763678	2.96868	0.488586	0.16458	chrNA:-1--1	30567	0.786098	0.853404	0.9543	1.42195	1.4276	1.26985	0.654364	0.775338	0.711548
1370	30618	DATA	33451	394	46	ref|NM_005286|ens|ENST00000245660|ens|ENST00000369768|gb|BC067481	chr20:62208578-62208519	0		30580	0	A_23_P40334	NPBWR2	NPBWR2	2832	NM_005286	Homo sapiens neuropeptides B/W receptor 2 (NPBWR2), mRNA [NM_005286]	7863.5	3151.35	chrNA:-1--1	30618	0.765128	5.93184	1.39509	0.235187	chrNA:-1--1	30618	NaN	0.361015	0.293283	2.37673	2.12301	2.30974	0.793414	0.779538	0.5907
473	30769	DATA	33617	396	42	ref|NM_024958|gb|BC001963|ens|ENST00000382285|ens|ENST00000246039	chr20:282206-282265	0		30730	0	A_24_P416837	NRSN2	NRSN2	80023	NM_024958	Homo sapiens neurensin 2 (NRSN2), mRNA [NM_024958]	7761.73	3166.03	chrNA:-1--1	30769	0.76941	3.26372	0.778515	0.238536	chrNA:-1--1	30769	0.632661	0.70879	0.910436	1.52659	1.44387	1.79077	0.468487	0.699182	0.478895
551	30774	DATA	33623	396	48	gb|BC020341|gb|BC020395	chr3:197078262-197078473	0		30741	0	A_32_P136622	BC020341	BC020341		BC020341	Homo sapiens cDNA clone IMAGE:4177218. [BC020341]	7913.49	3166.53	chrNA:-1--1	30774	0.769549	3.32342	0.851879	0.256326	chrNA:-1--1	30774	0.336424	0.402124	0.709407	1.57585	1.68914	1.53917	0.428864	0.828226	0.707574
1333	30818	DATA	33674	397	14	ref|NM_013361|ens|ENST00000269981|gb|AF187989|gb|BC022466	chr19:49262497-49262556	0		30829	0	A_23_P108129	ZNF223	ZNF223	7766	NM_013361	Homo sapiens zinc finger protein 223 (ZNF223), mRNA [NM_013361]	7038.11	3173.5	chrNA:-1--1	30818	0.770669	5.43369	0.914306	0.168266	chrNA:-1--1	30818	0.992498	0.791728	0.806073	1.20974	1.37536	1.23191	0.00702733	0.00395079	0.0057061
400	30857	DATA	33717	397	57	gb|AI752947|gb|AI380802|gb|AI761093|gb|AI167830	chr20:32141261-32141320	0		30907	0	A_32_P45204	AI752947	AI752947		AI752947	AI752947 cr02f10.x2 Human bone marrow stromal cells Homo sapiens cDNA clone HBMSC_cr02f10 3', mRNA sequence [AI752947]	8130.17	3173.01	chrNA:-1--1	30857	0.772038	3.2087	1.13729	0.354439	chrNA:-1--1	30857	0.648886	0.628282	0.548455	1.95019	2.63632	1.93554	0.846198	1.31073	1.05831
1031	30874	DATA	33735	397	75	gb|AF147398	chr12:69034909-69034850	0		30939	0	A_32_P53951	AF147398	AF147398		AF147398	Homo sapiens full length insert cDNA clone YI64E10. [AF147398]	8587.51	3173.54	chrNA:-1--1	30874	0.772484	4.06165	0.932156	0.229502	chrNA:-1--1	30874	0.471609	0.678018	0.744113	2.09826	2.00334	1.70866	1.10664	1.11041	1.15955
715	30920	DATA	33784	398	39	ref|NM_001275|ens|ENST00000216492|ens|ENST00000334654|gb|AK223381	chr14:92471071-92471130	0		30877	0	A_32_P27046	CHGA	CHGA	1113	NM_001275	Homo sapiens chromogranin A (parathyroid secretory protein 1) (CHGA), mRNA [NM_001275]	7685.76	3180.87	chrNA:-1--1	30920	0.773795	3.51587	0.635143	0.18065	chrNA:-1--1	30920	0.664495	0.651029	0.889856	1.5377	1.63032	1.49846	0.751736	0.882567	0.851255
1168	30948	DATA	33817	398	72	gb|AK095260|thc|THC2484887	chr13:110065415-110065356	0		30934	0	A_32_P735636	AK095260	AK095260		AK095260	Homo sapiens cDNA FLJ37941 fis, clone CTONG2008269. [AK095260]	8523.89	3180.5	chrNA:-1--1	30948	0.774571	4.43775	1.06848	0.240771	chrNA:-1--1	30948	0.499792	0.62473	0.909945	1.80462	2.10987	2.0082	0.683782	0.696789	0.579696
324	31039	DATA	33915	399	85	gb|BC017904	chr5:118491887-118491946	0		31119	0	A_24_P333558	BC017904	BC017904		BC017904	Homo sapiens, clone IMAGE:4272979, mRNA, partial cds. [BC017904]	8841.42	3187.57	chrNA:-1--1	31039	0.777142	3.1449	0.832287	0.264646	chrNA:-1--1	31039	NaN	0.893417	0.832743	1.95635	2.01812	2.0311	NaN	NaN	NaN
1290	31128	DATA	34010	401	10	gb|BE328348|gb|BI496777|gb|D54272|gb|Z28428	chr1:23508947-23509006	0		31135	0	A_32_P150802	BE328348	BE328348		BE328348	BE328348 hs97d01.x1 NCI_CGAP_Kid13 Homo sapiens cDNA clone IMAGE:3145153 3', mRNA sequence [BE328348]	6935.87	3202.65	chrNA:-1--1	31128	0.779425	5.1306	1.82076	0.354882	chrNA:-1--1	31128	1.176	0.842261	0.666749	2.7971	3.49651	2.85566	0.777034	0.738212	0.739318
956	31132	DATA	34014	401	14	ref|NM_001080464|gb|AX781433|gb|E11883|gb|AX721044	chr14:103648113-103648172	0		31143	0	A_23_P76743	LOC374569	LOC374569	374569	NM_001080464	Homo sapiens Similar to Lysophospholipase (LOC374569), mRNA [NM_001080464]	7037.86	3202.42	chrNA:-1--1	31132	0.779498	3.90718	0.869354	0.222502	chrNA:-1--1	31132	0.895585	0.805928	0.930699	1.90663	2.01261	1.67392	0.843468	0.79903	0.565569
261	31141	DATA	34023	401	23	gb|AI922845|gb|BF507397|gb|AW302259|gb|AJ712272	chr10:74805721-74805780	0		31160	0	A_32_P151648	AI922845	AI922845		AI922845	wo14g02.x1 NCI_CGAP_Pan1 Homo sapiens cDNA clone IMAGE:2455346 3' similar to gb:J04543 ANNEXIN VII (HUMAN);, mRNA sequence [AI922845]	7266.47	3202.14	chrNA:-1--1	31141	0.779767	3.10659	0.623178	0.200598	chrNA:-1--1	31141	0.938662	0.81971	0.717194	1.75294	1.74815	1.57727	1.0012	1.26472	1.10877
446	31317	DATA	34219	403	49	thc|THC2523417	chr1:9713963-9714022	0		31358	0	A_24_P751082	THC2523417	THC2523417		THC2523417	Q8N4K9_HUMAN (Q8N4K9) Calsyntenin 1, isoform 2, partial (20%) [THC2523417]	7927	3217.46	chrNA:-1--1	31317	0.784658	3.24042	0.762267	0.235237	chrNA:-1--1	31317	0.632183	0.517363	0.521255	1.48484	1.52552	1.89327	1.2241	1.00191	1.13737
1220	31363	DATA	34270	404	15	thc|THC2671280	chr11:14867788-14867847	0		31300	0	A_32_P26034	THC2671280	THC2671280		THC2671280	ALU5_HUMAN (P39192) Alu subfamily SC sequence contamination warning entry, partial (12%) [THC2671280]	7076.35	3224.72	chrNA:-1--1	31363	0.785854	4.63922	0.626818	0.135113	chrNA:-1--1	31363	0.832584	0.730333	0.88122	1.48733	1.5527	1.55108	0.716556	0.731223	0.71079
758	31415	DATA	34326	404	71		chr8:071649145-071649204	0		31402	0	A_24_P221960	A_24_P221960	A_24_P221960		A_24_P221960	Unknown	8498.68	3224.06	chrNA:-1--1	31415	0.787579	3.57408	1.51584	0.42412	chrNA:-1--1	31415	0.446561	0.728311	0.609935	2.15654	2.27206	3.15473	0.573624	0.874393	0.827165
924	31513	DATA	34434	406	9	gb|AA765447|gb|AA890505|gb|CA418017|gb|H51062	chr15:39361278-39361219	0		31443	0	A_32_P199736	AA765447	AA765447		AA765447	AA765447 oa06h04.s1 NCI_CGAP_GCB1 Homo sapiens cDNA clone IMAGE:1304215 3', mRNA sequence [AA765447]	6923.5	3239.5	chrNA:-1--1	31513	0.79022	3.851	1.12626	0.292458	chrNA:-1--1	31513	1.09387	0.663641	0.753105	2.38819	2.55747	2.08052	1.04569	1.29539	1.07406
957	31693	DATA	34631	408	36	ref|NM_001017992|ens|ENST00000306758|gb|BX648504|thc|THC2619711	chr5:56813808-56813749	0		31646	0	A_24_P6903	DKFZp686D0972	DKFZp686D0972	345651	NM_001017992	Homo sapiens similar to RIKEN cDNA 4732495G21 gene (DKFZp686D0972), mRNA [NM_001017992]	7609.5	3254.27	chrNA:-1--1	31693	0.795117	3.90897	0.625386	0.159987	chrNA:-1--1	31693	0.910425	0.8091	0.961222	1.6919	1.63375	1.65717	0.786057	0.924679	0.978558
833	31697	DATA	34635	408	40	gb|CA307890|gb|BF967549|gb|BM042676|gb|BF967543	chr19:50103796-50103737	0		31654	0	A_32_P93036	CA307890	CA307890		CA307890	CA307890 UI-H-FT1-bib-a-05-0-UI.s1 NCI_CGAP_FT1 Homo sapiens cDNA clone UI-H-FT1-bib-a-05-0-UI 3', mRNA sequence [CA307890]	7711	3254.23	chrNA:-1--1	31697	0.795283	3.67777	0.803761	0.218546	chrNA:-1--1	31697	0.694198	0.759271	1.07193	1.68937	1.75034	1.65623	0.517	0.717638	0.635497
1106	31804	DATA	34752	409	72	thc|THC2655842|gb|BF476310|gb|AI970038|gb|AI810572	chr19:18339451-18339392	0		31866	0	A_24_P557019	THC2655842	THC2655842		THC2655842	BF476310 naa21a07.x1 NCI_CGAP_Pr28 Homo sapiens cDNA clone IMAGE:3255444 3' similar to contains Alu repetitive element;contains element MIR MIR repetitive element ;, mRNA sequence [BF476310]	8511.42	3261.43	chrNA:-1--1	31804	0.79857	4.20526	0.796638	0.189438	chrNA:-1--1	31804	0.407781	0.54685	0.72431	1.54149	1.54531	1.51051	0.580166	0.621119	0.460403
470	31851	DATA	34805	410	40	ref|NM_012430|ens|ENST00000309934|ens|ENST00000264464|gb|AK057587	chr3:124473430-124473489	0		31809	0	A_23_P259874	SEC22A	SEC22A	26984	NM_012430	Homo sapiens SEC22 vesicle trafficking protein homolog A (S. cerevisiae) (SEC22A), mRNA [NM_012430]	7711.18	3268.64	chrNA:-1--1	31851	0.799984	3.2624	0.481444	0.147573	chrNA:-1--1	31851	0.858759	0.869558	0.852921	1.50385	1.54919	1.57065	1.09007	1.29376	1.19804
646	31863	DATA	34818	410	53	gb|BU076193|gb|AI097304|gb|AA847146|gb|AA643882	chr9:113472032-113471973	0		31832	0	A_32_P97046	BU076193	BU076193		BU076193	im55f06.x1 HR85 islet Homo sapiens cDNA clone IMAGE:6038939 3', mRNA sequence [BU076193]	8041.25	3268.64	chrNA:-1--1	31863	0.800353	3.42231	0.905673	0.264638	chrNA:-1--1	31863	0.952192	0.671493	0.667575	1.72674	2.10329	2.2275	1.16817	1.13102	1.2159
539	31884	DATA	34840	410	75	gb|BC035740|thc|THC2611732	chr2:217184057-217184116	0		31873	0	A_24_P255693	BC035740	BC035740		BC035740	Homo sapiens, clone IMAGE:5742003, mRNA. [BC035740]	8600.71	3268.27	chrNA:-1--1	31884	0.801082	3.31415	0.687685	0.2075	chrNA:-1--1	31884	NaN	1.39735	1.27862	1.75503	1.64103	1.8399	0.924175	0.591356	0.824285
[truncated: 85 more rows]

## Sheet: Up-AS30-2+22h
Original row	Original row	FEATURES	FeatureNum	Row	Col	accessions	chr_coord	SubTypeMask	SubTypeName	ProbeUID	ControlType	ProbeName	GeneName	Gene Name	EntrezGene	SystematicName	Description	PositionX	PositionY	CHR_LOCATION	PROBE_ID	Expected score (dExp)	Observed score(d)	Numerator(r)	Denominator (s+s0)	CHR_LOCATION	PROBE_ID	T-2+3h-B-SM30	T-2+3h-C-SM30	T-2+3h-A-SM30	T-2+3h-C-AS30	T-2+3h-B-AS30	T-2+3h_A-AS30	T-2+22h-C-AS30	T-2+22h-B-AS30	T-2+22h-A-AS30
[truncated: 184 more rows]
