# Supplementary material for: Altered Gene Transcription in Human Cells Treated with Ludox® Silica Nanoparticles
Source: Int J Environ Res Public Health. 2014 Aug 28;11(9):8867–90. doi: 10.3390/ijerph110908867 (PMC4198995; doi:10.3390/ijerph110908867)
Supplement: Supplementary File 1 [file ijerph-11-08867-s001.zip › Supplemental-Table S2.xlsx]

## Sheet: SM30-2+3h
Annotation Cluster 1	Enrichment Score: 3.8958683845087796
Category	Term	Count	%	PValue	Genes	List Total	Pop Hits	Pop Total	Fold Enrichment	Bonferroni	Benjamini	FDR
GOTERM_BP_FAT	GO:0042981~regulation of apoptosis	29	11.6	2.90392e-06	TRAF1, HMGB1, TNF, PTGS2, GPR109B, PRKDC, AKAP13, INTS1, NFKB1, SFN, PMAIP1, IL10, CDKN2A, KRAS, TIAM2, TNFRSF19, IL1A, API5, ARHGEF4, IL6, CSDA, BIRC2, SOD2, INHBA, CDKN1A, BBC3, JUN, GHRL, TNFAIP3	182	804	13528	2.68105	0.00504009	0.00504009	0.00491146
GOTERM_BP_FAT	GO:0043067~regulation of programmed cell death	29	11.6	3.51225e-06	TRAF1, HMGB1, TNF, PTGS2, GPR109B, PRKDC, AKAP13, INTS1, NFKB1, SFN, PMAIP1, IL10, CDKN2A, KRAS, TIAM2, TNFRSF19, IL1A, API5, ARHGEF4, IL6, CSDA, BIRC2, SOD2, INHBA, CDKN1A, BBC3, JUN, GHRL, TNFAIP3	182	812	13528	2.65463	0.00609269	0.003051	0.0059403
GOTERM_BP_FAT	GO:0010941~regulation of cell death	29	11.6	3.76913e-06	TRAF1, HMGB1, TNF, PTGS2, GPR109B, PRKDC, AKAP13, INTS1, NFKB1, SFN, PMAIP1, IL10, CDKN2A, KRAS, TIAM2, TNFRSF19, IL1A, API5, ARHGEF4, IL6, CSDA, BIRC2, SOD2, INHBA, CDKN1A, BBC3, JUN, GHRL, TNFAIP3	182	815	13528	2.64486	0.00653684	0.00218371	0.00637475
GOTERM_BP_FAT	GO:0012501~programmed cell death	24	9.6	7.03594e-06	TRAF1, ARHGEF4, MEF2A, IL6, TNF, PDIA2, GPR109B, PRKDC, AKAP13, NFKB1, SFN, PMAIP1, BIRC2, SOD2, PPM1F, CDKN2A, KRAS, TIAM2, BBC3, JUN, TNFRSF19, TNFAIP3, API5, IL1A	182	611	13528	2.91966	0.0121679	0.00305597	0.0118996
GOTERM_BP_FAT	GO:0006915~apoptosis	23	9.2	1.79334e-05	TRAF1, ARHGEF4, MEF2A, IL6, TNF, PDIA2, GPR109B, AKAP13, NFKB1, SFN, PMAIP1, BIRC2, SOD2, PPM1F, CDKN2A, KRAS, TIAM2, BBC3, JUN, TNFRSF19, TNFAIP3, API5, IL1A	182	602	13528	2.83984	0.0307226	0.00622146	0.0303275
GOTERM_BP_FAT	GO:0008219~cell death	25	10	3.20132e-05	TRAF1, MEF2A, TNF, FOSL2, PDIA2, GPR109B, AKAP13, PRKDC, NFKB1, SFN, PMAIP1, CDKN2A, KRAS, TIAM2, TNFRSF19, IL1A, API5, ARHGEF4, IL6, BIRC2, SOD2, PPM1F, BBC3, JUN, TNFAIP3	182	719	13528	2.58448	0.0541808	0.00924102	0.054132
GOTERM_BP_FAT	GO:0016265~death	25	10	3.57754e-05	TRAF1, MEF2A, TNF, FOSL2, PDIA2, GPR109B, AKAP13, PRKDC, NFKB1, SFN, PMAIP1, CDKN2A, KRAS, TIAM2, TNFRSF19, IL1A, API5, ARHGEF4, IL6, BIRC2, SOD2, PPM1F, BBC3, JUN, TNFAIP3	182	724	13528	2.56663	0.0603524	0.00885348	0.0604918
GOTERM_BP_FAT	GO:0043065~positive regulation of apoptosis	16	6.4	0.00066995	ARHGEF4, TNF, PTGS2, GPR109B, PRKDC, AKAP13, PMAIP1, SFN, IL10, INHBA, CDKN1A, CDKN2A, TIAM2, BBC3, JUN, TNFRSF19	182	430	13528	2.76576	0.688421	0.0747953	1.1271
GOTERM_BP_FAT	GO:0043068~positive regulation of programmed cell death	16	6.4	0.000719377	ARHGEF4, TNF, PTGS2, GPR109B, PRKDC, AKAP13, PMAIP1, SFN, IL10, INHBA, CDKN1A, CDKN2A, TIAM2, BBC3, JUN, TNFRSF19	182	433	13528	2.74659	0.714115	0.0752764	1.20978
GOTERM_BP_FAT	GO:0010942~positive regulation of cell death	16	6.4	0.000754026	ARHGEF4, TNF, PTGS2, GPR109B, PRKDC, AKAP13, PMAIP1, SFN, IL10, INHBA, CDKN1A, CDKN2A, TIAM2, BBC3, JUN, TNFRSF19	182	435	13528	2.73396	0.730854	0.0703217	1.2677
SP_PIR_KEYWORDS	Apoptosis	12	4.8	0.00912356	TRAF1, PPM1F, MEF2A, CDKN2A, BBC3, GPR109B, TNFRSF19, NFKB1, PMAIP1, TNFAIP3, BIRC2, API5	243	381	19235	2.49311	0.931811	0.186635	11.4884
GOTERM_BP_FAT	GO:0006917~induction of apoptosis	11	4.4	0.0109477	ARHGEF4, INHBA, CDKN1A, CDKN2A, TNF, TIAM2, BBC3, AKAP13, TNFRSF19, SFN, PMAIP1	182	320	13528	2.55508	1	0.228052	16.988
GOTERM_BP_FAT	GO:0012502~induction of programmed cell death	11	4.4	0.0111976	ARHGEF4, INHBA, CDKN1A, CDKN2A, TNF, TIAM2, BBC3, AKAP13, TNFRSF19, SFN, PMAIP1	182	321	13528	2.54712	1	0.229912	17.3421
Annotation Cluster 2	Enrichment Score: 3.2867516316773933
Category	Term	Count	%	PValue	Genes	List Total	Pop Hits	Pop Total	Fold Enrichment	Bonferroni	Benjamini	FDR
GOTERM_BP_FAT	GO:0042981~regulation of apoptosis	29	11.6	2.90392e-06	TRAF1, HMGB1, TNF, PTGS2, GPR109B, PRKDC, AKAP13, INTS1, NFKB1, SFN, PMAIP1, IL10, CDKN2A, KRAS, TIAM2, TNFRSF19, IL1A, API5, ARHGEF4, IL6, CSDA, BIRC2, SOD2, INHBA, CDKN1A, BBC3, JUN, GHRL, TNFAIP3	182	804	13528	2.68105	0.00504009	0.00504009	0.00491146
GOTERM_BP_FAT	GO:0043067~regulation of programmed cell death	29	11.6	3.51225e-06	TRAF1, HMGB1, TNF, PTGS2, GPR109B, PRKDC, AKAP13, INTS1, NFKB1, SFN, PMAIP1, IL10, CDKN2A, KRAS, TIAM2, TNFRSF19, IL1A, API5, ARHGEF4, IL6, CSDA, BIRC2, SOD2, INHBA, CDKN1A, BBC3, JUN, GHRL, TNFAIP3	182	812	13528	2.65463	0.00609269	0.003051	0.0059403
GOTERM_BP_FAT	GO:0010941~regulation of cell death	29	11.6	3.76913e-06	TRAF1, HMGB1, TNF, PTGS2, GPR109B, PRKDC, AKAP13, INTS1, NFKB1, SFN, PMAIP1, IL10, CDKN2A, KRAS, TIAM2, TNFRSF19, IL1A, API5, ARHGEF4, IL6, CSDA, BIRC2, SOD2, INHBA, CDKN1A, BBC3, JUN, GHRL, TNFAIP3	182	815	13528	2.64486	0.00653684	0.00218371	0.00637475
GOTERM_BP_FAT	GO:0043066~negative regulation of apoptosis	14	5.6	0.000960212	HMGB1, IL6, TNF, INTS1, NFKB1, CSDA, IL10, SOD2, CDKN1A, KRAS, GHRL, TNFAIP3, IL1A, API5	182	354	13528	2.93959	0.812048	0.0801812	1.61171
GOTERM_BP_FAT	GO:0043069~negative regulation of programmed cell death	14	5.6	0.00109096	HMGB1, IL6, TNF, INTS1, NFKB1, CSDA, IL10, SOD2, CDKN1A, KRAS, GHRL, TNFAIP3, IL1A, API5	182	359	13528	2.89865	0.850328	0.0792611	1.82928
GOTERM_BP_FAT	GO:0060548~negative regulation of cell death	14	5.6	0.00111882	HMGB1, IL6, TNF, INTS1, NFKB1, CSDA, IL10, SOD2, CDKN1A, KRAS, GHRL, TNFAIP3, IL1A, API5	182	360	13528	2.8906	0.857419	0.077954	1.87558
GOTERM_BP_FAT	GO:0006916~anti-apoptosis	9	3.6	0.00662365	HMGB1, TNF, GHRL, NFKB1, TNFAIP3, IL10, API5, IL1A, SOD2	182	206	13528	3.24741	0.99999	0.172681	10.6315
GOTERM_BP_FAT	GO:0008285~negative regulation of cell proliferation	12	4.8	0.00934601	PTHLH, CDKN1A, IL6, CDKN2A, TNF, PTGS2, JUN, GHRL, SFN, IL10, IL1A, SOD2	182	361	13528	2.47079	1	0.219292	14.6848
GOTERM_BP_FAT	GO:0001817~regulation of cytokine production	8	3.2	0.0109392	INHBA, ELF1, IL6, TNF, GHRL, NFKB1, IL10, IL1A	182	181	13528	3.28529	1	0.230626	16.9759
GOTERM_BP_FAT	GO:0048545~response to steroid hormone stimulus	7	2.8	0.0444656	CDKN1A, IL6, TNF, KRAS, PTGS2, GHRL, IL10	182	192	13528	2.70994	1	0.494531	53.6665
Annotation Cluster 3	Enrichment Score: 3.008051626180474
Category	Term	Count	%	PValue	Genes	List Total	Pop Hits	Pop Total	Fold Enrichment	Bonferroni	Benjamini	FDR
UP_SEQ_FEATURE	domain:Leucine-zipper	10	4	1.10219e-05	MAF, FOSL2, JUN, CREM, TEF, PRKDC, CREB5, FOSB, API5, FOXP1	243	110	19113	7.15039	0.00948867	0.00948867	0.0170908
INTERPRO	IPR004827:Basic-leucine zipper (bZIP) transcription factor	7	2.8	7.6731e-05	MAF, FOSL2, JUN, CREM, TEF, CREB5, FOSB	226	53	16659	9.7356	0.0370493	0.0370493	0.110189
SMART	SM00338:BRLZ	7	2.8	0.000239312	MAF, FOSL2, JUN, CREM, TEF, CREB5, FOSB	153	53	9079	7.83734	0.0315628	0.0315628	0.279835
INTERPRO	IPR011616:bZIP transcription factor, bZIP-1	5	2	0.000765598	FOSL2, JUN, CREM, CREB5, FOSB	226	31	16659	11.8891	0.313959	0.171724	1.09438
UP_SEQ_FEATURE	DNA-binding region:Basic motif	8	3.2	0.00453361	MAF, FOSL2, JUN, CREM, TEF, CREB5, FOSB, MXD1	243	161	19113	3.90829	0.980366	0.730224	6.80396
GOTERM_MF_FAT	GO:0043565~sequence-specific DNA binding	16	6.4	0.0269448	MAF, ELF1, MEF2A, FOSL2, SMG6, CREM, CREB5, NFKB1, HOXD1, FOSB, FOXP1, SHOX2, CHRAC1, JUN, TEF, CENPT	186	607	12983	1.8399	0.999952	0.508443	31.3227
GOTERM_MF_FAT	GO:0046983~protein dimerization activity	14	5.6	0.046401	FOSL2, HSP90AA1, CREM, SLC6A4, ITGA2, CREB5, NFKB1, FOSB, FOXP1, INHBA, TRIM8, SLC24A2, JUN, TEF	186	542	12983	1.80298	1	0.597569	47.983
Annotation Cluster 4	Enrichment Score: 2.5680297132185825
Category	Term	Count	%	PValue	Genes	List Total	Pop Hits	Pop Total	Fold Enrichment	Bonferroni	Benjamini	FDR
GOTERM_BP_FAT	GO:0006357~regulation of transcription from RNA polymerase II promoter	25	10	3.82199e-05	HMGB1, ELF1, TNF, FOSL2, PRKDC, NFKB1, ANKRD1, TEF, CHD2, SOX15, TCF25, MAF, IL6, SMAD5, TLE1, FOSB, CSDA, FOXP1, SOD2, INHBA, SMARCC1, IRF7, JUN, CAND1, SMARCA4	182	727	13528	2.55604	0.0643407	0.00827853	0.0646238
GOTERM_BP_FAT	GO:0031328~positive regulation of cellular biosynthetic process	22	8.8	0.000332202	KLF5, MAF, ELF1, IL6, TNF, HSP90AA1, SMAD5, PRKDC, ITGA2, CREB5, NFKB1, IL10, SOD2, PTHLH, INHBA, SMARCC1, JUN, SOX15, CAND1, PTX3, IL1A, SMARCA4	182	685	13528	2.38723	0.439052	0.0470352	0.560389
GOTERM_BP_FAT	GO:0009891~positive regulation of biosynthetic process	22	8.8	0.000402696	KLF5, MAF, ELF1, IL6, TNF, HSP90AA1, SMAD5, PRKDC, ITGA2, CREB5, NFKB1, IL10, SOD2, PTHLH, INHBA, SMARCC1, JUN, SOX15, CAND1, PTX3, IL1A, SMARCA4	182	695	13528	2.35288	0.503828	0.0524828	0.678924
GOTERM_BP_FAT	GO:0051173~positive regulation of nitrogen compound metabolic process	20	8	0.00101942	KLF5, MAF, ELF1, IL6, TNF, HSP90AA1, SMAD5, PRKDC, CREB5, NFKB1, IL10, SOD2, PTHLH, INHBA, SMARCC1, JUN, SOX15, CAND1, PTX3, SMARCA4	182	644	13528	2.30837	0.830466	0.0810372	1.71029
GOTERM_BP_FAT	GO:0006355~regulation of transcription, DNA-dependent	40	16	0.00105376	HMGB1, MEF2A, ELF1, FOSL2, TNF, ZNF552, CREM, PRKDC, NFKB1, GON4L, ANKRD1, REST, HOXD1, IL10, CDKN2A, CHD2, TEF, SOX15, TCF25, ZNF546, MAF, KLF5, IL6, ARID5A, SMAD5, CREB5, TLE1, ZNF221, FOSB, CSDA, FOXP1, SOD2, SHOX2, INHBA, JUN, IRF7, SMARCC1, CAND1, JMJD1C, SMARCA4	182	1773	13528	1.67692	0.840309	0.0800049	1.76742
GOTERM_BP_FAT	GO:0051252~regulation of RNA metabolic process	40	16	0.00160277	HMGB1, MEF2A, ELF1, FOSL2, TNF, ZNF552, CREM, PRKDC, NFKB1, GON4L, ANKRD1, REST, HOXD1, IL10, CDKN2A, CHD2, TEF, SOX15, TCF25, ZNF546, MAF, KLF5, IL6, ARID5A, SMAD5, CREB5, TLE1, ZNF221, FOSB, CSDA, FOXP1, SOD2, SHOX2, INHBA, JUN, IRF7, SMARCC1, CAND1, JMJD1C, SMARCA4	182	1813	13528	1.63993	0.938643	0.0982087	2.67655
GOTERM_BP_FAT	GO:0045893~positive regulation of transcription, DNA-dependent	15	6	0.00490622	MAF, ELF1, IL6, TNF, SMAD5, PRKDC, CREB5, NFKB1, IL10, INHBA, SMARCC1, JUN, SOX15, CAND1, SMARCA4	182	477	13528	2.33741	0.999808	0.151745	7.98199
GOTERM_BP_FAT	GO:0051254~positive regulation of RNA metabolic process	15	6	0.00527411	MAF, ELF1, IL6, TNF, SMAD5, PRKDC, CREB5, NFKB1, IL10, INHBA, SMARCC1, JUN, SOX15, CAND1, SMARCA4	182	481	13528	2.31797	0.999899	0.156667	8.55568
GOTERM_BP_FAT	GO:0010557~positive regulation of macromolecule biosynthetic process	18	7.2	0.00674252	MAF, KLF5, ELF1, IL6, TNF, SMAD5, PRKDC, ITGA2, CREB5, NFKB1, IL10, INHBA, SMARCC1, JUN, SOX15, CAND1, IL1A, SMARCA4	182	654	13528	2.04577	0.999992	0.17293	10.8122
GOTERM_BP_FAT	GO:0045941~positive regulation of transcription	16	6.4	0.00879562	MAF, KLF5, ELF1, IL6, TNF, SMAD5, PRKDC, CREB5, NFKB1, IL10, INHBA, SMARCC1, JUN, SOX15, CAND1, SMARCA4	182	564	13528	2.10864	1	0.213521	13.8796
GOTERM_BP_FAT	GO:0045935~positive regulation of nucleobase, nucleoside, nucleotide and nucleic acid metabolic process	17	6.8	0.00961114	MAF, KLF5, ELF1, IL6, TNF, SMAD5, PRKDC, CREB5, NFKB1, IL10, PTHLH, INHBA, SMARCC1, JUN, SOX15, CAND1, SMARCA4	182	624	13528	2.02501	1	0.218954	15.0702
GOTERM_BP_FAT	GO:0045944~positive regulation of transcription from RNA polymerase II promoter	12	4.8	0.0113102	MAF, INHBA, ELF1, IL6, TNF, JUN, SMAD5, SOX15, PRKDC, NFKB1, CAND1, SMARCA4	182	371	13528	2.40419	1	0.229271	17.5011
GOTERM_BP_FAT	GO:0010628~positive regulation of gene expression	16	6.4	0.0113439	MAF, KLF5, ELF1, IL6, TNF, SMAD5, PRKDC, CREB5, NFKB1, IL10, INHBA, SMARCC1, JUN, SOX15, CAND1, SMARCA4	182	581	13528	2.04694	1	0.227255	17.5486
GOTERM_BP_FAT	GO:0010604~positive regulation of macromolecule metabolic process	18	7.2	0.0669823	MAF, KLF5, ELF1, IL6, TNF, SMAD5, PRKDC, ITGA2, CREB5, NFKB1, IL10, INHBA, SMARCC1, JUN, SOX15, CAND1, IL1A, SMARCA4	182	857	13528	1.56118	1	0.569845	69.045
Annotation Cluster 5	Enrichment Score: 2.299003090038516
Category	Term	Count	%	PValue	Genes	List Total	Pop Hits	Pop Total	Fold Enrichment	Bonferroni	Benjamini	FDR
GOTERM_BP_FAT	GO:0006357~regulation of transcription from RNA polymerase II promoter	25	10	3.82199e-05	HMGB1, ELF1, TNF, FOSL2, PRKDC, NFKB1, ANKRD1, TEF, CHD2, SOX15, TCF25, MAF, IL6, SMAD5, TLE1, FOSB, CSDA, FOXP1, SOD2, INHBA, SMARCC1, IRF7, JUN, CAND1, SMARCA4	182	727	13528	2.55604	0.0643407	0.00827853	0.0646238
SP_PIR_KEYWORDS	nucleus	77	30.8	0.00059485	C6ORF59, ELF1, MEF2A, FOSL2, LMO2, INTS1, NFKB1, CBX1, ANKRD1, HOXD1, REST, CDKN2A, SOX15, DDX21, TNIP1, MAP2K7, API5, PHC2, ZNF546, POLR1E, ARID5A, ANP32E, MBD5, ZNF503, TLE1, FOSB, CSDA, MXD1, PTHLH, CHRAC1, JUN, BMP2K, PDE4DIP, CAND1, JMJD1C, TNFAIP3, ZNF740, FBXL3, SMARCA4, CAMTA1, HMGB1, ZNF552, ZBTB10, CREM, DUSP10, AKAP13, PRKDC, GON4L, SFN, NACAD, BMS1, RPA4, SUMO3, DDX3X, FIGN, PRDM10, T…	243	4283	19235	1.42308	0.159991	0.0564579	0.789143
GOTERM_BP_FAT	GO:0006355~regulation of transcription, DNA-dependent	40	16	0.00105376	HMGB1, MEF2A, ELF1, FOSL2, TNF, ZNF552, CREM, PRKDC, NFKB1, GON4L, ANKRD1, REST, HOXD1, IL10, CDKN2A, CHD2, TEF, SOX15, TCF25, ZNF546, MAF, KLF5, IL6, ARID5A, SMAD5, CREB5, TLE1, ZNF221, FOSB, CSDA, FOXP1, SOD2, SHOX2, INHBA, JUN, IRF7, SMARCC1, CAND1, JMJD1C, SMARCA4	182	1773	13528	1.67692	0.840309	0.0800049	1.76742
GOTERM_BP_FAT	GO:0051252~regulation of RNA metabolic process	40	16	0.00160277	HMGB1, MEF2A, ELF1, FOSL2, TNF, ZNF552, CREM, PRKDC, NFKB1, GON4L, ANKRD1, REST, HOXD1, IL10, CDKN2A, CHD2, TEF, SOX15, TCF25, ZNF546, MAF, KLF5, IL6, ARID5A, SMAD5, CREB5, TLE1, ZNF221, FOSB, CSDA, FOXP1, SOD2, SHOX2, INHBA, JUN, IRF7, SMARCC1, CAND1, JMJD1C, SMARCA4	182	1813	13528	1.63993	0.938643	0.0982087	2.67655
GOTERM_BP_FAT	GO:0045449~regulation of transcription	52	20.8	0.0021265	MEF2A, ELF1, FOSL2, NFKB1, HOXD1, REST, ANKRD1, IL10, CDKN2A, SOX15, ZNF546, ARID5A, TLE1, ZNF503, FOSB, CSDA, MXD1, PTHLH, INHBA, JUN, CAND1, JMJD1C, ZNF740, SMARCA4, HMGB1, CAMTA1, TNF, ZNF552, ZBTB10, CREM, PRKDC, GON4L, KRAS, PRDM10, CHD2, TEF, TCF25, MAF, KLF5, IL6, SMAD5, AFF4, CREB5, ZNF221, FOXP1, ZBTB43, SOD2, SHOX2, IRF7, SMARCC1, KLF1, ZNF410	182	2601	13528	1.48602	0.975376	0.123911	3.53645
GOTERM_MF_FAT	GO:0003677~DNA binding	50	20	0.00237972	MEF2A, ELF1, FOSL2, LMO2, NFKB1, HOXD1, REST, ANKRD1, CDKN2A, SOX15, PHC2, ZNF546, POLR1E, ARID5A, MBD5, FOSB, CSDA, MXD1, CHRAC1, JUN, TNFAIP3, SMARCA4, HMGB1, ZNF552, ZBTB10, ABTB2, CREM, PRKDC, GON4L, RPA4, DDX3X, PRDM10, CHD2, TEF, TCF25, MAF, KLF5, SMG6, SMAD5, AFF4, CREB5, ZNF221, ZBTB43, FOXP1, SHOX2, IRF7, SMARCC1, CENPT, KLF1, ZNF410	186	2331	12983	1.49723	0.579895	0.579895	3.22444
SP_PIR_KEYWORDS	dna-binding	37	14.8	0.00647881	HMGB1, MEF2A, ELF1, ZNF552, FOSL2, ZBTB10, CREM, PRKDC, NFKB1, HOXD1, CDKN2A, DDX3X, PRDM10, CHD2, TEF, SOX15, TCF25, PHC2, MAF, ZNF546, KLF5, SMG6, ARID5A, CREB5, ZNF221, FOSB, CSDA, MXD1, ZBTB43, FOXP1, CHRAC1, SHOX2, JUN, IRF7, TNFAIP3, KLF1, ZNF410	243	1868	19235	1.56787	0.851098	0.158975	8.2906
SP_PIR_KEYWORDS	transcription regulation	37	14.8	0.0211091	CAMTA1, MEF2A, ELF1, ZNF552, ZBTB10, CREM, NFKB1, REST, HOXD1, CDKN2A, PRDM10, TEF, TCF25, KLF5, MAF, ZNF546, ARID5A, SMAD5, AFF4, CREB5, TLE1, ZNF503, ZNF221, CSDA, MXD1, ZBTB43, FOXP1, JUN, IRF7, SMARCC1, CAND1, JMJD1C, TNFAIP3, ZNF740, KLF1, ZNF410, SMARCA4	243	2026	19235	1.4456	0.998072	0.340812	24.729
GOTERM_MF_FAT	GO:0003700~transcription factor activity	23	9.2	0.0212751	KLF5, MAF, MEF2A, ELF1, FOSL2, CREM, SMAD5, AFF4, CREB5, NFKB1, HOXD1, FOSB, CSDA, MXD1, FOXP1, SHOX2, CDKN2A, JUN, IRF7, TEF, SOX15, KLF1, TCF25	186	975	12983	1.64659	0.999601	0.542862	25.6086
SP_PIR_KEYWORDS	Transcription	37	14.8	0.0283113	CAMTA1, MEF2A, ELF1, ZNF552, ZBTB10, CREM, NFKB1, REST, HOXD1, CDKN2A, PRDM10, TEF, TCF25, KLF5, MAF, ZNF546, POLR1E, ARID5A, SMAD5, AFF4, CREB5, TLE1, ZNF503, ZNF221, CSDA, MXD1, ZBTB43, FOXP1, JUN, IRF7, SMARCC1, CAND1, JMJD1C, ZNF740, KLF1, ZNF410, SMARCA4	243	2071	19235	1.41419	0.999778	0.357821	31.7778
SP_PIR_KEYWORDS	activator	13	5.2	0.0322897	MAF, KLF5, CAMTA1, ELF1, MEF2A, CREM, NFKB1, CREB5, IRF7, TEF, KLF1, ZNF410, SMARCA4	243	520	19235	1.97891	0.999933	0.381743	35.4047
GOTERM_MF_FAT	GO:0030528~transcription regulator activity	31	12.4	0.0375817	CAMTA1, MEF2A, ELF1, FOSL2, CREM, NFKB1, REST, HOXD1, ANKRD1, CDKN2A, TEF, SOX15, TCF25, KLF5, MAF, ARID5A, SMAD5, AFF4, CREB5, TLE1, FOSB, CSDA, MXD1, FOXP1, SHOX2, JUN, IRF7, SMARCC1, CAND1, KLF1, SMARCA4	186	1512	12983	1.43111	0.999999	0.581661	40.9602
GOTERM_BP_FAT	GO:0006350~transcription	37	14.8	0.0667761	CAMTA1, MEF2A, ELF1, ZNF552, ZBTB10, CREM, NFKB1, REST, HOXD1, CDKN2A, PRDM10, TEF, TCF25, KLF5, MAF, ZNF546, POLR1E, ARID5A, SMAD5, AFF4, CREB5, TLE1, ZNF503, ZNF221, CSDA, MXD1, ZBTB43, FOXP1, JUN, IRF7, SMARCC1, CAND1, JMJD1C, ZNF740, KLF1, ZNF410, SMARCA4	182	2101	13528	1.30899	1	0.571233	68.9291
Annotation Cluster 6	Enrichment Score: 2.2541857449364713
Category	Term	Count	%	PValue	Genes	List Total	Pop Hits	Pop Total	Fold Enrichment	Bonferroni	Benjamini	FDR
GOTERM_CC_FAT	GO:0044427~chromosomal part	16	6.4	6.03384e-05	PTGES3, MAF, SMG6, REST, CBX1, BIRC2, RPA4, CHRAC1, SUMO3, NDE1, SMARCC1, JUN, CHD2, CENPT, SEPT7, SMARCA4	154	386	12782	3.44041	0.0138419	0.0138419	0.0773823
GOTERM_CC_FAT	GO:0005694~chromosome	17	6.8	0.000125501	PTGES3, MAF, HMGB1, SMG6, REST, CBX1, BIRC2, RPA4, CHRAC1, SUMO3, NDE1, SMARCC1, JUN, CHD2, CENPT, SEPT7, SMARCA4	154	460	12782	3.06739	0.0285764	0.0143918	0.16089
GOTERM_CC_FAT	GO:0000785~chromatin	8	3.2	0.0102903	MAF, SMARCC1, JUN, CHD2, REST, CBX1, BIRC2, SMARCA4	154	200	12782	3.32	0.908312	0.379899	12.4273
GOTERM_CC_FAT	GO:0000792~heterochromatin	4	1.6	0.0128566	SMARCC1, CBX1, BIRC2, SMARCA4	154	41	12782	8.09756	0.949669	0.392369	15.2963
GOTERM_CC_FAT	GO:0044454~nuclear chromosome part	6	2.4	0.0155832	CHRAC1, SMARCC1, JUN, CBX1, BIRC2, RPA4	154	122	12782	4.08197	0.973432	0.404464	18.2492
GOTERM_CC_FAT	GO:0000790~nuclear chromatin	4	1.6	0.0280433	SMARCC1, JUN, CBX1, BIRC2	154	55	12782	6.03636	0.998599	0.56015	30.5746
GOTERM_CC_FAT	GO:0000228~nuclear chromosome	6	2.4	0.0451771	CHRAC1, SMARCC1, JUN, CBX1, BIRC2, RPA4	154	162	12782	3.07407	0.999977	0.466436	44.7383
GOTERM_CC_FAT	GO:0005720~nuclear heterochromatin	3	1.2	0.0468076	SMARCC1, CBX1, BIRC2	154	29	12782	8.58621	0.999984	0.459473	45.9368
Annotation Cluster 7	Enrichment Score: 2.1713414641244384
Category	Term	Count	%	PValue	Genes	List Total	Pop Hits	Pop Total	Fold Enrichment	Bonferroni	Benjamini	FDR
GOTERM_CC_FAT	GO:0043228~non-membrane-bounded organelle	48	19.2	0.0014318	PTGES3, CTTNBP2NL, HMGB1, DYNC1LI2, FOSL2, NFKBIE, ZBTB10, PDLIM5, RPL37, CBX1, REST, BMS1, RPA4, SUMO3, CORO2B, CDC42EP2, NDE1, FRMD6, CDKN2A, MAP1LC3B, CHD2, ODF2, DDX21, RBM22, MAF, SMG6, POLR1E, PSD3, HOMER1, BIRC2, ZBTB43, FOXP1, DOCK4, MICALL1, CHRAC1, TRIM36, SMTN, NAV1, JUN, SMARCC1, MAP2, CENPT, PDE4DIP, WDR1, TNFAIP3, SEPT7, TMOD1, SMARCA4	154	2596	12782	1.53467	0.281782	0.104459	1.82142
GOTERM_CC_FAT	GO:0043232~intracellular non-membrane-bounded organelle	48	19.2	0.0014318	PTGES3, CTTNBP2NL, HMGB1, DYNC1LI2, FOSL2, NFKBIE, ZBTB10, PDLIM5, RPL37, CBX1, REST, BMS1, RPA4, SUMO3, CORO2B, CDC42EP2, NDE1, FRMD6, CDKN2A, MAP1LC3B, CHD2, ODF2, DDX21, RBM22, MAF, SMG6, POLR1E, PSD3, HOMER1, BIRC2, ZBTB43, FOXP1, DOCK4, MICALL1, CHRAC1, TRIM36, SMTN, NAV1, JUN, SMARCC1, MAP2, CENPT, PDE4DIP, WDR1, TNFAIP3, SEPT7, TMOD1, SMARCA4	154	2596	12782	1.53467	0.281782	0.104459	1.82142
GOTERM_CC_FAT	GO:0005856~cytoskeleton	22	8.8	0.149352	CTTNBP2NL, DYNC1LI2, PDLIM5, PSD3, CBX1, HOMER1, MICALL1, CORO2B, NDE1, CDC42EP2, TRIM36, SMTN, FRMD6, NAV1, MAP1LC3B, MAP2, PDE4DIP, ODF2, WDR1, TNFAIP3, SEPT7, TMOD1	154	1381	12782	1.32223	1	0.700414	87.4473
Annotation Cluster 8	Enrichment Score: 2.107185041908475
Category	Term	Count	%	PValue	Genes	List Total	Pop Hits	Pop Total	Fold Enrichment	Bonferroni	Benjamini	FDR
GOTERM_BP_FAT	GO:0006357~regulation of transcription from RNA polymerase II promoter	25	10	3.82199e-05	HMGB1, ELF1, TNF, FOSL2, PRKDC, NFKB1, ANKRD1, TEF, CHD2, SOX15, TCF25, MAF, IL6, SMAD5, TLE1, FOSB, CSDA, FOXP1, SOD2, INHBA, SMARCC1, IRF7, JUN, CAND1, SMARCA4	182	727	13528	2.55604	0.0643407	0.00827853	0.0646238
GOTERM_BP_FAT	GO:0010558~negative regulation of macromolecule biosynthetic process	17	6.8	0.00277727	HMGB1, IL6, TNF, ARID5A, TLE1, NFKB1, REST, FOSB, CSDA, FOXP1, IL10, INHBA, IRF7, SOX15, GHRL, TCF25, SMARCA4	182	547	13528	2.31006	0.992086	0.12913	4.59498
GOTERM_BP_FAT	GO:0045892~negative regulation of transcription, DNA-dependent	13	5.2	0.00304827	HMGB1, TNF, ARID5A, NFKB1, TLE1, REST, FOSB, CSDA, FOXP1, IRF7, SOX15, TCF25, SMARCA4	182	356	13528	2.71429	0.995068	0.137188	5.03254
GOTERM_BP_FAT	GO:0000122~negative regulation of transcription from RNA polymerase II promoter	11	4.4	0.00310789	HMGB1, TNF, IRF7, SOX15, TLE1, NFKB1, FOSB, CSDA, TCF25, FOXP1, SMARCA4	182	266	13528	3.07378	0.995556	0.132839	5.12854
GOTERM_BP_FAT	GO:0051253~negative regulation of RNA metabolic process	13	5.2	0.00348784	HMGB1, TNF, ARID5A, NFKB1, TLE1, REST, FOSB, CSDA, FOXP1, IRF7, SOX15, TCF25, SMARCA4	182	362	13528	2.6693	0.997711	0.13781	5.73828
GOTERM_BP_FAT	GO:0031327~negative regulation of cellular biosynthetic process	17	6.8	0.00355674	HMGB1, IL6, TNF, ARID5A, TLE1, NFKB1, REST, FOSB, CSDA, FOXP1, IL10, INHBA, IRF7, SOX15, GHRL, TCF25, SMARCA4	182	561	13528	2.25241	0.99797	0.137235	5.84844
GOTERM_BP_FAT	GO:0009890~negative regulation of biosynthetic process	17	6.8	0.00436122	HMGB1, IL6, TNF, ARID5A, TLE1, NFKB1, REST, FOSB, CSDA, FOXP1, IL10, INHBA, IRF7, SOX15, GHRL, TCF25, SMARCA4	182	573	13528	2.20524	0.999502	0.152385	7.12587
GOTERM_BP_FAT	GO:0010605~negative regulation of macromolecule metabolic process	19	7.6	0.0095349	HMGB1, IL6, TNF, ARID5A, TLE1, NFKB1, REST, FOSB, CSDA, FOXP1, IL10, INHBA, CDKN2A, JUN, IRF7, SOX15, GHRL, TCF25, SMARCA4	182	734	13528	1.92407	1	0.220273	14.9595
GOTERM_BP_FAT	GO:0016481~negative regulation of transcription	13	5.2	0.0206168	HMGB1, TNF, ARID5A, NFKB1, TLE1, REST, FOSB, CSDA, FOXP1, IRF7, SOX15, TCF25, SMARCA4	182	459	13528	2.1052	1	0.334544	29.6965
GOTERM_BP_FAT	GO:0051172~negative regulation of nitrogen compound metabolic process	14	5.6	0.0223033	HMGB1, TNF, ARID5A, TLE1, NFKB1, REST, FOSB, CSDA, FOXP1, IL10, IRF7, SOX15, TCF25, SMARCA4	182	519	13528	2.00504	1	0.347275	31.7163
GOTERM_BP_FAT	GO:0010629~negative regulation of gene expression	13	5.2	0.038437	HMGB1, TNF, ARID5A, NFKB1, TLE1, REST, FOSB, CSDA, FOXP1, IRF7, SOX15, TCF25, SMARCA4	182	504	13528	1.91723	1	0.465105	48.4661
GOTERM_BP_FAT	GO:0045934~negative regulation of nucleobase, nucleoside, nucleotide and nucleic acid metabolic process	13	5.2	0.0424879	HMGB1, TNF, ARID5A, NFKB1, TLE1, REST, FOSB, CSDA, FOXP1, IRF7, SOX15, TCF25, SMARCA4	182	512	13528	1.88728	1	0.490596	52.0176
GOTERM_MF_FAT	GO:0016564~transcription repressor activity	9	3.6	0.0820623	ELF1, ARID5A, TLE1, NFKB1, ANKRD1, REST, MXD1, CSDA, FOXP1	186	316	12983	1.98801	1	0.698432	69.2079
SP_PIR_KEYWORDS	repressor	10	4	0.0987871	MAF, CREM, ARID5A, TLE1, ZNF503, REST, MXD1, CSDA, TCF25, FOXP1	243	435	19235	1.81969	1	0.637912	74.966
Annotation Cluster 9	Enrichment Score: 2.099314516177844
Category	Term	Count	%	PValue	Genes	List Total	Pop Hits	Pop Total	Fold Enrichment	Bonferroni	Benjamini	FDR
KEGG_PATHWAY	hsa04621:NOD-like receptor signaling pathway	7	2.8	0.000231549	IL6, HSP90AA1, TNF, MAPK13, NFKB1, TNFAIP3, BIRC2	74	62	5085	7.75828	0.0265052	0.0133416	0.263852
BIOCARTA	h_il1rPathway:Signal transduction through IL1R	5	2	0.00675364	IL6, TNF, JUN, NFKB1, IL1A	40	29	1437	6.19397	0.565481	0.340819	7.51631
BIOCARTA	h_nfkbPathway:NF-kB Signaling Pathway	4	1.6	0.0199234	TNF, NFKB1, TNFAIP3, IL1A	40	22	1437	6.53182	0.915863	0.338042	20.7092
KEGG_PATHWAY	hsa04210:Apoptosis	4	1.6	0.128587	TNF, NFKB1, BIRC2, IL1A	74	87	5085	3.15937	1	0.516032	79.2019
Annotation Cluster 10	Enrichment Score: 2.061587816364812
Category	Term	Count	%	PValue	Genes	List Total	Pop Hits	Pop Total	Fold Enrichment	Bonferroni	Benjamini	FDR
GOTERM_BP_FAT	GO:0008637~apoptotic mitochondrial changes	6	2.4	5.19797e-05	CDKN2A, BBC3, JUN, SFN, PMAIP1, SOD2	182	31	13528	14.3864	0.0864772	0.00999934	0.0878798
GOTERM_BP_FAT	GO:0001836~release of cytochrome c from mitochondria	5	2	0.000155266	BBC3, JUN, SFN, PMAIP1, SOD2	182	21	13528	17.6975	0.236761	0.024263	0.262287
KEGG_PATHWAY	hsa04115:p53 signaling pathway	6	2.4	0.00274188	CDKN1A, CDKN2A, BBC3, SFN, PMAIP1, SESN2	74	68	5085	6.0632	0.272757	0.0765362	3.08391
GOTERM_BP_FAT	GO:0043281~regulation of caspase activity	6	2.4	0.00411397	CDKN2A, TNF, BBC3, INTS1, SFN, PMAIP1	182	79	13528	5.64529	0.999233	0.147346	6.73501
GOTERM_BP_FAT	GO:0052548~regulation of endopeptidase activity	6	2.4	0.00482366	CDKN2A, TNF, BBC3, INTS1, SFN, PMAIP1	182	82	13528	5.43876	0.999778	0.154874	7.85278
GOTERM_BP_FAT	GO:0052547~regulation of peptidase activity	6	2.4	0.00589974	CDKN2A, TNF, BBC3, INTS1, SFN, PMAIP1	182	86	13528	5.18579	0.999966	0.162653	9.5236
GOTERM_BP_FAT	GO:0007005~mitochondrion organization	7	2.8	0.0106077	CDKN2A, HSP90AA1, BBC3, JUN, SFN, PMAIP1, SOD2	182	138	13528	3.77035	1	0.22719	16.5041
GOTERM_BP_FAT	GO:0006917~induction of apoptosis	11	4.4	0.0109477	ARHGEF4, INHBA, CDKN1A, CDKN2A, TNF, TIAM2, BBC3, AKAP13, TNFRSF19, SFN, PMAIP1	182	320	13528	2.55508	1	0.228052	16.988
GOTERM_BP_FAT	GO:0012502~induction of programmed cell death	11	4.4	0.0111976	ARHGEF4, INHBA, CDKN1A, CDKN2A, TNF, TIAM2, BBC3, AKAP13, TNFRSF19, SFN, PMAIP1	182	321	13528	2.54712	1	0.229912	17.3421
GOTERM_BP_FAT	GO:0051345~positive regulation of hydrolase activity	7	2.8	0.033216	GNA13, CDKN2A, TNF, BBC3, ITGA2, PMAIP1, HOMER1	182	179	13528	2.90675	1	0.441196	43.5234
GOTERM_BP_FAT	GO:0006919~activation of caspase activity	4	1.6	0.0355225	CDKN2A, TNF, BBC3, PMAIP1	182	54	13528	5.5059	1	0.450842	45.7595
GOTERM_BP_FAT	GO:0043280~positive regulation of caspase activity	4	1.6	0.0443803	CDKN2A, TNF, BBC3, PMAIP1	182	59	13528	5.0393	1	0.496841	53.5965
GOTERM_BP_FAT	GO:0010952~positive regulation of peptidase activity	4	1.6	0.0443803	CDKN2A, TNF, BBC3, PMAIP1	182	59	13528	5.0393	1	0.496841	53.5965
GOTERM_BP_FAT	GO:0051336~regulation of hydrolase activity	9	3.6	0.0833347	GNA13, CDKN2A, TNF, BBC3, INTS1, ITGA2, SFN, PMAIP1, HOMER1	182	337	13528	1.98507	1	0.621117	77.0464
GOTERM_BP_FAT	GO:0007568~aging	4	1.6	0.182653	CDKN2A, KRAS, JUN, SOD2	182	110	13528	2.7029	1	0.801556	96.7002
Annotation Cluster 11	Enrichment Score: 1.92513205349984
Category	Term	Count	%	PValue	Genes	List Total	Pop Hits	Pop Total	Fold Enrichment	Bonferroni	Benjamini	FDR
GOTERM_BP_FAT	GO:0006954~inflammatory response	12	4.8	0.00436405	IL17C, TNFAIP6, CD55, IL6, TNF, CXCL3, IRF7, NFKB1, PLA2G4C, PTX3, IL10, IL1A	182	325	13528	2.74448	0.999505	0.149487	7.13033
GOTERM_BP_FAT	GO:0009611~response to wounding	16	6.4	0.00506815	GNA13, IL6, TNF, CXCL3, ITGA2, NFKB1, IL10, SOD2, IL17C, TNFAIP6, CD55, IRF7, SOX15, PLA2G4C, PTX3, IL1A	182	530	13528	2.24391	0.999855	0.153641	8.23493
GOTERM_BP_FAT	GO:0006952~defense response	16	6.4	0.0181602	IL6, TNF, CXCL3, NFKB1, ANKRD1, IL10, IL17C, TNFAIP6, INHBA, CD55, IRF7, LILRB3, PLA2G4C, PTX3, TNIP1, IL1A	182	615	13528	1.93378	1	0.309821	26.6536
GOTERM_MF_FAT	GO:0005125~cytokine activity	8	3.2	0.0216663	IL17C, INHBA, IL6, TNF, CXCL3, CMTM3, IL10, IL1A	186	195	12983	2.86363	0.999655	0.485435	26.0165
SP_PIR_KEYWORDS	cytokine	7	2.8	0.0272079	IL17C, IL6, TNF, CXCL3, CMTM3, IL10, IL1A	243	181	19235	3.0613	0.999691	0.361747	30.7392
Annotation Cluster 12	Enrichment Score: 1.814685751461654
Category	Term	Count	%	PValue	Genes	List Total	Pop Hits	Pop Total	Fold Enrichment	Bonferroni	Benjamini	FDR
KEGG_PATHWAY	hsa04660:T cell receptor signaling pathway	8	3.2	0.000825019	TNF, KRAS, NFKBIE, MAPK13, JUN, NFKB1, MAP2K7, IL10	74	108	5085	5.09009	0.0913013	0.03141	0.937219
GOTERM_BP_FAT	GO:0032768~regulation of monooxygenase activity	3	1.2	0.0436686	TNF, KRAS, NFKB1	182	25	13528	8.91956	1	0.494148	53.0085
GOTERM_BP_FAT	GO:0051341~regulation of oxidoreductase activity	3	1.2	0.0998412	TNF, KRAS, NFKB1	182	40	13528	5.57473	1	0.66797	83.1199
Annotation Cluster 13	Enrichment Score: 1.771588207238132
Category	Term	Count	%	PValue	Genes	List Total	Pop Hits	Pop Total	Fold Enrichment	Bonferroni	Benjamini	FDR
GOTERM_MF_FAT	GO:0030695~GTPase regulator activity	14	5.6	0.0052303	ARHGEF4, BCR, RAP1GAP, PSD3, AKAP13, ARHGAP29, DOCK4, MAP4K5, CDC42EP2, TIAM2, JUN, DOCK11, SRGAP1, RASA2	186	404	12983	2.41885	0.851746	0.614962	6.95989
GOTERM_MF_FAT	GO:0005083~small GTPase regulator activity	11	4.4	0.00593035	ARHGEF4, CDC42EP2, MAP4K5, BCR, TIAM2, JUN, PSD3, AKAP13, ARHGAP29, RASA2, DOCK4	186	274	12983	2.80223	0.885258	0.51407	7.85657
GOTERM_MF_FAT	GO:0060589~nucleoside-triphosphatase regulator activity	14	5.6	0.00626275	ARHGEF4, BCR, RAP1GAP, PSD3, AKAP13, ARHGAP29, DOCK4, MAP4K5, CDC42EP2, TIAM2, JUN, DOCK11, SRGAP1, RASA2	186	413	12983	2.36614	0.89841	0.435436	8.27952
GOTERM_MF_FAT	GO:0005100~Rho GTPase activator activity	4	1.6	0.00871065	CDC42EP2, JUN, ARHGAP29, DOCK4	186	30	12983	9.30681	0.958604	0.471077	11.3393
GOTERM_MF_FAT	GO:0005096~GTPase activator activity	9	3.6	0.0135781	CDC42EP2, BCR, TIAM2, RAP1GAP, JUN, ARHGAP29, SRGAP1, RASA2, DOCK4	186	220	12983	2.8555	0.9931	0.56368	17.1441
GOTERM_MF_FAT	GO:0005099~Ras GTPase activator activity	5	2	0.0409625	CDC42EP2, JUN, ARHGAP29, RASA2, DOCK4	186	91	12983	3.83522	1	0.591617	43.7502
GOTERM_MF_FAT	GO:0008047~enzyme activator activity	10	4	0.0506254	CDC42EP2, BCR, TIAM2, RAP1GAP, JUN, GHRL, ARHGAP29, SRGAP1, RASA2, DOCK4	186	335	12983	2.08361	1	0.611524	51.065
SP_PIR_KEYWORDS	GTPase activation	5	2	0.141019	BCR, RAP1GAP, ARHGAP29, SRGAP1, RASA2	243	159	19235	2.48919	1	0.730169	86.7872
Annotation Cluster 14	Enrichment Score: 1.7229313440237357
Category	Term	Count	%	PValue	Genes	List Total	Pop Hits	Pop Total	Fold Enrichment	Bonferroni	Benjamini	FDR
KEGG_PATHWAY	hsa04660:T cell receptor signaling pathway	8	3.2	0.000825019	TNF, KRAS, NFKBIE, MAPK13, JUN, NFKB1, MAP2K7, IL10	74	108	5085	5.09009	0.0913013	0.03141	0.937219
KEGG_PATHWAY	hsa04620:Toll-like receptor signaling pathway	7	2.8	0.00307322	IL6, TNF, MAPK13, JUN, IRF7, NFKB1, MAP2K7	74	101	5085	4.76251	0.300257	0.0689186	3.45064
BIOCARTA	h_il1rPathway:Signal transduction through IL1R	5	2	0.00675364	IL6, TNF, JUN, NFKB1, IL1A	40	29	1437	6.19397	0.565481	0.340819	7.51631
BIOCARTA	h_keratinocytePathway:Keratinocyte Differentiation	5	2	0.0176043	TNF, MAPK13, JUN, NFKB1, MAP2K7	40	38	1437	4.72697	0.887479	0.420827	18.5187
KEGG_PATHWAY	hsa04622:RIG-I-like receptor signaling pathway	5	2	0.0184268	TNF, DDX3X, MAPK13, IRF7, NFKB1	74	71	5085	4.83917	0.88438	0.213149	19.1188
BBID	77.IkBa_Kinase_JNK_MEKK1	3	1.2	0.0197341	TNF, JUN, NFKB1	13	7	358	11.8022	0.652284	0.190447	17.6722
BIOCARTA	h_cdMacPathway:Cadmium induces DNA synthesis and proliferation in macrophages	3	1.2	0.0463674	TNF, JUN, NFKB1	40	13	1437	8.29038	0.99709	0.477353	42.1569
BIOCARTA	h_stressPathway:TNF/Stress Related Signaling	3	1.2	0.136318	TNF, JUN, NFKB1	40	24	1437	4.49062	1	0.699322	81.5447
GOTERM_BP_FAT	GO:0032268~regulation of cellular protein metabolic process	8	3.2	0.449747	MAP4K5, IL6, CDKN2A, TNF, JUN, ITGA2, NFKB1, IL10	182	474	13528	1.25451	1	0.963495	99.9959
Annotation Cluster 15	Enrichment Score: 1.6347174054545413
Category	Term	Count	%	PValue	Genes	List Total	Pop Hits	Pop Total	Fold Enrichment	Bonferroni	Benjamini	FDR
INTERPRO	IPR011993:Pleckstrin homology-type	13	5.2	0.000880359	ARHGEF4, PLEKHM1, PSD3, AKAP13, HOMER1, GRB10, FRMD6, TIAM2, PHLDB2, DOCK11, PRKD3, RASA2, SHC4	226	303	16659	3.16258	0.351652	0.134495	1.25746
INTERPRO	IPR001849:Pleckstrin homology	12	4.8	0.00140209	ARHGEF4, GRB10, BCR, TIAM2, PLEKHM1, PSD3, AKAP13, PLEKHN1, DOCK11, PHLDB2, PRKD3, RASA2	226	277	16659	3.19332	0.498582	0.158508	1.99573
SP_PIR_KEYWORDS	guanine-nucleotide releasing factor	7	2.8	0.00430517	ARHGEF4, BCR, TIAM2, PSD3, AKAP13, DOCK11, DOCK4	243	121	19235	4.57929	0.717517	0.131041	5.58278
GOTERM_MF_FAT	GO:0030695~GTPase regulator activity	14	5.6	0.0052303	ARHGEF4, BCR, RAP1GAP, PSD3, AKAP13, ARHGAP29, DOCK4, MAP4K5, CDC42EP2, TIAM2, JUN, DOCK11, SRGAP1, RASA2	186	404	12983	2.41885	0.851746	0.614962	6.95989
GOTERM_MF_FAT	GO:0005083~small GTPase regulator activity	11	4.4	0.00593035	ARHGEF4, CDC42EP2, MAP4K5, BCR, TIAM2, JUN, PSD3, AKAP13, ARHGAP29, RASA2, DOCK4	186	274	12983	2.80223	0.885258	0.51407	7.85657
GOTERM_MF_FAT	GO:0060589~nucleoside-triphosphatase regulator activity	14	5.6	0.00626275	ARHGEF4, BCR, RAP1GAP, PSD3, AKAP13, ARHGAP29, DOCK4, MAP4K5, CDC42EP2, TIAM2, JUN, DOCK11, SRGAP1, RASA2	186	413	12983	2.36614	0.89841	0.435436	8.27952
SMART	SM00233:PH	12	4.8	0.00674881	ARHGEF4, GRB10, BCR, TIAM2, PLEKHM1, PSD3, AKAP13, PLEKHN1, DOCK11, PHLDB2, PRKD3, RASA2	153	277	9079	2.57068	0.59643	0.364729	7.62233
UP_SEQ_FEATURE	domain:PH	9	3.6	0.0109967	ARHGEF4, GRB10, BCR, PSD3, AKAP13, DOCK11, PHLDB2, PRKD3, RASA2	243	237	19113	2.98687	0.99993	0.796917	15.758
GOTERM_MF_FAT	GO:0005085~guanyl-nucleotide exchange factor activity	7	2.8	0.0216432	ARHGEF4, BCR, TIAM2, PSD3, AKAP13, DOCK11, DOCK4	186	152	12983	3.21452	0.999652	0.515218	25.9925
GOTERM_BP_FAT	GO:0051056~regulation of small GTPase mediated signal transduction	8	3.2	0.0529038	ARHGEF4, BCR, KRAS, TIAM2, RAP1GAP, PSD3, AKAP13, RASA2	182	252	13528	2.35967	1	0.530748	60.1214
UP_SEQ_FEATURE	domain:DH	4	1.6	0.0531739	ARHGEF4, BCR, TIAM2, AKAP13	243	67	19113	4.69578	1	0.991141	57.1442
INTERPRO	IPR001331:Guanine-nucleotide dissociation stimulator, CDC24, conserved site	4	1.6	0.0534671	ARHGEF4, BCR, TIAM2, AKAP13	226	63	16659	4.68015	1	0.988956	54.5929
INTERPRO	IPR000219:Dbl homology (DH) domain	4	1.6	0.0665872	ARHGEF4, BCR, TIAM2, AKAP13	226	69	16659	4.27318	1	0.985561	62.8442
GOTERM_MF_FAT	GO:0005089~Rho guanyl-nucleotide exchange factor activity	4	1.6	0.0887335	ARHGEF4, BCR, TIAM2, AKAP13	186	74	12983	3.77303	1	0.714267	72.1477
SMART	SM00325:RhoGEF	4	1.6	0.108742	ARHGEF4, BCR, TIAM2, AKAP13	153	69	9079	3.43999	1	0.954281	74.0208
GOTERM_MF_FAT	GO:0005088~Ras guanyl-nucleotide exchange factor activity	4	1.6	0.130625	ARHGEF4, BCR, TIAM2, AKAP13	186	88	12983	3.17278	1	0.796538	85.4217
GOTERM_BP_FAT	GO:0035023~regulation of Rho protein signal transduction	4	1.6	0.146924	ARHGEF4, BCR, TIAM2, AKAP13	182	99	13528	3.00322	1	0.754274	93.1961
GOTERM_BP_FAT	GO:0046578~regulation of Ras protein signal transduction	6	2.4	0.149674	ARHGEF4, BCR, KRAS, TIAM2, PSD3, AKAP13	182	210	13528	2.1237	1	0.755999	93.5578
GOTERM_BP_FAT	GO:0008624~induction of apoptosis by extracellular signals	4	1.6	0.189385	ARHGEF4, TNF, TIAM2, AKAP13	182	112	13528	2.65463	1	0.808544	97.131
Annotation Cluster 16	Enrichment Score: 1.6190018637273793
Category	Term	Count	%	PValue	Genes	List Total	Pop Hits	Pop Total	Fold Enrichment	Bonferroni	Benjamini	FDR
GOTERM_CC_FAT	GO:0000267~cell fraction	23	9.2	0.00977709	VAC14, RAP1GAP, PTGS2, PDLIM5, DLGAP4, SLC6A4, PSD3, AKAP13, HOMER1, SOD2, IL17C, IARS, SLC26A6, CD55, KRAS, TIAM2, MAPK13, SLC24A2, MAP2, ABCC4, LAMC2, UGT2B10, NPFF	154	1083	12782	1.7627	0.896649	0.433005	11.843
GOTERM_CC_FAT	GO:0005624~membrane fraction	17	6.8	0.0327604	VAC14, RAP1GAP, PTGS2, PDLIM5, SLC6A4, DLGAP4, PSD3, AKAP13, HOMER1, SLC26A6, KRAS, TIAM2, SLC24A2, MAP2, ABCC4, LAMC2, UGT2B10	154	809	12782	1.74413	0.999545	0.536727	34.7753
GOTERM_CC_FAT	GO:0005626~insoluble fraction	17	6.8	0.0433945	VAC14, RAP1GAP, PTGS2, PDLIM5, SLC6A4, DLGAP4, PSD3, AKAP13, HOMER1, SLC26A6, KRAS, TIAM2, SLC24A2, MAP2, ABCC4, LAMC2, UGT2B10	154	839	12782	1.68176	0.999965	0.495006	43.4
Annotation Cluster 17	Enrichment Score: 1.6107145732753851
Category	Term	Count	%	PValue	Genes	List Total	Pop Hits	Pop Total	Fold Enrichment	Bonferroni	Benjamini	FDR
KEGG_PATHWAY	hsa04660:T cell receptor signaling pathway	8	3.2	0.000825019	TNF, KRAS, NFKBIE, MAPK13, JUN, NFKB1, MAP2K7, IL10	74	108	5085	5.09009	0.0913013	0.03141	0.937219
KEGG_PATHWAY	hsa04620:Toll-like receptor signaling pathway	7	2.8	0.00307322	IL6, TNF, MAPK13, JUN, IRF7, NFKB1, MAP2K7	74	101	5085	4.76251	0.300257	0.0689186	3.45064
KEGG_PATHWAY	hsa04722:Neurotrophin signaling pathway	7	2.8	0.00836094	KRAS, NFKBIE, MAPK13, JUN, NFKB1, MAP2K7, SHC4	74	124	5085	3.87914	0.62241	0.114624	9.13447
BIOCARTA	h_keratinocytePathway:Keratinocyte Differentiation	5	2	0.0176043	TNF, MAPK13, JUN, NFKB1, MAP2K7	40	38	1437	4.72697	0.887479	0.420827	18.5187
KEGG_PATHWAY	hsa04662:B cell receptor signaling pathway	5	2	0.0220881	KRAS, NFKBIE, JUN, LILRB3, NFKB1	74	75	5085	4.58108	0.92505	0.209856	22.4947
KEGG_PATHWAY	hsa04010:MAPK signaling pathway	9	3.6	0.0362838	TNF, KRAS, MAPK13, JUN, DUSP10, NFKB1, MAP2K7, IL1A, RASA2	74	267	5085	2.31628	0.986256	0.26378	34.4038
BIOCARTA	h_mapkPathway:MAPKinase Signaling Pathway	6	2.4	0.0612344	MAP4K5, MEF2A, MAPK13, JUN, NFKB1, MAP2K7	40	80	1437	2.69437	0.999579	0.506668	51.7422
KEGG_PATHWAY	hsa04664:Fc epsilon RI signaling pathway	4	1.6	0.100865	TNF, KRAS, MAPK13, MAP2K7	74	78	5085	3.52391	0.999996	0.477498	70.27
KEGG_PATHWAY	hsa04912:GnRH signaling pathway	4	1.6	0.165667	KRAS, MAPK13, JUN, MAP2K7	74	98	5085	2.80474	1	0.598877	87.3358
KEGG_PATHWAY	hsa05120:Epithelial cell signaling in Helicobacter pylori infection	3	1.2	0.255317	MAPK13, JUN, NFKB1	74	68	5085	3.0316	1	0.731592	96.5379
Annotation Cluster 18	Enrichment Score: 1.4573729572346505
Category	Term	Count	%	PValue	Genes	List Total	Pop Hits	Pop Total	Fold Enrichment	Bonferroni	Benjamini	FDR
KEGG_PATHWAY	hsa04621:NOD-like receptor signaling pathway	7	2.8	0.000231549	IL6, HSP90AA1, TNF, MAPK13, NFKB1, TNFAIP3, BIRC2	74	62	5085	7.75828	0.0265052	0.0133416	0.263852
GOTERM_BP_FAT	GO:0043122~regulation of I-kappaB kinase/NF-kappaB cascade	3	1.2	0.4206	TNF, TNFAIP3, BIRC2	182	107	13528	2.08401	1	0.956009	99.9902
GOTERM_BP_FAT	GO:0010627~regulation of protein kinase cascade	5	2	0.435882	MAP4K5, IL6, TNF, TNFAIP3, BIRC2	182	249	13528	1.49256	1	0.95936	99.9938
Annotation Cluster 19	Enrichment Score: 1.4543840968593333
Category	Term	Count	%	PValue	Genes	List Total	Pop Hits	Pop Total	Fold Enrichment	Bonferroni	Benjamini	FDR
KEGG_PATHWAY	hsa05220:Chronic myeloid leukemia	6	2.4	0.00420102	CDKN1A, CDKN2A, BCR, KRAS, NFKB1, SHC4	74	75	5085	5.4973	0.386359	0.0781667	4.68945
KEGG_PATHWAY	hsa05219:Bladder cancer	4	1.6	0.02184	CDKN1A, CDKN2A, KRAS, MMP1	74	42	5085	6.5444	0.922813	0.225976	22.2701
KEGG_PATHWAY	hsa05214:Glioma	4	1.6	0.0611326	CDKN1A, CDKN2A, KRAS, SHC4	74	63	5085	4.36293	0.999336	0.367033	51.3092
KEGG_PATHWAY	hsa05218:Melanoma	3	1.2	0.271383	CDKN1A, CDKN2A, KRAS	74	71	5085	2.9035	1	0.730627	97.3005
Annotation Cluster 20	Enrichment Score: 1.4057252513057734
Category	Term	Count	%	PValue	Genes	List Total	Pop Hits	Pop Total	Fold Enrichment	Bonferroni	Benjamini	FDR
GOTERM_BP_FAT	GO:0030097~hemopoiesis	11	4.4	0.00130338	IL17C, INHBA, TNF, LRRC8A, LMO2, SMAD5, PRKDC, KLF1, IL10, FOXP1, SOD2	182	236	13528	3.46452	0.896622	0.0835826	2.18177
GOTERM_BP_FAT	GO:0048534~hemopoietic or lymphoid organ development	11	4.4	0.00263818	IL17C, INHBA, TNF, LRRC8A, LMO2, SMAD5, PRKDC, KLF1, IL10, FOXP1, SOD2	182	260	13528	3.14472	0.989913	0.126451	4.36965
GOTERM_BP_FAT	GO:0002520~immune system development	11	4.4	0.00403648	IL17C, INHBA, TNF, LRRC8A, LMO2, SMAD5, PRKDC, KLF1, IL10, FOXP1, SOD2	182	276	13528	2.96241	0.999122	0.147811	6.61219
GOTERM_BP_FAT	GO:0030183~B cell differentiation	4	1.6	0.026241	LRRC8A, PRKDC, IL10, FOXP1	182	48	13528	6.19414	1	0.379359	36.2217
GOTERM_BP_FAT	GO:0002521~leukocyte differentiation	6	2.4	0.0313272	IL17C, TNF, LRRC8A, PRKDC, IL10, FOXP1	182	131	13528	3.40441	1	0.425246	41.6278
GOTERM_BP_FAT	GO:0042113~B cell activation	4	1.6	0.0816593	LRRC8A, PRKDC, IL10, FOXP1	182	76	13528	3.91209	1	0.618063	76.3265
GOTERM_BP_FAT	GO:0030098~lymphocyte differentiation	4	1.6	0.159641	LRRC8A, PRKDC, IL10, FOXP1	182	103	13528	2.88659	1	0.768224	94.7224
GOTERM_BP_FAT	GO:0001775~cell activation	7	2.8	0.187308	GNA13, IL6, TNF, LRRC8A, PRKDC, IL10, FOXP1	182	287	13528	1.81292	1	0.806092	97.0041
GOTERM_BP_FAT	GO:0046649~lymphocyte activation	4	1.6	0.497826	LRRC8A, PRKDC, IL10, FOXP1	182	199	13528	1.49406	1	0.973825	99.9991
GOTERM_BP_FAT	GO:0045321~leukocyte activation	4	1.6	0.631949	LRRC8A, PRKDC, IL10, FOXP1	182	242	13528	1.22859	1	0.991915	100
Annotation Cluster 21	Enrichment Score: 1.3600129420105318
Category	Term	Count	%	PValue	Genes	List Total	Pop Hits	Pop Total	Fold Enrichment	Bonferroni	Benjamini	FDR
SP_PIR_KEYWORDS	lymphokine	4	1.6	0.000646151	IL6, TNF, IL10, IL1A	243	14	19235	22.6161	0.172531	0.0462425	0.856929
GOTERM_BP_FAT	GO:0048661~positive regulation of smooth muscle cell proliferation	5	2	0.000735387	IL6, TNF, PTGS2, JUN, ITGA2	182	31	13528	11.9887	0.721975	0.0725318	1.23655
GOTERM_BP_FAT	GO:0051050~positive regulation of transport	11	4.4	0.000841608	INHBA, IL6, TNF, GPR109B, LIPG, ITGA2, GHRL, HOMER1, PTX3, IL10, IL1A	182	223	13528	3.66649	0.768925	0.0742083	1.41397
GOTERM_BP_FAT	GO:0051101~regulation of DNA binding	8	3.2	0.00119847	PTHLH, IL6, CDKN2A, TNF, KRAS, ITGA2, IL10, SMARCA4	182	121	13528	4.91436	0.87589	0.0800753	2.00782
BIOCARTA	h_il10Pathway:IL-10 Anti-inflammatory Signaling Pathway	4	1.6	0.00138812	IL6, TNF, IL10, IL1A	40	9	1437	15.9667	0.157058	0.157058	1.58894
BBID	114.Genomic_reformatting_Brain_Ischemia	4	1.6	0.00217125	IL6, TNF, JUN, IL1A	13	9	358	12.2393	0.108813	0.108813	2.09836
GOTERM_BP_FAT	GO:0051051~negative regulation of transport	8	3.2	0.00224849	INHBA, GRB10, TNF, PTGS2, NFKBIE, GHRL, NFKB1, IL10	182	135	13528	4.40472	0.980095	0.126337	3.73571
GOTERM_BP_FAT	GO:0042036~negative regulation of cytokine biosynthetic process	4	1.6	0.00227106	INHBA, IL6, GHRL, IL10	182	20	13528	14.8659	0.980863	0.123546	3.77254
GOTERM_BP_FAT	GO:0043388~positive regulation of DNA binding	6	2.4	0.00243249	IL6, TNF, KRAS, ITGA2, IL10, SMARCA4	182	70	13528	6.37111	0.985559	0.127768	4.03553
GOTERM_BP_FAT	GO:0051090~regulation of transcription factor activity	7	2.8	0.00258472	PTHLH, IL6, CDKN2A, TNF, KRAS, IL10, SMARCA4	182	103	13528	5.05153	0.988927	0.131273	4.28291
BBID	56.Macrophage_regulation_of_CD4+T_cells	4	1.6	0.00304248	IL6, TNF, IL10, IL1A	13	10	358	11.0154	0.149131	0.0775745	2.92916
GOTERM_BP_FAT	GO:0042035~regulation of cytokine biosynthetic process	6	2.4	0.00310189	INHBA, IL6, TNF, GHRL, IL10, IL1A	182	74	13528	6.02673	0.995509	0.135928	5.11888
GOTERM_BP_FAT	GO:0048660~regulation of smooth muscle cell proliferation	5	2	0.00326389	IL6, TNF, PTGS2, JUN, ITGA2	182	46	13528	8.07931	0.996615	0.13572	5.37934
GOTERM_BP_FAT	GO:0051047~positive regulation of secretion	7	2.8	0.0034282	INHBA, IL6, TNF, GPR109B, GHRL, IL10, IL1A	182	109	13528	4.77347	0.997459	0.138761	5.6428
GOTERM_BP_FAT	GO:0051099~positive regulation of binding	6	2.4	0.00389497	IL6, TNF, KRAS, ITGA2, IL10, SMARCA4	182	78	13528	5.71767	0.998876	0.14608	6.38752
GOTERM_BP_FAT	GO:0051384~response to glucocorticoid stimulus	6	2.4	0.00389497	CDKN1A, IL6, TNF, KRAS, PTGS2, IL10	182	78	13528	5.71767	0.998876	0.14608	6.38752
BBID	19.Cytokine_microglia	4	1.6	0.00410335	IL6, TNF, IL10, IL1A	13	11	358	10.014	0.195814	0.070066	3.93227
GOTERM_BP_FAT	GO:0051098~regulation of binding	8	3.2	0.00449812	PTHLH, IL6, CDKN2A, TNF, KRAS, ITGA2, IL10, SMARCA4	182	153	13528	3.88652	0.999608	0.15077	7.34163
GOTERM_BP_FAT	GO:0002637~regulation of immunoglobulin production	4	1.6	0.00488387	IL6, TNF, IL10, FOXP1	182	26	13528	11.4353	0.9998	0.153829	7.94703
GOTERM_BP_FAT	GO:0031960~response to corticosteroid stimulus	6	2.4	0.00561627	CDKN1A, IL6, TNF, KRAS, PTGS2, IL10	182	85	13528	5.2468	0.999945	0.163207	9.08624
GOTERM_BP_FAT	GO:0051241~negative regulation of multicellular organismal process	8	3.2	0.00653618	INHBA, IL6, TNF, PTGS2, SLC24A2, GHRL, NFKB1, IL10	182	164	13528	3.62584	0.999989	0.173183	10.4983
BIOCARTA	h_il1rPathway:Signal transduction through IL1R	5	2	0.00675364	IL6, TNF, JUN, NFKB1, IL1A	40	29	1437	6.19397	0.565481	0.340819	7.51631
GOTERM_BP_FAT	GO:0051091~positive regulation of transcription factor activity	5	2	0.00844159	IL6, TNF, KRAS, IL10, SMARCA4	182	60	13528	6.19414	1	0.208748	13.3578
GOTERM_BP_FAT	GO:0042127~regulation of cell proliferation	20	8	0.0091436	KLF5, IL6, TNF, FOSL2, PTGS2, LIFR, ITGA2, SFN, SPARC, IL10, FOXP1, SOD2, PTHLH, CDKN1A, CDKN2A, KRAS, AGGF1, JUN, GHRL, IL1A	182	787	13528	1.88894	1	0.217994	14.3895
GOTERM_BP_FAT	GO:0008285~negative regulation of cell proliferation	12	4.8	0.00934601	PTHLH, CDKN1A, IL6, CDKN2A, TNF, PTGS2, JUN, GHRL, SFN, IL10, IL1A, SOD2	182	361	13528	2.47079	1	0.219292	14.6848
SP_PIR_KEYWORDS	macrophage	3	1.2	0.00957416	IL6, TNF, IL1A	243	12	19235	19.7891	0.940319	0.182365	12.0229
GOTERM_BP_FAT	GO:0008284~positive regulation of cell proliferation	13	5.2	0.00984068	KLF5, IL6, FOSL2, TNF, PTGS2, LIFR, ITGA2, FOXP1, PTHLH, CDKN1A, KRAS, AGGF1, JUN	182	414	13528	2.33402	1	0.22072	15.4025
GOTERM_BP_FAT	GO:0007610~behavior	14	5.6	0.0104366	IL6, PTGS2, CXCL3, FOSB, CALB1, IL10, SOD2, KRAS, SLC24A2, JUN, RALA, GHRL, CHRNB1, CMTM3	182	469	13528	2.2188	1	0.22672	16.2595
GOTERM_BP_FAT	GO:0001817~regulation of cytokine production	8	3.2	0.0109392	INHBA, ELF1, IL6, TNF, GHRL, NFKB1, IL10, IL1A	182	181	13528	3.28529	1	0.230626	16.9759
GOTERM_BP_FAT	GO:0032675~regulation of interleukin-6 production	4	1.6	0.0121662	IL6, TNF, GHRL, IL10	182	36	13528	8.25885	1	0.238957	18.701
BBID	58.(CD40L)_immnosurveillance	4	1.6	0.0126408	IL6, TNF, IL10, IL1A	13	16	358	6.88462	0.490454	0.155118	11.6723
GOTERM_BP_FAT	GO:0051971~positive regulation of transmission of nerve impulse	4	1.6	0.0131118	TNF, PTGS2, SLC24A2, ITGA2	182	37	13528	8.03564	1	0.252261	20.0072
GOTERM_BP_FAT	GO:0001818~negative regulation of cytokine production	4	1.6	0.0140981	TNF, GHRL, NFKB1, IL10	182	38	13528	7.82418	1	0.262879	21.3487
GOTERM_BP_FAT	GO:0019221~cytokine-mediated signaling pathway	5	2	0.0143248	IL6, TNF, KRAS, LIFR, IL1A	182	70	13528	5.30926	1	0.263734	21.654
GOTERM_BP_FAT	GO:0031646~positive regulation of neurological system process	4	1.6	0.0151256	TNF, PTGS2, SLC24A2, ITGA2	182	39	13528	7.62356	1	0.273497	22.7236
BIOCARTA	h_cytokinePathway:Cytokine Network	4	1.6	0.0153118	IL6, TNF, IL10, IL1A	40	20	1437	7.185	0.850119	0.468811	16.299
GOTERM_BP_FAT	GO:0031644~regulation of neurological system process	7	2.8	0.0168966	TNF, KRAS, PTGS2, SLC24A2, ITGA2, CALB1, IL10	182	153	13528	3.4007	1	0.297417	25.0406
GOTERM_BP_FAT	GO:0002700~regulation of production of molecular mediator of immune response	4	1.6	0.0173043	IL6, TNF, IL10, FOXP1	182	41	13528	7.25168	1	0.300459	25.5647
GOTERM_BP_FAT	GO:0050714~positive regulation of protein secretion	4	1.6	0.0173043	IL6, TNF, IL10, IL1A	182	41	13528	7.25168	1	0.300459	25.5647
GOTERM_BP_FAT	GO:0060341~regulation of cellular localization	9	3.6	0.0185207	INHBA, IL6, CDKN2A, TNF, NFKBIE, GPR109B, GHRL, IL10, IL1A	182	248	13528	2.69745	1	0.311946	27.1078
GOTERM_BP_FAT	GO:0050727~regulation of inflammatory response	5	2	0.0188517	IL6, PTGS2, ITGA2, GHRL, IL10	182	76	13528	4.89011	1	0.313609	27.5225
BBID	110.CRHandLC-NA	3	1.2	0.0197341	IL6, TNF, IL1A	13	7	358	11.8022	0.652284	0.190447	17.6722
GOTERM_MF_FAT	GO:0005125~cytokine activity	8	3.2	0.0216663	IL17C, INHBA, IL6, TNF, CXCL3, CMTM3, IL10, IL1A	186	195	12983	2.86363	0.999655	0.485435	26.0165
GOTERM_BP_FAT	GO:0044057~regulation of system process	10	4	0.0232413	INHBA, TNF, KRAS, PTGS2, SLC24A2, GPR109B, ITGA2, GHRL, CALB1, IL10	182	309	13528	2.40549	1	0.355944	32.8158
GOTERM_BP_FAT	GO:0044093~positive regulation of molecular function	15	6	0.0258349	GNA13, IL6, TNF, ITGA2, PMAIP1, HOMER1, IL10, PTHLH, MAP4K5, CDKN2A, KRAS, BBC3, GHRL, PRKD3, SMARCA4	182	586	13528	1.90264	1	0.377749	35.7702
SP_PIR_KEYWORDS	cytokine	7	2.8	0.0272079	IL17C, IL6, TNF, CXCL3, CMTM3, IL10, IL1A	243	181	19235	3.0613	0.999691	0.361747	30.7392
GOTERM_CC_FAT	GO:0045121~membrane raft	6	2.4	0.0286675	CD55, TNF, KRAS, PTGS2, SLC6A4, BIRC2	154	143	12782	3.48252	0.998792	0.526002	31.1444
GOTERM_BP_FAT	GO:0043193~positive regulation of gene-specific transcription	5	2	0.0292419	IL6, TNF, PRKDC, IL10, SMARCA4	182	87	13528	4.27182	1	0.409588	39.4657
BIOCARTA	h_inflamPathway:Cytokines and Inflammatory Response	4	1.6	0.0312139	IL6, TNF, IL10, IL1A	40	26	1437	5.52692	0.979768	0.427198	30.6256
GOTERM_BP_FAT	GO:0051094~positive regulation of developmental process	9	3.6	0.033534	INHBA, IL6, TNF, AGGF1, JUN, SMAD5, GHRL, NFKB1, IL1A	182	278	13528	2.40636	1	0.441143	43.8367
GOTERM_BP_FAT	GO:0032583~regulation of gene-specific transcription	6	2.4	0.0340558	IL6, TNF, PRKDC, NFKB1, IL10, SMARCA4	182	134	13528	3.32819	1	0.439938	44.3474
KEGG_PATHWAY	hsa04640:Hematopoietic cell lineage	5	2	0.0343317	CD55, IL6, TNF, ITGA2, IL1A	74	86	5085	3.99513	0.98262	0.286593	32.8718
GOTERM_CC_FAT	GO:0005615~extracellular space	15	6	0.0352262	IL6, TNF, NDP, CXCL3, SFN, IL10, PTHLH, IL17C, INHBA, MMP10, LIPG, GHRL, LAMC2, CMTM3, IL1A	154	685	12782	1.81752	0.999747	0.529093	36.8766
GOTERM_BP_FAT	GO:0051048~negative regulation of secretion	4	1.6	0.0372133	INHBA, TNF, GHRL, IL10	182	55	13528	5.40579	1	0.460276	47.3455
GOTERM_BP_FAT	GO:0045727~positive regulation of translation	3	1.2	0.0374702	IL6, TNF, ITGA2	182	23	13528	9.69517	1	0.459515	47.5827
GOTERM_BP_FAT	GO:0050715~positive regulation of cytokine secretion	3	1.2	0.0374702	TNF, IL10, IL1A	182	23	13528	9.69517	1	0.459515	47.5827
GOTERM_BP_FAT	GO:0050900~leukocyte migration	4	1.6	0.0407164	IL6, TNF, CXCL3, IL10	182	57	13528	5.21612	1	0.478797	50.4938
GOTERM_BP_FAT	GO:0050708~regulation of protein secretion	4	1.6	0.0425284	IL6, TNF, IL10, IL1A	182	58	13528	5.12618	1	0.487879	52.0518
GOTERM_BP_FAT	GO:0048545~response to steroid hormone stimulus	7	2.8	0.0444656	CDKN1A, IL6, TNF, KRAS, PTGS2, GHRL, IL10	182	192	13528	2.70994	1	0.494531	53.6665
GOTERM_BP_FAT	GO:0051240~positive regulation of multicellular organismal process	8	3.2	0.0452975	IL6, TNF, PTGS2, SLC24A2, LIPG, ITGA2, GHRL, IL1A	182	244	13528	2.43704	1	0.495177	54.3441
GOTERM_BP_FAT	GO:0009719~response to endogenous stimulus	11	4.4	0.0458568	CDKN1A, IL6, GRB10, TNF, KRAS, PTGS2, PRKDC, ITGA2, GHRL, BIRC2, IL10	182	405	13528	2.01883	1	0.496601	54.7943
GOTERM_BP_FAT	GO:0051969~regulation of transmission of nerve impulse	6	2.4	0.0475536	TNF, KRAS, PTGS2, SLC24A2, ITGA2, CALB1	182	147	13528	3.03386	1	0.503723	56.1349
BBID	88.Alternatively_Activated_APC	3	1.2	0.0479292	TNF, IL10, IL1A	13	11	358	7.51049	0.925959	0.351995	38.0721
GOTERM_BP_FAT	GO:0045765~regulation of angiogenesis	4	1.6	0.0521813	IL6, AGGF1, GHRL, IL1A	182	63	13528	4.71934	1	0.531459	59.6037
GOTERM_BP_FAT	GO:0048167~regulation of synaptic plasticity	4	1.6	0.0542284	KRAS, PTGS2, SLC24A2, CALB1	182	64	13528	4.6456	1	0.531354	61.0543
GOTERM_BP_FAT	GO:0051046~regulation of secretion	7	2.8	0.0543177	INHBA, IL6, TNF, GPR109B, GHRL, IL10, IL1A	182	202	13528	2.57578	1	0.529193	61.1164
BBID	22.Cytokine-chemokine_CNS	3	1.2	0.0564417	IL6, IL10, IL1A	13	12	358	6.88462	0.954002	0.355885	43.2676
GOTERM_BP_FAT	GO:0046883~regulation of hormone secretion	4	1.6	0.0584366	INHBA, TNF, GPR109B, GHRL	182	66	13528	4.50483	1	0.550574	63.8837
GOTERM_BP_FAT	GO:0009725~response to hormone stimulus	10	4	0.0585141	CDKN1A, IL6, GRB10, TNF, KRAS, PTGS2, PRKDC, ITGA2, GHRL, IL10	182	367	13528	2.02533	1	0.548333	63.9339
GOTERM_BP_FAT	GO:0010033~response to organic substance	16	6.4	0.0597826	IL6, TNF, HSP90AA1, PTGS2, LIFR, PRKDC, ITGA2, PMAIP1, BIRC2, IL10, CDKN1A, GRB10, KRAS, JUN, GHRL, CHRNB1	182	721	13528	1.64948	1	0.55357	64.7471
GOTERM_BP_FAT	GO:0051222~positive regulation of protein transport	4	1.6	0.060597	IL6, TNF, IL10, IL1A	182	67	13528	4.43759	1	0.553222	65.26
GOTERM_BP_FAT	GO:0050707~regulation of cytokine secretion	3	1.2	0.0606482	TNF, IL10, IL1A	182	30	13528	7.43297	1	0.550881	65.292
GOTERM_BP_FAT	GO:0007611~learning or memory	5	2	0.0617562	KRAS, PTGS2, JUN, SLC24A2, CALB1	182	111	13528	3.34818	1	0.552351	65.978
GOTERM_BP_FAT	GO:0051223~regulation of protein transport	5	2	0.0667705	IL6, TNF, NFKBIE, IL10, IL1A	182	114	13528	3.26007	1	0.573769	68.926
BIOCARTA	h_LairPathway:Cells and Molecules involved in local acute inflammatory response	3	1.2	0.0677928	IL6, TNF, IL1A	40	16	1437	6.73594	0.999822	0.513029	55.4898
GOTERM_BP_FAT	GO:0048520~positive regulation of behavior	3	1.2	0.0755778	IL6, ITGA2, GHRL	182	34	13528	6.5585	1	0.600571	73.5304
GOTERM_BP_FAT	GO:0050806~positive regulation of synaptic transmission	3	1.2	0.0755778	TNF, PTGS2, SLC24A2	182	34	13528	6.5585	1	0.600571	73.5304
GOTERM_BP_FAT	GO:0070201~regulation of establishment of protein localization	5	2	0.0792646	IL6, TNF, NFKBIE, IL10, IL1A	182	121	13528	3.07147	1	0.611458	75.2604
KEGG_PATHWAY	hsa04060:Cytokine-cytokine receptor interaction	8	3.2	0.0803969	INHBA, IL6, TNF, CXCL3, LIFR, TNFRSF19, IL10, IL1A	74	262	5085	2.09821	0.99994	0.435549	61.5653
GOTERM_BP_FAT	GO:0046887~positive regulation of hormone secretion	3	1.2	0.0834351	INHBA, GPR109B, GHRL	182	36	13528	6.19414	1	0.61923	77.0889
GOTERM_BP_FAT	GO:0009895~negative regulation of catabolic process	3	1.2	0.0874536	TNF, GPR109B, IL10	182	37	13528	6.02673	1	0.634993	78.7299
GOTERM_BP_FAT	GO:0030595~leukocyte chemotaxis	3	1.2	0.0874536	IL6, CXCL3, IL10	182	37	13528	6.02673	1	0.634993	78.7299
BBID	97.Immune_injury_MS-lesions_MS_antigen	3	1.2	0.0951831	IL6, TNF, IL10	13	16	358	5.16346	0.995014	0.484516	62.3136
GOTERM_BP_FAT	GO:0060326~cell chemotaxis	3	1.2	0.0956588	IL6, CXCL3, IL10	182	39	13528	5.71767	1	0.655891	81.7432
GOTERM_BP_FAT	GO:0051092~positive regulation of NF-kappaB transcription factor activity	3	1.2	0.104074	IL6, TNF, KRAS	182	41	13528	5.43876	1	0.67315	84.4133
KEGG_PATHWAY	hsa05332:Graft-versus-host disease	3	1.2	0.107282	IL6, TNF, IL1A	74	39	5085	5.28586	0.999998	0.482224	72.6028
GOTERM_BP_FAT	GO:0002237~response to molecule of bacterial origin	4	1.6	0.108208	IL6, PTGS2, JUN, IL10	182	86	13528	3.45719	1	0.681848	85.5862
GOTERM_BP_FAT	GO:0050804~regulation of synaptic transmission	5	2	0.109602	TNF, KRAS, PTGS2, SLC24A2, CALB1	182	136	13528	2.73271	1	0.6847	85.9624
GOTERM_BP_FAT	GO:0032880~regulation of protein localization	5	2	0.113992	IL6, TNF, NFKBIE, IL10, IL1A	182	138	13528	2.6931	1	0.693672	87.0884
GOTERM_BP_FAT	GO:0050795~regulation of behavior	3	1.2	0.125921	IL6, ITGA2, GHRL	182	46	13528	4.84759	1	0.712237	89.7336
GOTERM_BP_FAT	GO:0010647~positive regulation of cell communication	8	3.2	0.152781	IL6, TNF, KRAS, PTGS2, SLC24A2, ITGA2, GHRL, BIRC2	182	329	13528	1.80741	1	0.761944	93.9445
GOTERM_BP_FAT	GO:0002697~regulation of immune effector process	4	1.6	0.15324	IL6, TNF, IL10, FOXP1	182	101	13528	2.94375	1	0.761363	93.9997
GOTERM_BP_FAT	GO:0007626~locomotory behavior	7	2.8	0.162116	IL6, CXCL3, RALA, CMTM3, CALB1, IL10, SOD2	182	274	13528	1.89893	1	0.77066	94.9793
GOTERM_BP_FAT	GO:0032101~regulation of response to external stimulus	5	2	0.163898	IL6, PTGS2, ITGA2, GHRL, IL10	182	159	13528	2.33741	1	0.771486	95.1569
GOTERM_BP_FAT	GO:0042330~taxis	5	2	0.167255	IL6, CXCL3, RALA, CMTM3, IL10	182	160	13528	2.3228	1	0.777363	95.4755
GOTERM_BP_FAT	GO:0006935~chemotaxis	5	2	0.167255	IL6, CXCL3, RALA, CMTM3, IL10	182	160	13528	2.3228	1	0.777363	95.4755
GOTERM_BP_FAT	GO:0009612~response to mechanical stimulus	3	1.2	0.172294	TNF, JUN, ITGA2	182	56	13528	3.98195	1	0.785086	95.9168
GOTERM_BP_FAT	GO:0001775~cell activation	7	2.8	0.187308	GNA13, IL6, TNF, LRRC8A, PRKDC, IL10, FOXP1	182	287	13528	1.81292	1	0.806092	97.0041
GOTERM_BP_FAT	GO:0032103~positive regulation of response to external stimulus	3	1.2	0.211075	IL6, ITGA2, GHRL	182	64	13528	3.4842	1	0.834936	98.1865
GOTERM_BP_FAT	GO:0048584~positive regulation of response to stimulus	6	2.4	0.21228	CD55, IL6, TNF, IRF7, ITGA2, GHRL	182	236	13528	1.88974	1	0.835552	98.2328
GOTERM_BP_FAT	GO:0009617~response to bacterium	5	2	0.255787	IL6, TNF, PTGS2, JUN, IL10	182	193	13528	1.92564	1	0.880466	99.324
GOTERM_BP_FAT	GO:0032870~cellular response to hormone stimulus	4	1.6	0.263178	GRB10, PRKDC, ITGA2, GHRL	182	133	13528	2.23548	1	0.886723	99.429
GOTERM_BP_FAT	GO:0032496~response to lipopolysaccharide	3	1.2	0.275448	PTGS2, JUN, IL10	182	77	13528	2.89596	1	0.895713	99.5702
GOTERM_BP_FAT	GO:0006959~humoral immune response	3	1.2	0.285379	CD55, IL6, TNF	182	79	13528	2.82265	1	0.901729	99.6597
GOTERM_BP_FAT	GO:0006928~cell motion	9	3.6	0.303847	GNA13, NDE1, IL6, TNF, PTGS2, CXCL3, PRKDC, ITGA2, IL10	182	475	13528	1.40835	1	0.913892	99.7814
GOTERM_BP_FAT	GO:0016477~cell migration	6	2.4	0.310269	NDE1, IL6, TNF, CXCL3, PRKDC, IL10	182	276	13528	1.61586	1	0.917543	99.8131
GOTERM_BP_FAT	GO:0010608~posttranscriptional regulation of gene expression	5	2	0.313039	IL6, CDKN2A, TNF, PRKDC, ITGA2	182	211	13528	1.76137	1	0.91896	99.8254
GOTERM_BP_FAT	GO:0001819~positive regulation of cytokine production	3	1.2	0.339604	IL6, TNF, IL1A	182	90	13528	2.47766	1	0.930333	99.9104
KEGG_PATHWAY	hsa05410:Hypertrophic cardiomyopathy (HCM)	3	1.2	0.345877	IL6, TNF, ITGA2	74	85	5085	2.42528	1	0.785333	99.2113
GOTERM_BP_FAT	GO:0009894~regulation of catabolic process	3	1.2	0.368681	TNF, GPR109B, IL10	182	96	13528	2.3228	1	0.942043	99.9582
GOTERM_BP_FAT	GO:0048870~cell motility	6	2.4	0.392278	NDE1, IL6, TNF, CXCL3, PRKDC, IL10	182	307	13528	1.4527	1	0.949103	99.978
GOTERM_BP_FAT	GO:0051674~localization of cell	6	2.4	0.392278	NDE1, IL6, TNF, CXCL3, PRKDC, IL10	182	307	13528	1.4527	1	0.949103	99.978
GOTERM_BP_FAT	GO:0002684~positive regulation of immune system process	5	2	0.395232	CDKN1A, CD55, IL6, ITGA2, FOXP1	182	238	13528	1.56155	1	0.950053	99.9798
GOTERM_BP_FAT	GO:0001932~regulation of protein amino acid phosphorylation	4	1.6	0.403367	MAP4K5, IL6, TNF, JUN	182	173	13528	1.71861	1	0.95098	99.9839
GOTERM_BP_FAT	GO:0043408~regulation of MAPKKK cascade	3	1.2	0.429812	MAP4K5, IL6, TNF	182	109	13528	2.04577	1	0.959012	99.9925
GOTERM_BP_FAT	GO:0010627~regulation of protein kinase cascade	5	2	0.435882	MAP4K5, IL6, TNF, TNFAIP3, BIRC2	182	249	13528	1.49256	1	0.95936	99.9938
GOTERM_BP_FAT	GO:0042742~defense response to bacterium	3	1.2	0.443484	IL6, TNF, IL10	182	112	13528	1.99097	1	0.961933	99.995
GOTERM_BP_FAT	GO:0032268~regulation of cellular protein metabolic process	8	3.2	0.449747	MAP4K5, IL6, CDKN2A, TNF, JUN, ITGA2, NFKB1, IL10	182	474	13528	1.25451	1	0.963495	99.9959
GOTERM_BP_FAT	GO:0040012~regulation of locomotion	4	1.6	0.477054	GNA13, IL6, ITGA2, GHRL	182	192	13528	1.54853	1	0.96824	99.9983
GOTERM_BP_FAT	GO:0006417~regulation of translation	3	1.2	0.54979	IL6, TNF, ITGA2	182	137	13528	1.62766	1	0.982135	99.9999
GOTERM_BP_FAT	GO:0030155~regulation of cell adhesion	3	1.2	0.54979	CDKN2A, TNF, ITGA2	182	137	13528	1.62766	1	0.982135	99.9999
GOTERM_BP_FAT	GO:0031399~regulation of protein modification process	5	2	0.560577	MAP4K5, IL6, CDKN2A, TNF, JUN	182	295	13528	1.25982	1	0.983422	99.9999
GOTERM_BP_FAT	GO:0009967~positive regulation of signal transduction	5	2	0.560577	IL6, TNF, KRAS, GHRL, BIRC2	182	295	13528	1.25982	1	0.983422	99.9999
GOTERM_BP_FAT	GO:0010740~positive regulation of protein kinase cascade	3	1.2	0.65755	IL6, TNF, BIRC2	182	167	13528	1.33526	1	0.99404	100
GOTERM_BP_FAT	GO:0050890~cognition	11	4.4	0.782462	KRAS, PTGS2, OR2H1, PITPNA, JUN, SLC24A2, NDP, IMPG2, ITGA2, WDR1, CALB1	182	909	13528	0.899479	1	0.99904	100
GOTERM_BP_FAT	GO:0032270~positive regulation of cellular protein metabolic process	3	1.2	0.822203	IL6, TNF, ITGA2	182	233	13528	0.957034	1	0.999559	100
GOTERM_BP_FAT	GO:0051247~positive regulation of protein metabolic process	3	1.2	0.839817	IL6, TNF, ITGA2	182	243	13528	0.91765	1	0.999699	100
Annotation Cluster 22	Enrichment Score: 1.2825000370605137
Category	Term	Count	%	PValue	Genes	List Total	Pop Hits	Pop Total	Fold Enrichment	Bonferroni	Benjamini	FDR
UP_SEQ_FEATURE	nucleotide phosphate-binding region:GTP	10	4	0.0131904	GNA13, GTPBP2, KRAS, ARF1, RAB39B, EFTUD1, RALA, GEM, SEPT7, ARL5B	243	295	19113	2.66625	0.99999	0.806176	18.6095
SP_PIR_KEYWORDS	nucleotide binding	5	2	0.0462506	KRAS, ARF1, DDX21, GEM, SEPT7	243	107	19235	3.6989	0.999999	0.467767	46.7684
SP_PIR_KEYWORDS	P-loop	5	2	0.0589172	KRAS, ARF1, DDX21, GEM, SEPT7	243	116	19235	3.41191	1	0.538638	55.449
SP_PIR_KEYWORDS	GTP binding	3	1.2	0.206244	KRAS, GEM, SEPT7	243	67	19235	3.54432	1	0.808076	95.3832
Annotation Cluster 23	Enrichment Score: 1.2735465908921815
Category	Term	Count	%	PValue	Genes	List Total	Pop Hits	Pop Total	Fold Enrichment	Bonferroni	Benjamini	FDR
GOTERM_BP_FAT	GO:0031098~stress-activated protein kinase signaling pathway	5	2	0.00999866	MAP4K5, TNF, DUSP10, TNFRSF19, MAP2K7	182	63	13528	5.89918	1	0.221035	15.6305
GOTERM_BP_FAT	GO:0007254~JNK cascade	4	1.6	0.0443803	MAP4K5, TNF, DUSP10, TNFRSF19	182	59	13528	5.0393	1	0.496841	53.5965
GOTERM_BP_FAT	GO:0033554~cellular response to stress	13	5.2	0.0777736	HMGB1, TNF, DUSP10, PRKDC, SFN, SOD2, MAP4K5, CDKN1A, BBC3, IRF7, JUN, TNFRSF19, MAP2K7	182	566	13528	1.70722	1	0.606616	74.574
GOTERM_BP_FAT	GO:0000165~MAPKKK cascade	6	2.4	0.100286	MAP4K5, TNF, DUSP10, TNFRSF19, GHRL, MAP2K7	182	184	13528	2.42379	1	0.665303	83.2606
GOTERM_BP_FAT	GO:0007243~protein kinase cascade	9	3.6	0.123897	GNA13, MAP4K5, TNF, MAPK13, DUSP10, TNFRSF19, GHRL, MAP2K7, IL10	182	370	13528	1.80802	1	0.711791	89.3242
Annotation Cluster 24	Enrichment Score: 1.2263522246893213
Category	Term	Count	%	PValue	Genes	List Total	Pop Hits	Pop Total	Fold Enrichment	Bonferroni	Benjamini	FDR
GOTERM_CC_FAT	GO:0000785~chromatin	8	3.2	0.0102903	MAF, SMARCC1, JUN, CHD2, REST, CBX1, BIRC2, SMARCA4	154	200	12782	3.32	0.908312	0.379899	12.4273
GOTERM_MF_FAT	GO:0003682~chromatin binding	7	2.8	0.0204471	SMARCC1, CHD2, SOX15, TLE1, REST, CBX1, SMARCA4	186	150	12983	3.25738	0.999458	0.609367	24.7381
INTERPRO	IPR000953:Chromo domain	3	1.2	0.0691365	SMARCC1, CHD2, CBX1	226	32	16659	6.91054	1	0.980089	64.2759
SMART	SM00298:CHROMO	3	1.2	0.0997164	SMARCC1, CHD2, CBX1	153	32	9079	5.56311	0.999999	0.990832	70.7679
GOTERM_BP_FAT	GO:0006333~chromatin assembly or disassembly	3	1.2	0.508987	SMARCC1, CHD2, CBX1	182	127	13528	1.75582	1	0.975138	99.9994
Annotation Cluster 25	Enrichment Score: 1.221358830777099
Category	Term	Count	%	PValue	Genes	List Total	Pop Hits	Pop Total	Fold Enrichment	Bonferroni	Benjamini	FDR
GOTERM_BP_FAT	GO:0051090~regulation of transcription factor activity	7	2.8	0.00258472	PTHLH, IL6, CDKN2A, TNF, KRAS, IL10, SMARCA4	182	103	13528	5.05153	0.988927	0.131273	4.28291
GOTERM_BP_FAT	GO:0051726~regulation of cell cycle	9	3.6	0.0769435	INHBA, CDKN1A, CDKN2A, TNF, PTGS2, JUN, SFN, IL1A, SMARCA4	182	331	13528	2.02105	1	0.604954	74.1842
GOTERM_BP_FAT	GO:0010564~regulation of cell cycle process	4	1.6	0.196181	CDKN2A, TNF, IL1A, SMARCA4	182	114	13528	2.60806	1	0.818039	97.5118
GOTERM_BP_FAT	GO:0007346~regulation of mitotic cell cycle	4	1.6	0.333674	CDKN2A, TNF, IL1A, SMARCA4	182	152	13528	1.95604	1	0.92834	99.8958
Annotation Cluster 26	Enrichment Score: 1.1478329555992706
Category	Term	Count	%	PValue	Genes	List Total	Pop Hits	Pop Total	Fold Enrichment	Bonferroni	Benjamini	FDR
GOTERM_BP_FAT	GO:0030099~myeloid cell differentiation	5	2	0.0360935	IL17C, INHBA, TNF, SMAD5, KLF1	182	93	13528	3.99622	1	0.45307	46.3001
GOTERM_BP_FAT	GO:0048872~homeostasis of number of cells	5	2	0.0451638	INHBA, IL6, GPR109B, SMAD5, KLF1	182	100	13528	3.71648	1	0.497072	54.2358
GOTERM_BP_FAT	GO:0030218~erythrocyte differentiation	3	1.2	0.112682	INHBA, SMAD5, KLF1	182	43	13528	5.18579	1	0.691259	86.7615
GOTERM_BP_FAT	GO:0034101~erythrocyte homeostasis	3	1.2	0.139507	INHBA, SMAD5, KLF1	182	49	13528	4.5508	1	0.736538	92.1232
Annotation Cluster 27	Enrichment Score: 1.146331678861623
Category	Term	Count	%	PValue	Genes	List Total	Pop Hits	Pop Total	Fold Enrichment	Bonferroni	Benjamini	FDR
GOTERM_BP_FAT	GO:0001501~skeletal system development	9	3.6	0.0639933	C6ORF59, SHOX2, PTHLH, INHBA, PTGS2, SMAD5, GHRL, HOXD1, SPARC	182	319	13528	2.09708	1	0.560419	67.3243
GOTERM_BP_FAT	GO:0001503~ossification	5	2	0.0684878	C6ORF59, PTHLH, PTGS2, SMAD5, SPARC	182	115	13528	3.23172	1	0.573162	69.879
GOTERM_BP_FAT	GO:0060348~bone development	5	2	0.0830343	C6ORF59, PTHLH, PTGS2, SMAD5, SPARC	182	123	13528	3.02153	1	0.622095	76.9189
Annotation Cluster 28	Enrichment Score: 1.1411726297780185
Category	Term	Count	%	PValue	Genes	List Total	Pop Hits	Pop Total	Fold Enrichment	Bonferroni	Benjamini	FDR
GOTERM_CC_FAT	GO:0031981~nuclear lumen	26	10.4	0.0383926	HMGB1, FOSL2, ZBTB10, NFKBIE, CREM, PRKDC, INTS1, NFKB1, ANKRD1, CBX1, BMS1, CDKN2A, DDX3X, TRIM8, FIGN, DDX21, RBM22, POLR1E, SMG6, SMAD5, TLE1, FOXP1, ZBTB43, CDKN1A, SMARCC1, JUN	154	1450	12782	1.48828	0.999882	0.501249	39.4835
GOTERM_CC_FAT	GO:0043233~organelle lumen	31	12.4	0.0404878	HMGB1, FOSL2, PTGS2, NFKBIE, ZBTB10, PDIA2, CREM, PRKDC, INTS1, NFKB1, CBX1, ANKRD1, BMS1, CDKN2A, DDX3X, TRIM8, FIGN, DDX21, RBM22, ACADM, SMG6, POLR1E, SMAD5, TLE1, SPARC, ZBTB43, FOXP1, SOD2, CDKN1A, JUN, SMARCC1	154	1820	12782	1.41374	0.999929	0.494369	41.1535
GOTERM_CC_FAT	GO:0070013~intracellular organelle lumen	30	12	0.0494851	HMGB1, FOSL2, PTGS2, ZBTB10, PDIA2, NFKBIE, CREM, PRKDC, INTS1, NFKB1, CBX1, ANKRD1, BMS1, CDKN2A, DDX3X, TRIM8, FIGN, DDX21, RBM22, ACADM, POLR1E, SMG6, SMAD5, TLE1, ZBTB43, FOXP1, SOD2, CDKN1A, JUN, SMARCC1	154	1779	12782	1.39966	0.999992	0.460456	47.8531
GOTERM_CC_FAT	GO:0031974~membrane-enclosed lumen	31	12.4	0.0504537	HMGB1, FOSL2, PTGS2, NFKBIE, ZBTB10, PDIA2, CREM, PRKDC, INTS1, NFKB1, CBX1, ANKRD1, BMS1, CDKN2A, DDX3X, TRIM8, FIGN, DDX21, RBM22, ACADM, SMG6, POLR1E, SMAD5, TLE1, SPARC, ZBTB43, FOXP1, SOD2, CDKN1A, JUN, SMARCC1	154	1856	12782	1.38631	0.999994	0.450065	48.5307
GOTERM_CC_FAT	GO:0005654~nucleoplasm	15	6	0.1707	HMGB1, CREM, SMAD5, INTS1, PRKDC, TLE1, NFKB1, ANKRD1, CBX1, CDKN1A, CDKN2A, DDX3X, TRIM8, SMARCC1, JUN	154	882	12782	1.41156	1	0.719639	90.94
GOTERM_CC_FAT	GO:0005730~nucleolus	12	4.8	0.21468	RBM22, HMGB1, FOSL2, CDKN2A, POLR1E, SMG6, ZBTB10, NFKBIE, DDX21, BMS1, ZBTB43, FOXP1	154	698	12782	1.42693	1	0.752319	95.4968
Annotation Cluster 29	Enrichment Score: 1.107005762188873
Category	Term	Count	%	PValue	Genes	List Total	Pop Hits	Pop Total	Fold Enrichment	Bonferroni	Benjamini	FDR
GOTERM_BP_FAT	GO:0051130~positive regulation of cellular component organization	8	3.2	0.0109392	CDC42EP2, TNF, RALA, ITGA2, GHRL, CAND1, PTX3, IL1A	182	181	13528	3.28529	1	0.230626	16.9759
GOTERM_BP_FAT	GO:0031346~positive regulation of cell projection organization	3	1.2	0.130413	CDC42EP2, RALA, ITGA2	182	47	13528	4.74445	1	0.720009	90.5905
GOTERM_BP_FAT	GO:0031344~regulation of cell projection organization	3	1.2	0.334716	CDC42EP2, RALA, ITGA2	182	89	13528	2.50549	1	0.928363	99.8985
Annotation Cluster 30	Enrichment Score: 1.0964530396165348
Category	Term	Count	%	PValue	Genes	List Total	Pop Hits	Pop Total	Fold Enrichment	Bonferroni	Benjamini	FDR
GOTERM_BP_FAT	GO:0046822~regulation of nucleocytoplasmic transport	4	1.6	0.0425284	CDKN2A, TNF, NFKBIE, IL10	182	58	13528	5.12618	1	0.487879	52.0518
GOTERM_BP_FAT	GO:0051235~maintenance of location	4	1.6	0.0542284	TNF, NFKBIE, PDIA2, IL10	182	64	13528	4.6456	1	0.531354	61.0543
GOTERM_BP_FAT	GO:0042990~regulation of transcription factor import into nucleus	3	1.2	0.0606482	TNF, NFKBIE, IL10	182	30	13528	7.43297	1	0.550881	65.292
GOTERM_BP_FAT	GO:0051223~regulation of protein transport	5	2	0.0667705	IL6, TNF, NFKBIE, IL10, IL1A	182	114	13528	3.26007	1	0.573769	68.926
GOTERM_BP_FAT	GO:0032386~regulation of intracellular transport	4	1.6	0.0696049	CDKN2A, TNF, NFKBIE, IL10	182	71	13528	4.18759	1	0.57428	70.4842
GOTERM_BP_FAT	GO:0070201~regulation of establishment of protein localization	5	2	0.0792646	IL6, TNF, NFKBIE, IL10, IL1A	182	121	13528	3.07147	1	0.611458	75.2604
GOTERM_BP_FAT	GO:0051224~negative regulation of protein transport	3	1.2	0.0998412	TNF, NFKBIE, IL10	182	40	13528	5.57473	1	0.66797	83.1199
GOTERM_BP_FAT	GO:0032880~regulation of protein localization	5	2	0.113992	IL6, TNF, NFKBIE, IL10, IL1A	182	138	13528	2.6931	1	0.693672	87.0884
GOTERM_BP_FAT	GO:0042306~regulation of protein import into nucleus	3	1.2	0.117053	TNF, NFKBIE, IL10	182	44	13528	5.06793	1	0.69983	87.8224
GOTERM_BP_FAT	GO:0033157~regulation of intracellular protein transport	3	1.2	0.158079	TNF, NFKBIE, IL10	182	53	13528	4.20734	1	0.766225	94.554
Annotation Cluster 31	Enrichment Score: 1.0533295309647313
Category	Term	Count	%	PValue	Genes	List Total	Pop Hits	Pop Total	Fold Enrichment	Bonferroni	Benjamini	FDR
GOTERM_BP_FAT	GO:0050864~regulation of B cell activation	5	2	0.00474651	INHBA, CDKN1A, IL6, CDKN2A, IL10	182	51	13528	7.28722	0.999746	0.15545	7.73188
GOTERM_BP_FAT	GO:0050869~negative regulation of B cell activation	3	1.2	0.023666	INHBA, CDKN2A, IL10	182	18	13528	12.3883	1	0.355109	33.3083
GOTERM_BP_FAT	GO:0002683~negative regulation of immune system process	4	1.6	0.0999213	INHBA, ELF1, CDKN2A, IL10	182	83	13528	3.58215	1	0.666081	83.1453
GOTERM_BP_FAT	GO:0051249~regulation of lymphocyte activation	5	2	0.137067	INHBA, CDKN1A, IL6, CDKN2A, IL10	182	148	13528	2.51114	1	0.733452	91.7368
GOTERM_BP_FAT	GO:0051250~negative regulation of lymphocyte activation	3	1.2	0.162792	INHBA, CDKN2A, IL10	182	54	13528	4.12943	1	0.770587	95.0474
GOTERM_BP_FAT	GO:0002695~negative regulation of leukocyte activation	3	1.2	0.177078	INHBA, CDKN2A, IL10	182	57	13528	3.91209	1	0.793465	96.2982
GOTERM_BP_FAT	GO:0002694~regulation of leukocyte activation	5	2	0.184014	INHBA, CDKN1A, IL6, CDKN2A, IL10	182	166	13528	2.23885	1	0.80272	96.7919
GOTERM_BP_FAT	GO:0050866~negative regulation of cell activation	3	1.2	0.19641	INHBA, CDKN2A, IL10	182	61	13528	3.65556	1	0.817055	97.5238
GOTERM_BP_FAT	GO:0050865~regulation of cell activation	5	2	0.2066	INHBA, CDKN1A, IL6, CDKN2A, IL10	182	175	13528	2.1237	1	0.830337	98.0045
Annotation Cluster 32	Enrichment Score: 1.041821089554145
Category	Term	Count	%	PValue	Genes	List Total	Pop Hits	Pop Total	Fold Enrichment	Bonferroni	Benjamini	FDR
GOTERM_CC_FAT	GO:0030016~myofibril	5	2	0.0442179	ARF1, PDLIM5, ANKRD1, HOMER1, TMOD1	154	111	12782	3.73874	0.999971	0.479487	44.0218
GOTERM_CC_FAT	GO:0043292~contractile fiber	5	2	0.0573401	ARF1, PDLIM5, ANKRD1, HOMER1, TMOD1	154	121	12782	3.42975	0.999999	0.477717	53.1194
GOTERM_CC_FAT	GO:0030017~sarcomere	4	1.6	0.112968	ARF1, PDLIM5, ANKRD1, HOMER1	154	98	12782	3.38776	1	0.615134	78.5168
GOTERM_CC_FAT	GO:0031674~I band	3	1.2	0.140492	PDLIM5, ANKRD1, HOMER1	154	55	12782	4.52727	1	0.68831	85.6626
GOTERM_CC_FAT	GO:0044449~contractile fiber part	4	1.6	0.153543	ARF1, PDLIM5, ANKRD1, HOMER1	154	113	12782	2.93805	1	0.688661	88.218
Annotation Cluster 33	Enrichment Score: 1.0404973893386458
Category	Term	Count	%	PValue	Genes	List Total	Pop Hits	Pop Total	Fold Enrichment	Bonferroni	Benjamini	FDR
GOTERM_BP_FAT	GO:0042036~negative regulation of cytokine biosynthetic process	4	1.6	0.00227106	INHBA, IL6, GHRL, IL10	182	20	13528	14.8659	0.980863	0.123546	3.77254
GOTERM_BP_FAT	GO:0051090~regulation of transcription factor activity	7	2.8	0.00258472	PTHLH, IL6, CDKN2A, TNF, KRAS, IL10, SMARCA4	182	103	13528	5.05153	0.988927	0.131273	4.28291
KEGG_PATHWAY	hsa04115:p53 signaling pathway	6	2.4	0.00274188	CDKN1A, CDKN2A, BBC3, SFN, PMAIP1, SESN2	74	68	5085	6.0632	0.272757	0.0765362	3.08391
GOTERM_BP_FAT	GO:0042035~regulation of cytokine biosynthetic process	6	2.4	0.00310189	INHBA, IL6, TNF, GHRL, IL10, IL1A	182	74	13528	6.02673	0.995509	0.135928	5.11888
GOTERM_BP_FAT	GO:0051384~response to glucocorticoid stimulus	6	2.4	0.00389497	CDKN1A, IL6, TNF, KRAS, PTGS2, IL10	182	78	13528	5.71767	0.998876	0.14608	6.38752
GOTERM_BP_FAT	GO:0050864~regulation of B cell activation	5	2	0.00474651	INHBA, CDKN1A, IL6, CDKN2A, IL10	182	51	13528	7.28722	0.999746	0.15545	7.73188
GOTERM_BP_FAT	GO:0031960~response to corticosteroid stimulus	6	2.4	0.00561627	CDKN1A, IL6, TNF, KRAS, PTGS2, IL10	182	85	13528	5.2468	0.999945	0.163207	9.08624
GOTERM_BP_FAT	GO:0042326~negative regulation of phosphorylation	4	1.6	0.0221607	INHBA, CDKN1A, CDKN2A, JUN	182	45	13528	6.60708	1	0.348513	31.5477
GOTERM_BP_FAT	GO:0045936~negative regulation of phosphate metabolic process	4	1.6	0.026241	INHBA, CDKN1A, CDKN2A, JUN	182	48	13528	6.19414	1	0.379359	36.2217
GOTERM_BP_FAT	GO:0010563~negative regulation of phosphorus metabolic process	4	1.6	0.026241	INHBA, CDKN1A, CDKN2A, JUN	182	48	13528	6.19414	1	0.379359	36.2217
GOTERM_BP_FAT	GO:0030888~regulation of B cell proliferation	3	1.2	0.0536161	CDKN1A, CDKN2A, IL10	182	28	13528	7.96389	1	0.532802	60.6257
GOTERM_BP_FAT	GO:0045926~negative regulation of growth	5	2	0.0601308	INHBA, CDKN1A, CDKN2A, BBC3, CAPRIN2	182	110	13528	3.37862	1	0.55303	64.9673
GOTERM_BP_FAT	GO:0040008~regulation of growth	9	3.6	0.0877654	INHBA, CDKN1A, CDKN2A, BBC3, ABTB2, GHRL, SFN, CSDA, CAPRIN2	182	341	13528	1.96178	1	0.634043	78.8525
GOTERM_BP_FAT	GO:0045786~negative regulation of cell cycle	4	1.6	0.0945462	INHBA, CDKN1A, CDKN2A, SMARCA4	182	81	13528	3.6706	1	0.653619	81.3596
GOTERM_BP_FAT	GO:0050670~regulation of lymphocyte proliferation	4	1.6	0.0999213	CDKN1A, IL6, CDKN2A, IL10	182	83	13528	3.58215	1	0.666081	83.1453
GOTERM_BP_FAT	GO:0070663~regulation of leukocyte proliferation	4	1.6	0.102654	CDKN1A, IL6, CDKN2A, IL10	182	84	13528	3.53951	1	0.672146	83.9903
GOTERM_BP_FAT	GO:0032944~regulation of mononuclear cell proliferation	4	1.6	0.102654	CDKN1A, IL6, CDKN2A, IL10	182	84	13528	3.53951	1	0.672146	83.9903
GOTERM_MF_FAT	GO:0019887~protein kinase regulator activity	4	1.6	0.108887	CDKN1A, CDKN2A, GHRL, SFN	186	81	12983	3.44697	1	0.753101	79.5237
GOTERM_BP_FAT	GO:0001558~regulation of cell growth	6	2.4	0.119052	INHBA, CDKN1A, CDKN2A, ABTB2, SFN, CAPRIN2	182	194	13528	2.29886	1	0.704342	88.2805
GOTERM_BP_FAT	GO:0030308~negative regulation of cell growth	4	1.6	0.125542	INHBA, CDKN1A, CDKN2A, CAPRIN2	182	92	13528	3.23172	1	0.712993	89.6581
GOTERM_BP_FAT	GO:0051249~regulation of lymphocyte activation	5	2	0.137067	INHBA, CDKN1A, IL6, CDKN2A, IL10	182	148	13528	2.51114	1	0.733452	91.7368
GOTERM_BP_FAT	GO:0045792~negative regulation of cell size	4	1.6	0.146924	INHBA, CDKN1A, CDKN2A, CAPRIN2	182	99	13528	3.00322	1	0.754274	93.1961
GOTERM_MF_FAT	GO:0019207~kinase regulator activity	4	1.6	0.147008	CDKN1A, CDKN2A, GHRL, SFN	186	93	12983	3.0022	1	0.808651	88.7787
GOTERM_BP_FAT	GO:0007050~cell cycle arrest	4	1.6	0.159641	INHBA, CDKN1A, CDKN2A, SESN2	182	103	13528	2.88659	1	0.768224	94.7224
GOTERM_BP_FAT	GO:0000082~G1/S transition of mitotic cell cycle	3	1.2	0.172294	INHBA, CDKN1A, CDKN2A	182	56	13528	3.98195	1	0.785086	95.9168
GOTERM_BP_FAT	GO:0002694~regulation of leukocyte activation	5	2	0.184014	INHBA, CDKN1A, IL6, CDKN2A, IL10	182	166	13528	2.23885	1	0.80272	96.7919
GOTERM_BP_FAT	GO:0042129~regulation of T cell proliferation	3	1.2	0.201285	IL6, CDKN2A, IL10	182	62	13528	3.5966	1	0.824141	97.7659
GOTERM_BP_FAT	GO:0050865~regulation of cell activation	5	2	0.2066	INHBA, CDKN1A, IL6, CDKN2A, IL10	182	175	13528	2.1237	1	0.830337	98.0045
GOTERM_BP_FAT	GO:0032535~regulation of cellular component size	6	2.4	0.295941	INHBA, CDKN1A, CDC42EP2, CDKN2A, SFN, CAPRIN2	182	271	13528	1.64568	1	0.909622	99.7354
GOTERM_BP_FAT	GO:0008361~regulation of cell size	5	2	0.303519	INHBA, CDKN1A, CDKN2A, SFN, CAPRIN2	182	206	13528	1.80412	1	0.91444	99.7797
GOTERM_BP_FAT	GO:0051329~interphase of mitotic cell cycle	3	1.2	0.401956	INHBA, CDKN1A, CDKN2A	182	103	13528	2.16494	1	0.950799	99.9833
GOTERM_MF_FAT	GO:0008083~growth factor activity	4	1.6	0.40274	INHBA, IL6, NDP, IL10	186	161	12983	1.73419	1	0.974741	99.9167
GOTERM_BP_FAT	GO:0051325~interphase	3	1.2	0.415966	INHBA, CDKN1A, CDKN2A	182	106	13528	2.10367	1	0.954886	99.9888
GOTERM_BP_FAT	GO:0050863~regulation of T cell activation	3	1.2	0.465863	IL6, CDKN2A, IL10	182	117	13528	1.90589	1	0.966954	99.9975
GOTERM_BP_FAT	GO:0000278~mitotic cell cycle	5	2	0.733691	INHBA, CDKN1A, NDE1, CDKN2A, SEPT7	182	370	13528	1.00446	1	0.997843	100
GOTERM_BP_FAT	GO:0022403~cell cycle phase	5	2	0.808964	INHBA, CDKN1A, NDE1, CDKN2A, SEPT7	182	414	13528	0.897701	1	0.999436	100
SP_PIR_KEYWORDS	cell cycle	5	2	0.835092	CDKN1A, NDE1, CDKN2A, MAPK13, SEPT7	243	461	19235	0.858529	1	0.997846	100
GOTERM_BP_FAT	GO:0022402~cell cycle process	6	2.4	0.879214	INHBA, CDKN1A, NDE1, CDKN2A, SESN2, SEPT7	182	565	13528	0.789342	1	0.99991	100
GOTERM_BP_FAT	GO:0051301~cell division	3	1.2	0.908403	NDE1, CDKN2A, SEPT7	182	295	13528	0.755895	1	0.999968	100
GOTERM_BP_FAT	GO:0007049~cell cycle	7	2.8	0.951943	INHBA, CDKN1A, NDE1, CDKN2A, MAPK13, SESN2, SEPT7	182	776	13528	0.6705	1	0.999998	100
Annotation Cluster 34	Enrichment Score: 1.0196176995140542
Category	Term	Count	%	PValue	Genes	List Total	Pop Hits	Pop Total	Fold Enrichment	Bonferroni	Benjamini	FDR
GOTERM_BP_FAT	GO:0042692~muscle cell differentiation	7	2.8	0.00570803	ACADM, KRAS, SOX15, CHRNB1, HOMER1, FOXP1, TMOD1	182	121	13528	4.30006	0.999953	0.160328	9.22804
GOTERM_BP_FAT	GO:0051146~striated muscle cell differentiation	6	2.4	0.00649667	ACADM, KRAS, CHRNB1, HOMER1, FOXP1, TMOD1	182	88	13528	5.06793	0.999988	0.174876	10.4381
GOTERM_BP_FAT	GO:0055002~striated muscle cell development	3	1.2	0.153392	CHRNB1, HOMER1, TMOD1	182	52	13528	4.28825	1	0.760042	94.0179
GOTERM_BP_FAT	GO:0055001~muscle cell development	3	1.2	0.172294	CHRNB1, HOMER1, TMOD1	182	56	13528	3.98195	1	0.785086	95.9168
GOTERM_BP_FAT	GO:0007517~muscle organ development	5	2	0.313039	MEF2A, SMTN, ACADM, HOMER1, FOXP1	182	211	13528	1.76137	1	0.91896	99.8254
GOTERM_BP_FAT	GO:0014706~striated muscle tissue development	3	1.2	0.474666	ACADM, HOMER1, FOXP1	182	119	13528	1.87386	1	0.968476	99.9981
GOTERM_BP_FAT	GO:0060537~muscle tissue development	3	1.2	0.500543	ACADM, HOMER1, FOXP1	182	125	13528	1.78391	1	0.97428	99.9992
Annotation Cluster 35	Enrichment Score: 1.0170138323911406
Category	Term	Count	%	PValue	Genes	List Total	Pop Hits	Pop Total	Fold Enrichment	Bonferroni	Benjamini	FDR
GOTERM_BP_FAT	GO:0000723~telomere maintenance	3	1.2	0.0536161	PTGES3, SMG6, PRKDC	182	28	13528	7.96389	1	0.532802	60.6257
GOTERM_BP_FAT	GO:0060249~anatomical structure homeostasis	5	2	0.0538621	PTGES3, PTHLH, SMG6, PRKDC, ITGA2	182	106	13528	3.50612	1	0.531665	60.7984
GOTERM_BP_FAT	GO:0032200~telomere organization	3	1.2	0.057094	PTGES3, SMG6, PRKDC	182	29	13528	7.68928	1	0.544729	63.0027
GOTERM_BP_FAT	GO:0006259~DNA metabolic process	8	3.2	0.518532	PTGES3, HMGB1, CDKN2A, SMG6, PRKDC, RPA4, FOXP1, SOD2	182	506	13528	1.17517	1	0.977293	99.9996
Annotation Cluster 36	Enrichment Score: 1.0076139282861138
Category	Term	Count	%	PValue	Genes	List Total	Pop Hits	Pop Total	Fold Enrichment	Bonferroni	Benjamini	FDR
INTERPRO	IPR002219:Protein kinase C-like, phorbol ester/diacylglycerol binding	4	1.6	0.062063	PLEKHM1, AKAP13, ARHGAP29, PRKD3	226	67	16659	4.40074	1	0.988929	60.1711
GOTERM_MF_FAT	GO:0019992~diacylglycerol binding	4	1.6	0.0728701	PLEKHM1, AKAP13, ARHGAP29, PRKD3	186	68	12983	4.10595	1	0.667672	64.6842
SMART	SM00109:C1	4	1.6	0.101784	PLEKHM1, AKAP13, ARHGAP29, PRKD3	153	67	9079	3.54268	0.999999	0.972568	71.5443
UP_SEQ_FEATURE	zinc finger region:Phorbol-ester/DAG-type	3	1.2	0.102876	PLEKHM1, AKAP13, ARHGAP29	243	43	19113	5.48751	1	0.996009	81.4279
GOTERM_MF_FAT	GO:0008289~lipid binding	10	4	0.193445	PTGS2, PLEKHM1, PITPNA, AKAP13, ARHGAP29, PLA2G4C, CALB1, ZFYVE1, ZCCHC14, PRKD3	186	450	12983	1.55114	1	0.865542	94.8047
Annotation Cluster 37	Enrichment Score: 1.0063486716391052
Category	Term	Count	%	PValue	Genes	List Total	Pop Hits	Pop Total	Fold Enrichment	Bonferroni	Benjamini	FDR
SP_PIR_KEYWORDS	gtp-binding	11	4.4	0.00904437	GNA13, GTPBP2, KRAS, ARF1, RAB39B, EFTUD1, RALA, GEM, BMS1, SEPT7, ARL5B	243	329	19235	2.64657	0.930196	0.198955	11.3942
UP_SEQ_FEATURE	nucleotide phosphate-binding region:GTP	10	4	0.0131904	GNA13, GTPBP2, KRAS, ARF1, RAB39B, EFTUD1, RALA, GEM, SEPT7, ARL5B	243	295	19113	2.66625	0.99999	0.806176	18.6095
GOTERM_MF_FAT	GO:0005525~GTP binding	12	4.8	0.0176446	GNA13, GTPBP2, KRAS, ARF1, RAB39B, GPR109B, EFTUD1, RALA, GEM, DOCK11, SEPT7, ARL5B	186	372	12983	2.25165	0.998466	0.603751	21.7214
GOTERM_MF_FAT	GO:0019001~guanyl nucleotide binding	12	4.8	0.0210109	GNA13, GTPBP2, KRAS, ARF1, RAB39B, GPR109B, EFTUD1, RALA, GEM, DOCK11, SEPT7, ARL5B	186	382	12983	2.1927	0.99956	0.576341	25.3318
GOTERM_MF_FAT	GO:0032561~guanyl ribonucleotide binding	12	4.8	0.0210109	GNA13, GTPBP2, KRAS, ARF1, RAB39B, GPR109B, EFTUD1, RALA, GEM, DOCK11, SEPT7, ARL5B	186	382	12983	2.1927	0.99956	0.576341	25.3318
GOTERM_BP_FAT	GO:0007264~small GTPase mediated signal transduction	10	4	0.0216431	GNA13, GTPBP2, KRAS, ARF1, RAB39B, MAPK13, RALA, GEM, ARHGAP29, ARL5B	182	305	13528	2.43704	1	0.344939	30.9322
INTERPRO	IPR005225:Small GTP-binding protein	7	2.8	0.0260306	KRAS, ARF1, RAB39B, EFTUD1, RALA, GEM, ARL5B	226	167	16659	3.08974	0.999998	0.925379	31.5423
GOTERM_MF_FAT	GO:0003924~GTPase activity	8	3.2	0.0315248	GNA13, GTPBP2, KRAS, ARF1, RAP1GAP, EFTUD1, RALA, GEM	186	211	12983	2.64649	0.999991	0.540363	35.6384
INTERPRO	IPR013753:Ras	4	1.6	0.238794	KRAS, RAB39B, RALA, GEM	226	125	16659	2.3588	1	0.999773	98.0164
INTERPRO	IPR001806:Ras GTPase	4	1.6	0.275097	KRAS, RAB39B, RALA, GEM	226	135	16659	2.18407	1	0.999759	99.017
SP_PIR_KEYWORDS	prenylation	4	1.6	0.313089	KRAS, RAB39B, RALA, PLA2G4C	243	156	19235	2.02965	1	0.89414	99.3265
GOTERM_CC_FAT	GO:0009898~internal side of plasma membrane	6	2.4	0.327926	ARHGEF4, FRMD6, KRAS, RAB39B, RALA, GEM	154	316	12782	1.57595	1	0.881731	99.3892
UP_SEQ_FEATURE	short sequence motif:Effector region	3	1.2	0.339037	KRAS, RAB39B, RALA	243	95	19113	2.48382	1	0.999986	99.8373
GOTERM_MF_FAT	GO:0032555~purine ribonucleotide binding	29	11.6	0.379455	GNA13, DYNC1LI2, GPR109B, PRKDC, BMS1, IARS, KRAS, DDX3X, FIGN, CHD2, RALA, DDX21, MAP2K7, ARL5B, DOCK11, GTPBP2, BCR, HSP90AA1, RAB39B, GEM, MAP4K5, ARF1, MAPK13, BMP2K, EFTUD1, ABCC4, SEPT7, PRKD3, SMARCA4	186	1836	12983	1.10252	1	0.97112	99.859
GOTERM_MF_FAT	GO:0032553~ribonucleotide binding	29	11.6	0.379455	GNA13, DYNC1LI2, GPR109B, PRKDC, BMS1, IARS, KRAS, DDX3X, FIGN, CHD2, RALA, DDX21, MAP2K7, ARL5B, DOCK11, GTPBP2, BCR, HSP90AA1, RAB39B, GEM, MAP4K5, ARF1, MAPK13, BMP2K, EFTUD1, ABCC4, SEPT7, PRKD3, SMARCA4	186	1836	12983	1.10252	1	0.97112	99.859
GOTERM_MF_FAT	GO:0017076~purine nucleotide binding	30	12	0.394975	GNA13, DYNC1LI2, GPR109B, PRKDC, BMS1, IARS, KRAS, DDX3X, FIGN, CHD2, RALA, DDX21, MAP2K7, ARL5B, DOCK11, GTPBP2, HSP90AA1, BCR, ACADM, RAB39B, GEM, MAP4K5, ARF1, MAPK13, BMP2K, EFTUD1, ABCC4, SEPT7, PRKD3, SMARCA4	186	1918	12983	1.09178	1	0.974218	99.9005
SP_PIR_KEYWORDS	methylation	4	1.6	0.589652	KRAS, RAB39B, RALA, PLA2G4C	243	242	19235	1.30837	1	0.979664	99.9993
GOTERM_MF_FAT	GO:0000166~nucleotide binding	32	12.8	0.607359	GNA13, DYNC1LI2, GPR109B, PRKDC, BMS1, IARS, KRAS, DDX3X, FIGN, CHD2, RALA, DDX21, MAP2K7, ARL5B, DOCK11, GTPBP2, RBM22, HSP90AA1, BCR, ACADM, RAB39B, GEM, MAP4K5, ARF1, NAV1, MAPK13, BMP2K, EFTUD1, ABCC4, SEPT7, PRKD3, SMARCA4	186	2245	12983	0.994937	1	0.994674	99.9997
Annotation Cluster 38	Enrichment Score: 0.9970336668111973
Category	Term	Count	%	PValue	Genes	List Total	Pop Hits	Pop Total	Fold Enrichment	Bonferroni	Benjamini	FDR
GOTERM_BP_FAT	GO:0051235~maintenance of location	4	1.6	0.0542284	TNF, NFKBIE, PDIA2, IL10	182	64	13528	4.6456	1	0.531354	61.0543
GOTERM_BP_FAT	GO:0032507~maintenance of protein location in cell	3	1.2	0.104074	NFKBIE, PDIA2, IL10	182	41	13528	5.43876	1	0.67315	84.4133
GOTERM_BP_FAT	GO:0051651~maintenance of location in cell	3	1.2	0.134942	NFKBIE, PDIA2, IL10	182	48	13528	4.6456	1	0.731175	91.386
GOTERM_BP_FAT	GO:0045185~maintenance of protein location	3	1.2	0.134942	NFKBIE, PDIA2, IL10	182	48	13528	4.6456	1	0.731175	91.386
Annotation Cluster 39	Enrichment Score: 0.9796365607833931
Category	Term	Count	%	PValue	Genes	List Total	Pop Hits	Pop Total	Fold Enrichment	Bonferroni	Benjamini	FDR
UP_SEQ_FEATURE	repeat:ANK 3	7	2.8	0.0378213	CAMTA1, CDKN2A, NFKBIE, ABTB2, TANC2, NFKB1, ANKRD1	243	194	19113	2.83804	1	0.984529	45.0032
UP_SEQ_FEATURE	repeat:ANK 4	6	2.4	0.0514435	CDKN2A, NFKBIE, ABTB2, TANC2, NFKB1, ANKRD1	243	158	19113	2.98687	1	0.993755	55.9134
UP_SEQ_FEATURE	repeat:ANK 1	7	2.8	0.0755817	CAMTA1, CDKN2A, NFKBIE, ABTB2, TANC2, NFKB1, ANKRD1	243	231	19113	2.38346	1	0.994643	70.4399
UP_SEQ_FEATURE	repeat:ANK 2	7	2.8	0.0764059	CAMTA1, CDKN2A, NFKBIE, ABTB2, TANC2, NFKB1, ANKRD1	243	232	19113	2.37319	1	0.992634	70.846
SP_PIR_KEYWORDS	ank repeat	7	2.8	0.0833272	CAMTA1, CDKN2A, NFKBIE, ABTB2, TANC2, NFKB1, ANKRD1	243	240	19235	2.30873	1	0.597654	68.603
INTERPRO	IPR002110:Ankyrin	7	2.8	0.103779	CAMTA1, CDKN2A, NFKBIE, ABTB2, TANC2, NFKB1, ANKRD1	226	238	16659	2.16801	1	0.995441	79.2837
SMART	SM00248:ANK	7	2.8	0.208955	CAMTA1, CDKN2A, NFKBIE, ABTB2, TANC2, NFKB1, ANKRD1	153	238	9079	1.74529	1	0.994673	93.5715
UP_SEQ_FEATURE	repeat:ANK 5	4	1.6	0.231009	NFKBIE, TANC2, NFKB1, ANKRD1	243	131	19113	2.40166	1	0.999887	98.2981
UP_SEQ_FEATURE	repeat:ANK 6	3	1.2	0.32515	NFKBIE, TANC2, NFKB1	243	92	19113	2.56481	1	0.999983	99.7754
Annotation Cluster 40	Enrichment Score: 0.9687482857355033
Category	Term	Count	%	PValue	Genes	List Total	Pop Hits	Pop Total	Fold Enrichment	Bonferroni	Benjamini	FDR
SP_PIR_KEYWORDS	lipoprotein	14	5.6	0.0631073	GNA13, TNF, RAB39B, CD55, KRAS, ARF1, TIAM2, MAP1LC3B, RALA, GHRL, CEACAM5, PLA2G4C, ARL5B, IL1A	243	642	19235	1.72615	1	0.534194	58.0189
UP_SEQ_FEATURE	propeptide:Removed in mature form	7	2.8	0.0728133	CD55, KRAS, MAP1LC3B, RALA, GHRL, CEACAM5, PLA2G4C	243	229	19113	2.40428	1	0.995702	69.0369
GOTERM_CC_FAT	GO:0031225~anchored to membrane	5	2	0.270063	GNA13, CD55, MAP1LC3B, CEACAM5, PLA2G4C	154	220	12782	1.88636	1	0.822961	98.2378
Annotation Cluster 41	Enrichment Score: 0.9485913509048102
Category	Term	Count	%	PValue	Genes	List Total	Pop Hits	Pop Total	Fold Enrichment	Bonferroni	Benjamini	FDR
KEGG_PATHWAY	hsa04115:p53 signaling pathway	6	2.4	0.00274188	CDKN1A, CDKN2A, BBC3, SFN, PMAIP1, SESN2	74	68	5085	6.0632	0.272757	0.0765362	3.08391
GOTERM_MF_FAT	GO:0030291~protein serine/threonine kinase inhibitor activity	3	1.2	0.0238666	CDKN1A, CDKN2A, SFN	186	17	12983	12.3178	0.999848	0.49154	28.273
GOTERM_MF_FAT	GO:0004860~protein kinase inhibitor activity	3	1.2	0.0928646	CDKN1A, CDKN2A, SFN	186	36	12983	5.81676	1	0.718332	73.8353
GOTERM_MF_FAT	GO:0019210~kinase inhibitor activity	3	1.2	0.0972852	CDKN1A, CDKN2A, SFN	186	37	12983	5.65955	1	0.723253	75.5358
GOTERM_MF_FAT	GO:0019887~protein kinase regulator activity	4	1.6	0.108887	CDKN1A, CDKN2A, GHRL, SFN	186	81	12983	3.44697	1	0.753101	79.5237
GOTERM_BP_FAT	GO:0006469~negative regulation of protein kinase activity	4	1.6	0.111029	CDKN1A, SPRY1, CDKN2A, SFN	182	87	13528	3.41746	1	0.687618	86.3381
GOTERM_BP_FAT	GO:0001558~regulation of cell growth	6	2.4	0.119052	INHBA, CDKN1A, CDKN2A, ABTB2, SFN, CAPRIN2	182	194	13528	2.29886	1	0.704342	88.2805
GOTERM_BP_FAT	GO:0033673~negative regulation of kinase activity	4	1.6	0.119656	CDKN1A, SPRY1, CDKN2A, SFN	182	90	13528	3.30354	1	0.704299	88.4156
GOTERM_BP_FAT	GO:0051348~negative regulation of transferase activity	4	1.6	0.137617	CDKN1A, SPRY1, CDKN2A, SFN	182	96	13528	3.09707	1	0.733162	91.8255
GOTERM_MF_FAT	GO:0019207~kinase regulator activity	4	1.6	0.147008	CDKN1A, CDKN2A, GHRL, SFN	186	93	12983	3.0022	1	0.808651	88.7787
GOTERM_BP_FAT	GO:0044092~negative regulation of molecular function	8	3.2	0.161194	PTHLH, CDKN1A, SPRY1, CDKN2A, INTS1, NFKB1, CAND1, SFN	182	334	13528	1.78035	1	0.770174	94.885
GOTERM_BP_FAT	GO:0000079~regulation of cyclin-dependent protein kinase activity	3	1.2	0.162792	CDKN1A, CDKN2A, SFN	182	54	13528	4.12943	1	0.770587	95.0474
GOTERM_BP_FAT	GO:0043086~negative regulation of catalytic activity	7	2.8	0.16757	CDKN1A, SPRY1, CDKN2A, INTS1, NFKB1, CAND1, SFN	182	277	13528	1.87837	1	0.776479	95.5043
KEGG_PATHWAY	hsa04110:Cell cycle	4	1.6	0.266744	CDKN1A, CDKN2A, PRKDC, SFN	74	125	5085	2.19892	1	0.736307	97.0978
GOTERM_BP_FAT	GO:0032535~regulation of cellular component size	6	2.4	0.295941	INHBA, CDKN1A, CDC42EP2, CDKN2A, SFN, CAPRIN2	182	271	13528	1.64568	1	0.909622	99.7354
GOTERM_BP_FAT	GO:0008361~regulation of cell size	5	2	0.303519	INHBA, CDKN1A, CDKN2A, SFN, CAPRIN2	182	206	13528	1.80412	1	0.91444	99.7797
GOTERM_MF_FAT	GO:0004857~enzyme inhibitor activity	6	2.4	0.344705	CDKN1A, CDKN2A, PPP1R1C, PPP1R1A, ANP32E, SFN	186	270	12983	1.55114	1	0.962124	99.7016
Annotation Cluster 42	Enrichment Score: 0.9330316584310662
Category	Term	Count	%	PValue	Genes	List Total	Pop Hits	Pop Total	Fold Enrichment	Bonferroni	Benjamini	FDR
GOTERM_MF_FAT	GO:0019208~phosphatase regulator activity	4	1.6	0.0455186	PPP1R1C, PPP1R1A, ANP32E, BMP2K	186	56	12983	4.98579	1	0.61019	47.317
GOTERM_MF_FAT	GO:0019212~phosphatase inhibitor activity	3	1.2	0.0677215	PPP1R1C, PPP1R1A, ANP32E	186	30	12983	6.98011	1	0.67037	61.8886
GOTERM_MF_FAT	GO:0019888~protein phosphatase regulator activity	3	1.2	0.174385	PPP1R1C, PPP1R1A, ANP32E	186	53	12983	3.951	1	0.848201	92.8362
GOTERM_MF_FAT	GO:0004857~enzyme inhibitor activity	6	2.4	0.344705	CDKN1A, CDKN2A, PPP1R1C, PPP1R1A, ANP32E, SFN	186	270	12983	1.55114	1	0.962124	99.7016
Annotation Cluster 43	Enrichment Score: 0.9185299355603215
Category	Term	Count	%	PValue	Genes	List Total	Pop Hits	Pop Total	Fold Enrichment	Bonferroni	Benjamini	FDR
GOTERM_BP_FAT	GO:0019220~regulation of phosphate metabolic process	14	5.6	0.0135064	IL6, TNF, SMG6, ITGA2, SFN, INHBA, MAP4K5, SPRY1, CDKN1A, CDKN2A, KRAS, JUN, GHRL, PRKD3	182	485	13528	2.1456	1	0.256039	20.5465
GOTERM_BP_FAT	GO:0051174~regulation of phosphorus metabolic process	14	5.6	0.0135064	IL6, TNF, SMG6, ITGA2, SFN, INHBA, MAP4K5, SPRY1, CDKN1A, CDKN2A, KRAS, JUN, GHRL, PRKD3	182	485	13528	2.1456	1	0.256039	20.5465
GOTERM_BP_FAT	GO:0042325~regulation of phosphorylation	12	4.8	0.0487746	INHBA, CDKN1A, SPRY1, MAP4K5, IL6, CDKN2A, TNF, KRAS, JUN, GHRL, SFN, PRKD3	182	466	13528	1.91407	1	0.509914	57.0764
GOTERM_BP_FAT	GO:0043085~positive regulation of catalytic activity	12	4.8	0.0899432	GNA13, PTHLH, MAP4K5, CDKN2A, TNF, KRAS, BBC3, ITGA2, GHRL, PMAIP1, HOMER1, PRKD3	182	520	13528	1.7153	1	0.641186	79.6903
GOTERM_BP_FAT	GO:0045859~regulation of protein kinase activity	9	3.6	0.0923316	CDKN1A, SPRY1, MAP4K5, CDKN2A, TNF, KRAS, GHRL, SFN, PRKD3	182	345	13528	1.93903	1	0.64673	80.5733
GOTERM_BP_FAT	GO:0000165~MAPKKK cascade	6	2.4	0.100286	MAP4K5, TNF, DUSP10, TNFRSF19, GHRL, MAP2K7	182	184	13528	2.42379	1	0.665303	83.2606
GOTERM_BP_FAT	GO:0043549~regulation of kinase activity	9	3.6	0.106838	CDKN1A, SPRY1, MAP4K5, CDKN2A, TNF, KRAS, GHRL, SFN, PRKD3	182	357	13528	1.87386	1	0.679029	85.207
GOTERM_BP_FAT	GO:0043405~regulation of MAP kinase activity	5	2	0.120722	SPRY1, MAP4K5, TNF, KRAS, GHRL	182	141	13528	2.6358	1	0.705733	88.6505
GOTERM_BP_FAT	GO:0051338~regulation of transferase activity	9	3.6	0.126643	CDKN1A, SPRY1, MAP4K5, CDKN2A, TNF, KRAS, GHRL, SFN, PRKD3	182	372	13528	1.7983	1	0.712531	89.8762
GOTERM_BP_FAT	GO:0043406~positive regulation of MAP kinase activity	4	1.6	0.15643	MAP4K5, TNF, KRAS, GHRL	182	102	13528	2.91489	1	0.76399	94.3708
GOTERM_BP_FAT	GO:0000187~activation of MAPK activity	3	1.2	0.300249	MAP4K5, TNF, GHRL	182	82	13528	2.71938	1	0.912508	99.7615
GOTERM_BP_FAT	GO:0045860~positive regulation of protein kinase activity	5	2	0.348523	MAP4K5, TNF, KRAS, GHRL, PRKD3	182	223	13528	1.66658	1	0.934205	99.9288
GOTERM_BP_FAT	GO:0033674~positive regulation of kinase activity	5	2	0.375911	MAP4K5, TNF, KRAS, GHRL, PRKD3	182	231	13528	1.60887	1	0.945471	99.9656
GOTERM_BP_FAT	GO:0051347~positive regulation of transferase activity	5	2	0.399363	MAP4K5, TNF, KRAS, GHRL, PRKD3	182	240	13528	1.54853	1	0.950043	99.982
GOTERM_BP_FAT	GO:0009967~positive regulation of signal transduction	5	2	0.560577	IL6, TNF, KRAS, GHRL, BIRC2	182	295	13528	1.25982	1	0.983422	99.9999
Annotation Cluster 44	Enrichment Score: 0.895788467875264
Category	Term	Count	%	PValue	Genes	List Total	Pop Hits	Pop Total	Fold Enrichment	Bonferroni	Benjamini	FDR
GOTERM_BP_FAT	GO:0006351~transcription, DNA-dependent	8	3.2	0.0974645	KLF5, MAF, CDKN2A, POLR1E, IRF7, AFF4, CREB5, NFKB1	182	292	13528	2.03643	1	0.660882	82.3501
GOTERM_BP_FAT	GO:0032774~RNA biosynthetic process	8	3.2	0.102925	KLF5, MAF, CDKN2A, POLR1E, IRF7, AFF4, CREB5, NFKB1	182	296	13528	2.00891	1	0.671006	84.0719
GOTERM_BP_FAT	GO:0006366~transcription from RNA polymerase II promoter	6	2.4	0.20477	KLF5, MAF, IRF7, AFF4, CREB5, NFKB1	182	234	13528	1.90589	1	0.828651	97.9252
Annotation Cluster 45	Enrichment Score: 0.8941685884407548
Category	Term	Count	%	PValue	Genes	List Total	Pop Hits	Pop Total	Fold Enrichment	Bonferroni	Benjamini	FDR
GOTERM_CC_FAT	GO:0000775~chromosome, centromeric region	5	2	0.0616423	SUMO3, NDE1, CENPT, CBX1, SEPT7	154	124	12782	3.34677	1	0.472184	55.7914
GOTERM_CC_FAT	GO:0000776~kinetochore	4	1.6	0.0648201	SUMO3, NDE1, CENPT, SEPT7	154	77	12782	4.31169	1	0.475354	57.6742
GOTERM_CC_FAT	GO:0000777~condensed chromosome kinetochore	3	1.2	0.152913	NDE1, CENPT, SEPT7	154	58	12782	4.2931	1	0.698192	88.1049
GOTERM_CC_FAT	GO:0000779~condensed chromosome, centromeric region	3	1.2	0.186956	NDE1, CENPT, SEPT7	154	66	12782	3.77273	1	0.735008	92.9721
SP_PIR_KEYWORDS	kinetochore	3	1.2	0.187948	NDE1, CENPT, SEPT7	243	63	19235	3.76935	1	0.790723	93.7465
GOTERM_CC_FAT	GO:0000793~condensed chromosome	4	1.6	0.200993	HMGB1, NDE1, CENPT, SEPT7	154	129	12782	2.57364	1	0.753624	94.3793
Annotation Cluster 46	Enrichment Score: 0.8940664063510532
Category	Term	Count	%	PValue	Genes	List Total	Pop Hits	Pop Total	Fold Enrichment	Bonferroni	Benjamini	FDR
GOTERM_BP_FAT	GO:0006338~chromatin remodeling	4	1.6	0.0389447	CHRAC1, SMARCC1, KLF1, SMARCA4	182	56	13528	5.30926	1	0.466529	48.9243
GOTERM_BP_FAT	GO:0051276~chromosome organization	12	4.8	0.0614093	PTGES3, CHRAC1, HMGB1, SMG6, SMARCC1, CHD2, SOX15, PRKDC, CBX1, JMJD1C, KLF1, SMARCA4	182	485	13528	1.83908	1	0.552876	65.7646
GOTERM_BP_FAT	GO:0006325~chromatin organization	9	3.6	0.135071	CHRAC1, HMGB1, SMARCC1, CHD2, SOX15, CBX1, JMJD1C, KLF1, SMARCA4	182	378	13528	1.76975	1	0.7297	91.4075
GOTERM_CC_FAT	GO:0016585~chromatin remodeling complex	3	1.2	0.208733	CHRAC1, SMARCC1, SMARCA4	154	71	12782	3.50704	1	0.759059	95.0392
GOTERM_BP_FAT	GO:0016568~chromatin modification	5	2	0.50215	CHRAC1, SMARCC1, JMJD1C, KLF1, SMARCA4	182	274	13528	1.35638	1	0.974147	99.9992
Annotation Cluster 47	Enrichment Score: 0.8727246310614225
Category	Term	Count	%	PValue	Genes	List Total	Pop Hits	Pop Total	Fold Enrichment	Bonferroni	Benjamini	FDR
GOTERM_MF_FAT	GO:0030247~polysaccharide binding	6	2.4	0.0693703	TNFAIP6, CRISPLD2, IMPG2, LIPG, LAMC2, PTX3	186	154	12983	2.71952	1	0.663915	62.8055
GOTERM_MF_FAT	GO:0001871~pattern binding	6	2.4	0.0693703	TNFAIP6, CRISPLD2, IMPG2, LIPG, LAMC2, PTX3	186	154	12983	2.71952	1	0.663915	62.8055
GOTERM_MF_FAT	GO:0005539~glycosaminoglycan binding	5	2	0.139656	TNFAIP6, CRISPLD2, IMPG2, LIPG, LAMC2	186	140	12983	2.4929	1	0.809711	87.3725
GOTERM_MF_FAT	GO:0008201~heparin binding	4	1.6	0.181585	CRISPLD2, IMPG2, LIPG, LAMC2	186	103	12983	2.71072	1	0.853318	93.6494
SP_PIR_KEYWORDS	heparin-binding	3	1.2	0.197069	IMPG2, LIPG, LAMC2	243	65	19235	3.65337	1	0.79966	94.6198
GOTERM_MF_FAT	GO:0030246~carbohydrate binding	8	3.2	0.241294	TNFAIP6, CLEC4E, CRISPLD2, IMPG2, GFPT2, LIPG, LAMC2, PTX3	186	354	12983	1.57743	1	0.913844	97.7601
Annotation Cluster 48	Enrichment Score: 0.8485044395322138
Category	Term	Count	%	PValue	Genes	List Total	Pop Hits	Pop Total	Fold Enrichment	Bonferroni	Benjamini	FDR
GOTERM_MF_FAT	GO:0008134~transcription factor binding	13	5.2	0.063275	HMGB1, CREM, PRKDC, TLE1, ANKRD1, FOSB, MXD1, CSDA, CDKN2A, JUN, SMARCC1, JMJD1C, SMARCA4	186	513	12983	1.76884	1	0.660914	59.3106
GOTERM_CC_FAT	GO:0005667~transcription factor complex	6	2.4	0.107776	JUN, CREM, SMAD5, PRKDC, TLE1, ANKRD1	154	210	12782	2.37143	1	0.60969	76.8466
GOTERM_CC_FAT	GO:0005654~nucleoplasm	15	6	0.1707	HMGB1, CREM, SMAD5, INTS1, PRKDC, TLE1, NFKB1, ANKRD1, CBX1, CDKN1A, CDKN2A, DDX3X, TRIM8, SMARCC1, JUN	154	882	12782	1.41156	1	0.719639	90.94
GOTERM_CC_FAT	GO:0044451~nucleoplasm part	9	3.6	0.346733	TRIM8, DDX3X, JUN, CREM, SMAD5, PRKDC, INTS1, TLE1, ANKRD1	154	555	12782	1.34595	1	0.887591	99.5756
Annotation Cluster 49	Enrichment Score: 0.8412245691240345
Category	Term	Count	%	PValue	Genes	List Total	Pop Hits	Pop Total	Fold Enrichment	Bonferroni	Benjamini	FDR
GOTERM_BP_FAT	GO:0014070~response to organic cyclic substance	6	2.4	0.0232444	CDKN1A, PTGS2, JUN, ITGA2, CHRNB1, BIRC2	182	121	13528	3.68577	1	0.352961	32.8195
GOTERM_BP_FAT	GO:0051240~positive regulation of multicellular organismal process	8	3.2	0.0452975	IL6, TNF, PTGS2, SLC24A2, LIPG, ITGA2, GHRL, IL1A	182	244	13528	2.43704	1	0.495177	54.3441
GOTERM_BP_FAT	GO:0010243~response to organic nitrogen	4	1.6	0.0521813	CDKN1A, PTGS2, ITGA2, BIRC2	182	63	13528	4.71934	1	0.531459	59.6037
GOTERM_BP_FAT	GO:0009991~response to extracellular stimulus	7	2.8	0.0754438	CDKN1A, PTGS2, JUN, LIPG, ITGA2, GHRL, SOD2	182	220	13528	2.36503	1	0.602364	73.4655
GOTERM_BP_FAT	GO:0070482~response to oxygen levels	5	2	0.120722	CDKN1A, PDIA2, ITGA2, BIRC2, SOD2	182	141	13528	2.6358	1	0.705733	88.6505
GOTERM_BP_FAT	GO:0031667~response to nutrient levels	6	2.4	0.124941	PTGS2, JUN, LIPG, ITGA2, GHRL, SOD2	182	197	13528	2.26385	1	0.713076	89.5373
GOTERM_BP_FAT	GO:0042493~response to drug	5	2	0.327722	CDKN1A, PTGS2, JUN, ITGA2, SOD2	182	216	13528	1.72059	1	0.925538	99.8789
GOTERM_BP_FAT	GO:0010035~response to inorganic substance	4	1.6	0.519288	CDKN1A, PTGS2, JUN, SOD2	182	205	13528	1.45034	1	0.977223	99.9996
GOTERM_BP_FAT	GO:0007584~response to nutrient	3	1.2	0.561562	PTGS2, LIPG, ITGA2	182	140	13528	1.59278	1	0.983413	99.9999
GOTERM_BP_FAT	GO:0006979~response to oxidative stress	3	1.2	0.647767	PTGS2, JUN, SOD2	182	164	13528	1.35969	1	0.993274	100
Annotation Cluster 50	Enrichment Score: 0.8386029312658757
Category	Term	Count	%	PValue	Genes	List Total	Pop Hits	Pop Total	Fold Enrichment	Bonferroni	Benjamini	FDR
GOTERM_BP_FAT	GO:0019318~hexose metabolic process	6	2.4	0.115665	TNF, PPP1R1A, CREM, GFPT2, GHRL, PGM2L1	182	192	13528	2.3228	1	0.697253	87.4945
GOTERM_BP_FAT	GO:0006006~glucose metabolic process	5	2	0.148822	TNF, PPP1R1A, CREM, GHRL, PGM2L1	182	153	13528	2.42907	1	0.755592	93.4477
GOTERM_BP_FAT	GO:0005996~monosaccharide metabolic process	6	2.4	0.177142	TNF, PPP1R1A, CREM, GFPT2, GHRL, PGM2L1	182	222	13528	2.00891	1	0.79208	96.303
Annotation Cluster 51	Enrichment Score: 0.8233586358351127
Category	Term	Count	%	PValue	Genes	List Total	Pop Hits	Pop Total	Fold Enrichment	Bonferroni	Benjamini	FDR
SP_PIR_KEYWORDS	cytoskeleton	13	5.2	0.106964	MICALL1, CORO2B, CDC42EP2, NDE1, SMTN, TRIM36, NAV1, MAP2, ODF2, PDE4DIP, WDR1, SEPT7, TMOD1	243	636	19235	1.61798	1	0.656734	77.8271
GOTERM_CC_FAT	GO:0005856~cytoskeleton	22	8.8	0.149352	CTTNBP2NL, DYNC1LI2, PDLIM5, PSD3, CBX1, HOMER1, MICALL1, CORO2B, NDE1, CDC42EP2, TRIM36, SMTN, FRMD6, NAV1, MAP1LC3B, MAP2, PDE4DIP, ODF2, WDR1, TNFAIP3, SEPT7, TMOD1	154	1381	12782	1.32223	1	0.700414	87.4473
GOTERM_CC_FAT	GO:0015630~microtubule cytoskeleton	10	4	0.212067	NDE1, DYNC1LI2, NAV1, MAP1LC3B, MAP2, PDE4DIP, ODF2, CBX1, TNFAIP3, SEPT7	154	549	12782	1.51184	1	0.756276	95.3007
Annotation Cluster 52	Enrichment Score: 0.7862336013687793
Category	Term	Count	%	PValue	Genes	List Total	Pop Hits	Pop Total	Fold Enrichment	Bonferroni	Benjamini	FDR
SP_PIR_KEYWORDS	zinc-finger	32	12.8	0.0262818	ZNF552, DZIP3, ZBTB10, PLEKHM1, AKAP13, RPL37, TRIM52, REST, TRIM8, PRDM10, ZFYVE1, PHC2, RASA2, KLF5, ZNF546, RBM22, CREB5, ZNF503, ZNF221, ARHGAP29, BIRC2, ZBTB43, ZCCHC14, FOXP1, CDKN1A, TRIM36, JMJD1C, TNFAIP3, ZNF740, KLF1, PRKD3, ZNF410	243	1718	19235	1.47439	0.999592	0.385978	29.8561
SP_PIR_KEYWORDS	zinc	38	15.2	0.0380076	ZNF552, LMO2, DZIP3, ZBTB10, PLEKHM1, PDLIM5, AKAP13, RPL37, TRIM52, REST, MMP1, TRIM8, PRDM10, ZFYVE1, PHC2, RASA2, KLF5, ZNF546, RBM22, CREB5, ZNF503, ZNF221, ARHGAP29, BIRC2, LACTB2, ZBTB43, FOXP1, ZCCHC14, MICALL1, MMP10, CDKN1A, TRIM36, JMJD1C, TNFAIP3, ZNF740, KLF1, PRKD3, ZNF410	243	2189	19235	1.37412	0.999988	0.417623	40.3058
SP_PIR_KEYWORDS	metal-binding	47	18.8	0.0760966	ZNF552, PTGS2, LMO2, DZIP3, ZBTB10, PLEKHM1, PDLIM5, AKAP13, RPL37, TRIM52, REST, MMP1, TRIM8, PRDM10, ENOPH1, MAP2K7, ZFYVE1, PPTC7, PHC2, RASA2, RBM22, ZNF546, KLF5, HMGCLL1, SMG6, CREB5, ZNF503, ZNF221, ARHGAP29, BIRC2, LACTB2, ZBTB43, FOXP1, ZCCHC14, MICALL1, PPA1, SOD2, PPM1F, MMP10, CDKN1A, TRIM36, JMJD1C, TNFAIP3, ZNF740, KLF1, PRKD3, ZNF410	243	2972	19235	1.2518	1	0.576372	65.1405
GOTERM_MF_FAT	GO:0008270~zinc ion binding	40	16	0.141002	TRAF1, ZNF552, LMO2, DZIP3, ZBTB10, PLEKHM1, PDLIM5, AKAP13, RPL37, TRIM52, REST, MMP1, IARS, TRIM8, PRDM10, ZFYVE1, PHC2, RASA2, ZNF546, KLF5, RBM22, CREB5, ZNF503, ZNF221, ARHGAP29, BIRC2, LACTB2, ZBTB43, FOXP1, ZCCHC14, MICALL1, MMP10, CDKN1A, TRIM36, JMJD1C, TNFAIP3, ZNF740, KLF1, PRKD3, ZNF410	186	2311	12983	1.20815	1	0.803515	87.6416
GOTERM_MF_FAT	GO:0046914~transition metal ion binding	47	18.8	0.147326	TRAF1, ZNF552, PTGS2, LMO2, DZIP3, ZBTB10, PLEKHM1, PDLIM5, AKAP13, RPL37, TRIM52, REST, MMP1, IARS, TRIM8, PRDM10, ZFYVE1, PPTC7, PHC2, RASA2, RBM22, ZNF546, KLF5, SMG6, CREB5, ZNF503, ZNF221, SPARC, ARHGAP29, BIRC2, LACTB2, ZBTB43, FOXP1, ZCCHC14, MICALL1, SOD2, PPM1F, MMP10, CDKN1A, TRIM36, SLC25A37, JMJD1C, TNFAIP3, ZNF740, KLF1, PRKD3, ZNF410	186	2785	12983	1.17797	1	0.80041	88.8361
GOTERM_MF_FAT	GO:0046872~metal ion binding	58	23.2	0.650988	PTGS2, DZIP3, LMO2, PLEKHM1, PDLIM5, TRIM52, REST, CALB1, MMP1, TRIM8, SLC24A2, ENOPH1, MAP2K7, ZFYVE1, PHC2, ZNF546, HMGCLL1, ZNF503, ARHGAP29, GEM, ZCCHC14, PTHLH, PPM1F, MMP10, SLC26A6, TRIM36, SLC25A37, JMJD1C, TNFAIP3, ZNF740, PRKD3, TRAF1, ZNF552, ZBTB10, CABP7, AKAP13, RPL37, IARS, PRDM10, PPTC7, RASA2, RBM22, KLF5, SMG6, ITGA2, CREB5, ZNF221, SPARC, BIRC2, LACTB2, ZBTB43, FOXP1, PPA1, MIC…	186	4140	12983	0.977889	1	0.996125	99.9999
GOTERM_MF_FAT	GO:0043169~cation binding	58	23.2	0.682938	PTGS2, DZIP3, LMO2, PLEKHM1, PDLIM5, TRIM52, REST, CALB1, MMP1, TRIM8, SLC24A2, ENOPH1, MAP2K7, ZFYVE1, PHC2, ZNF546, HMGCLL1, ZNF503, ARHGAP29, GEM, ZCCHC14, PTHLH, PPM1F, MMP10, SLC26A6, TRIM36, SLC25A37, JMJD1C, TNFAIP3, ZNF740, PRKD3, TRAF1, ZNF552, ZBTB10, CABP7, AKAP13, RPL37, IARS, PRDM10, PPTC7, RASA2, RBM22, KLF5, SMG6, ITGA2, CREB5, ZNF221, SPARC, BIRC2, LACTB2, ZBTB43, FOXP1, PPA1, MIC…	186	4179	12983	0.968763	1	0.997453	100
GOTERM_MF_FAT	GO:0043167~ion binding	58	23.2	0.730772	PTGS2, DZIP3, LMO2, PLEKHM1, PDLIM5, TRIM52, REST, CALB1, MMP1, TRIM8, SLC24A2, ENOPH1, MAP2K7, ZFYVE1, PHC2, ZNF546, HMGCLL1, ZNF503, ARHGAP29, GEM, ZCCHC14, PTHLH, PPM1F, MMP10, SLC26A6, TRIM36, SLC25A37, JMJD1C, TNFAIP3, ZNF740, PRKD3, TRAF1, ZNF552, ZBTB10, CABP7, AKAP13, RPL37, IARS, PRDM10, PPTC7, RASA2, RBM22, KLF5, SMG6, ITGA2, CREB5, ZNF221, SPARC, BIRC2, LACTB2, ZBTB43, FOXP1, PPA1, MIC…	186	4241	12983	0.954601	1	0.998135	100
Annotation Cluster 53	Enrichment Score: 0.7745325879948289
Category	Term	Count	%	PValue	Genes	List Total	Pop Hits	Pop Total	Fold Enrichment	Bonferroni	Benjamini	FDR
UP_SEQ_FEATURE	repeat:HEAT 1	3	1.2	0.167081	VAC14, PRKDC, CAND1	243	58	19113	4.06833	1	0.999244	94.1286
UP_SEQ_FEATURE	repeat:HEAT 2	3	1.2	0.167081	VAC14, PRKDC, CAND1	243	58	19113	4.06833	1	0.999244	94.1286
INTERPRO	IPR000357:HEAT	3	1.2	0.170039	VAC14, PRKDC, CAND1	226	55	16659	4.02068	1	0.99976	93.1287
Annotation Cluster 54	Enrichment Score: 0.7594372444376345
Category	Term	Count	%	PValue	Genes	List Total	Pop Hits	Pop Total	Fold Enrichment	Bonferroni	Benjamini	FDR
GOTERM_BP_FAT	GO:0043009~chordate embryonic development	8	3.2	0.15612	C6ORF59, GNA13, PRKDC, INTS1, HOXD1, CSDA, KLF1, SMARCA4	182	331	13528	1.79649	1	0.76492	94.3358
GOTERM_BP_FAT	GO:0009792~embryonic development ending in birth or egg hatching	8	3.2	0.161194	C6ORF59, GNA13, PRKDC, INTS1, HOXD1, CSDA, KLF1, SMARCA4	182	334	13528	1.78035	1	0.770174	94.885
GOTERM_BP_FAT	GO:0001701~in utero embryonic development	5	2	0.209353	GNA13, INTS1, CSDA, KLF1, SMARCA4	182	176	13528	2.11164	1	0.833488	98.1184
Annotation Cluster 55	Enrichment Score: 0.7579132083893495
Category	Term	Count	%	PValue	Genes	List Total	Pop Hits	Pop Total	Fold Enrichment	Bonferroni	Benjamini	FDR
GOTERM_BP_FAT	GO:0006690~icosanoid metabolic process	3	1.2	0.130413	PTGES3, PTGS2, PLA2G4C	182	47	13528	4.74445	1	0.720009	90.5905
GOTERM_BP_FAT	GO:0033559~unsaturated fatty acid metabolic process	3	1.2	0.148733	PTGES3, PTGS2, PLA2G4C	182	51	13528	4.37233	1	0.7571	93.4361
GOTERM_BP_FAT	GO:0006631~fatty acid metabolic process	5	2	0.274493	PTGES3, ACADM, PTGS2, CREM, PLA2G4C	182	198	13528	1.87701	1	0.8957	99.5605
Annotation Cluster 56	Enrichment Score: 0.6824955654296817
Category	Term	Count	%	PValue	Genes	List Total	Pop Hits	Pop Total	Fold Enrichment	Bonferroni	Benjamini	FDR
GOTERM_BP_FAT	GO:0044087~regulation of cellular component biogenesis	5	2	0.123003	HMGB1, CDC42EP2, RALA, GHRL, CAND1	182	142	13528	2.61724	1	0.710958	89.1383
GOTERM_BP_FAT	GO:0030036~actin cytoskeleton organization	6	2.4	0.186271	CORO2B, CDC42EP2, KRAS, RALA, GHRL, TMOD1	182	226	13528	1.97335	1	0.805579	96.9388
GOTERM_BP_FAT	GO:0030029~actin filament-based process	6	2.4	0.221879	CORO2B, CDC42EP2, KRAS, RALA, GHRL, TMOD1	182	241	13528	1.85053	1	0.847646	98.5638
GOTERM_BP_FAT	GO:0007010~cytoskeleton organization	8	3.2	0.366303	CORO2B, NDE1, CDC42EP2, KRAS, MAP2, RALA, GHRL, TMOD1	182	436	13528	1.36385	1	0.942459	99.9554
Annotation Cluster 57	Enrichment Score: 0.6753927392410243
Category	Term	Count	%	PValue	Genes	List Total	Pop Hits	Pop Total	Fold Enrichment	Bonferroni	Benjamini	FDR
SP_PIR_KEYWORDS	GTPase activation	5	2	0.141019	BCR, RAP1GAP, ARHGAP29, SRGAP1, RASA2	243	159	19235	2.48919	1	0.730169	86.7872
UP_SEQ_FEATURE	domain:Rho-GAP	3	1.2	0.198966	BCR, ARHGAP29, SRGAP1	243	65	19113	3.6302	1	0.999663	96.7947
INTERPRO	IPR000198:RhoGAP	3	1.2	0.228992	BCR, ARHGAP29, SRGAP1	226	67	16659	3.30055	1	0.999803	97.6161
SMART	SM00324:RhoGAP	3	1.2	0.309423	BCR, ARHGAP29, SRGAP1	153	67	9079	2.65701	1	0.995963	98.6895
Annotation Cluster 58	Enrichment Score: 0.6691484808812995
Category	Term	Count	%	PValue	Genes	List Total	Pop Hits	Pop Total	Fold Enrichment	Bonferroni	Benjamini	FDR
GOTERM_BP_FAT	GO:0008544~epidermis development	6	2.4	0.100286	PTHLH, CDKN2A, PTGS2, LAMC2, SFN, SMARCA4	182	184	13528	2.42379	1	0.665303	83.2606
GOTERM_BP_FAT	GO:0007398~ectoderm development	6	2.4	0.128479	PTHLH, CDKN2A, PTGS2, LAMC2, SFN, SMARCA4	182	199	13528	2.2411	1	0.716162	90.2302
GOTERM_BP_FAT	GO:0030855~epithelial cell differentiation	4	1.6	0.277676	PTHLH, JUN, SFN, SMARCA4	182	137	13528	2.17021	1	0.897002	99.592
GOTERM_BP_FAT	GO:0060429~epithelium development	4	1.6	0.588565	PTHLH, JUN, SFN, SMARCA4	182	227	13528	1.30977	1	0.986973	100
Annotation Cluster 59	Enrichment Score: 0.5930540995227142
Category	Term	Count	%	PValue	Genes	List Total	Pop Hits	Pop Total	Fold Enrichment	Bonferroni	Benjamini	FDR
GOTERM_MF_FAT	GO:0016564~transcription repressor activity	9	3.6	0.0820623	ELF1, ARID5A, TLE1, NFKB1, ANKRD1, REST, MXD1, CSDA, FOXP1	186	316	12983	1.98801	1	0.698432	69.2079
GOTERM_MF_FAT	GO:0003714~transcription corepressor activity	4	1.6	0.341427	TLE1, ANKRD1, MXD1, CSDA	186	145	12983	1.92555	1	0.963305	99.6804
GOTERM_MF_FAT	GO:0003712~transcription cofactor activity	6	2.4	0.593467	SMARCC1, CREM, TLE1, ANKRD1, MXD1, CSDA	186	363	12983	1.15374	1	0.994486	99.9996
Annotation Cluster 60	Enrichment Score: 0.5765616992175305
Category	Term	Count	%	PValue	Genes	List Total	Pop Hits	Pop Total	Fold Enrichment	Bonferroni	Benjamini	FDR
SP_PIR_KEYWORDS	microtubule	6	2.4	0.169557	NDE1, DYNC1LI2, NAV1, MAP1LC3B, MAP2, ODF2	243	231	19235	2.05601	1	0.770373	91.574
GOTERM_CC_FAT	GO:0015630~microtubule cytoskeleton	10	4	0.212067	NDE1, DYNC1LI2, NAV1, MAP1LC3B, MAP2, PDE4DIP, ODF2, CBX1, TNFAIP3, SEPT7	154	549	12782	1.51184	1	0.756276	95.3007
GOTERM_CC_FAT	GO:0005874~microtubule	6	2.4	0.231478	NDE1, DYNC1LI2, NAV1, MAP1LC3B, MAP2, ODF2	154	274	12782	1.81752	1	0.773133	96.5877
GOTERM_CC_FAT	GO:0044430~cytoskeletal part	12	4.8	0.593548	NDE1, DYNC1LI2, NAV1, MAP1LC3B, MAP2, PSD3, PDE4DIP, ODF2, CBX1, TNFAIP3, HOMER1, SEPT7	154	952	12782	1.04622	1	0.965066	99.999
Annotation Cluster 61	Enrichment Score: 0.5651803371908687
Category	Term	Count	%	PValue	Genes	List Total	Pop Hits	Pop Total	Fold Enrichment	Bonferroni	Benjamini	FDR
SP_PIR_KEYWORDS	LIM domain	3	1.2	0.22472	LMO2, PDLIM5, MICALL1	243	71	19235	3.34464	1	0.830628	96.626
INTERPRO	IPR001781:Zinc finger, LIM-type	3	1.2	0.25901	LMO2, PDLIM5, MICALL1	226	73	16659	3.02928	1	0.999724	98.6526
SMART	SM00132:LIM	3	1.2	0.346338	LMO2, PDLIM5, MICALL1	153	73	9079	2.43862	1	0.996645	99.3112
Annotation Cluster 62	Enrichment Score: 0.5624989153517056
Category	Term	Count	%	PValue	Genes	List Total	Pop Hits	Pop Total	Fold Enrichment	Bonferroni	Benjamini	FDR
UP_SEQ_FEATURE	domain:Helicase C-terminal	4	1.6	0.148277	DDX3X, CHD2, DDX21, SMARCA4	243	105	19113	2.99636	1	0.999033	91.6996
UP_SEQ_FEATURE	domain:Helicase ATP-binding	4	1.6	0.163385	DDX3X, CHD2, DDX21, SMARCA4	243	110	19113	2.86016	1	0.999356	93.7113
INTERPRO	IPR014021:Helicase, superfamily 1 and 2, ATP-binding	4	1.6	0.176129	DDX3X, CHD2, DDX21, SMARCA4	226	107	16659	2.7556	1	0.999346	93.8186
INTERPRO	IPR001650:DNA/RNA helicase, C-terminal	4	1.6	0.176129	DDX3X, CHD2, DDX21, SMARCA4	226	107	16659	2.7556	1	0.999346	93.8186
INTERPRO	IPR014001:DEAD-like helicase, N-terminal	4	1.6	0.182857	DDX3X, CHD2, DDX21, SMARCA4	226	109	16659	2.70504	1	0.999172	94.5056
SP_PIR_KEYWORDS	helicase	4	1.6	0.238222	DDX3X, CHD2, DDX21, SMARCA4	243	134	19235	2.36288	1	0.843403	97.3297
SMART	SM00490:HELICc	4	1.6	0.261695	DDX3X, CHD2, DDX21, SMARCA4	153	106	9079	2.23924	1	0.996996	97.1341
SMART	SM00487:DEXDc	4	1.6	0.275324	DDX3X, CHD2, DDX21, SMARCA4	153	109	9079	2.17761	1	0.995456	97.6958
GOTERM_MF_FAT	GO:0004386~helicase activity	4	1.6	0.321902	DDX3X, CHD2, DDX21, SMARCA4	186	140	12983	1.99432	1	0.962686	99.5223
GOTERM_MF_FAT	GO:0008026~ATP-dependent helicase activity	3	1.2	0.408424	DDX3X, CHD2, DDX21	186	98	12983	2.13677	1	0.974644	99.9269
GOTERM_MF_FAT	GO:0070035~purine NTP-dependent helicase activity	3	1.2	0.408424	DDX3X, CHD2, DDX21	186	98	12983	2.13677	1	0.974644	99.9269
GOTERM_MF_FAT	GO:0042623~ATPase activity, coupled	5	2	0.545367	DDX3X, CHD2, ABCC4, DDX21, SMARCA4	186	272	12983	1.28311	1	0.990225	99.998
GOTERM_MF_FAT	GO:0016887~ATPase activity	5	2	0.705013	DDX3X, CHD2, ABCC4, DDX21, SMARCA4	186	334	12983	1.04493	1	0.997729	100
Annotation Cluster 63	Enrichment Score: 0.5621800312174481
Category	Term	Count	%	PValue	Genes	List Total	Pop Hits	Pop Total	Fold Enrichment	Bonferroni	Benjamini	FDR
GOTERM_BP_FAT	GO:0001568~blood vessel development	6	2.4	0.230218	GNA13, KLF5, LMO2, AGGF1, JUN, SMARCA4	182	245	13528	1.82032	1	0.854721	98.8031
GOTERM_BP_FAT	GO:0001944~vasculature development	6	2.4	0.246203	GNA13, KLF5, LMO2, AGGF1, JUN, SMARCA4	182	251	13528	1.7768	1	0.871147	99.1607
GOTERM_BP_FAT	GO:0048514~blood vessel morphogenesis	5	2	0.313039	GNA13, KLF5, AGGF1, JUN, SMARCA4	182	211	13528	1.76137	1	0.91896	99.8254
GOTERM_BP_FAT	GO:0001525~angiogenesis	4	1.6	0.317869	GNA13, KLF5, AGGF1, JUN	182	148	13528	2.00891	1	0.921172	99.8451
Annotation Cluster 64	Enrichment Score: 0.5373637145985288
Category	Term	Count	%	PValue	Genes	List Total	Pop Hits	Pop Total	Fold Enrichment	Bonferroni	Benjamini	FDR
GOTERM_BP_FAT	GO:0003006~reproductive developmental process	8	3.2	0.062546	INHBA, PTGS2, SMAD5, AFF4, SOX15, PRKDC, GHRL, CSDA	182	262	13528	2.26961	1	0.554477	66.4592
GOTERM_BP_FAT	GO:0046661~male sex differentiation	3	1.2	0.255575	SMAD5, SOX15, CSDA	182	73	13528	3.05464	1	0.88127	99.3207
GOTERM_BP_FAT	GO:0007548~sex differentiation	4	1.6	0.327655	INHBA, SMAD5, SOX15, CSDA	182	151	13528	1.969	1	0.926941	99.8787
GOTERM_BP_FAT	GO:0008406~gonad development	3	1.2	0.443484	INHBA, SOX15, CSDA	182	112	13528	1.99097	1	0.961933	99.995
GOTERM_BP_FAT	GO:0048608~reproductive structure development	3	1.2	0.504776	INHBA, SOX15, CSDA	182	126	13528	1.76975	1	0.974293	99.9993
GOTERM_BP_FAT	GO:0045137~development of primary sexual characteristics	3	1.2	0.508987	INHBA, SOX15, CSDA	182	127	13528	1.75582	1	0.975138	99.9994
Annotation Cluster 65	Enrichment Score: 0.4600399853799461
Category	Term	Count	%	PValue	Genes	List Total	Pop Hits	Pop Total	Fold Enrichment	Bonferroni	Benjamini	FDR
GOTERM_CC_FAT	GO:0045211~postsynaptic membrane	5	2	0.0788268	DLGAP4, PSD3, CHRNB1, HOMER1, SHC4	154	135	12782	3.07407	1	0.504641	65.1242
SP_PIR_KEYWORDS	postsynaptic cell membrane	4	1.6	0.161256	PSD3, CHRNB1, HOMER1, SHC4	243	110	19235	2.87841	1	0.770559	90.3809
GOTERM_CC_FAT	GO:0044456~synapse part	5	2	0.340128	DLGAP4, PSD3, CHRNB1, HOMER1, SHC4	154	246	12782	1.68699	1	0.887237	99.5172
SP_PIR_KEYWORDS	synapse	4	1.6	0.513478	PSD3, CHRNB1, HOMER1, SHC4	243	213	19235	1.4865	1	0.972067	99.9932
GOTERM_CC_FAT	GO:0030054~cell junction	7	2.8	0.590917	CLDN4, PSD3, ITGA2, CHRNB1, AMOTL1, HOMER1, SHC4	154	518	12782	1.12162	1	0.966117	99.999
GOTERM_CC_FAT	GO:0045202~synapse	5	2	0.618243	DLGAP4, PSD3, CHRNB1, HOMER1, SHC4	154	355	12782	1.16901	1	0.969061	99.9996
SP_PIR_KEYWORDS	cell junction	5	2	0.742476	CLDN4, PSD3, CHRNB1, HOMER1, SHC4	243	399	19235	0.991935	1	0.995008	100
Annotation Cluster 66	Enrichment Score: 0.4590117334044153
Category	Term	Count	%	PValue	Genes	List Total	Pop Hits	Pop Total	Fold Enrichment	Bonferroni	Benjamini	FDR
GOTERM_BP_FAT	GO:0042592~homeostatic process	20	8	0.00565162	PTGES3, GNA13, IL6, SMG6, PDIA2, GPR109B, SMAD5, PRKDC, ITGA2, SOD2, PTHLH, INHBA, CD55, JUN, SLC24A2, LIPG, GHRL, CHRNB1, KLF1, IL1A	182	751	13528	1.97949	0.999948	0.161468	9.14089
GOTERM_BP_FAT	GO:0042391~regulation of membrane potential	4	1.6	0.266794	JUN, GHRL, CHRNB1, SOD2	182	134	13528	2.2188	1	0.889635	99.4746
GOTERM_BP_FAT	GO:0048878~chemical homeostasis	9	3.6	0.378358	GNA13, PTHLH, CD55, JUN, SLC24A2, LIPG, GHRL, CHRNB1, SOD2	182	512	13528	1.30658	1	0.945108	99.9678
GOTERM_BP_FAT	GO:0006873~cellular ion homeostasis	7	2.8	0.384707	GNA13, CD55, JUN, SLC24A2, GHRL, CHRNB1, SOD2	182	374	13528	1.3912	1	0.946826	99.9729
GOTERM_BP_FAT	GO:0055066~di-, tri-valent inorganic cation homeostasis	5	2	0.397617	GNA13, CD55, SLC24A2, GHRL, SOD2	182	239	13528	1.55501	1	0.950203	99.9811
GOTERM_BP_FAT	GO:0055082~cellular chemical homeostasis	7	2.8	0.399088	GNA13, CD55, JUN, SLC24A2, GHRL, CHRNB1, SOD2	182	380	13528	1.36923	1	0.950414	99.9818
GOTERM_BP_FAT	GO:0019725~cellular homeostasis	8	3.2	0.432241	GNA13, CD55, PDIA2, JUN, SLC24A2, GHRL, CHRNB1, SOD2	182	466	13528	1.27605	1	0.95915	99.993
GOTERM_BP_FAT	GO:0007204~elevation of cytosolic calcium ion concentration	3	1.2	0.434389	GNA13, CD55, GHRL	182	110	13528	2.02717	1	0.959597	99.9935
GOTERM_BP_FAT	GO:0006874~cellular calcium ion homeostasis	4	1.6	0.444483	GNA13, CD55, SLC24A2, GHRL	182	183	13528	1.62469	1	0.961916	99.9952
GOTERM_BP_FAT	GO:0055074~calcium ion homeostasis	4	1.6	0.463282	GNA13, CD55, SLC24A2, GHRL	182	188	13528	1.58148	1	0.966435	99.9973
GOTERM_BP_FAT	GO:0050801~ion homeostasis	7	2.8	0.468086	GNA13, CD55, JUN, SLC24A2, GHRL, CHRNB1, SOD2	182	409	13528	1.27215	1	0.967348	99.9977
GOTERM_BP_FAT	GO:0051480~cytosolic calcium ion homeostasis	3	1.2	0.470275	GNA13, CD55, GHRL	182	118	13528	1.88974	1	0.967382	99.9978
GOTERM_BP_FAT	GO:0006875~cellular metal ion homeostasis	4	1.6	0.488929	GNA13, CD55, SLC24A2, GHRL	182	196	13528	1.51693	1	0.971586	99.9988
GOTERM_BP_FAT	GO:0055065~metal ion homeostasis	4	1.6	0.519288	GNA13, CD55, SLC24A2, GHRL	182	205	13528	1.45034	1	0.977223	99.9996
GOTERM_BP_FAT	GO:0055080~cation homeostasis	5	2	0.534655	GNA13, CD55, SLC24A2, GHRL, SOD2	182	286	13528	1.29947	1	0.979827	99.9998
GOTERM_BP_FAT	GO:0030005~cellular di-, tri-valent inorganic cation homeostasis	4	1.6	0.588565	GNA13, CD55, SLC24A2, GHRL	182	227	13528	1.30977	1	0.986973	100
GOTERM_BP_FAT	GO:0030003~cellular cation homeostasis	4	1.6	0.664324	GNA13, CD55, SLC24A2, GHRL	182	254	13528	1.17055	1	0.994426	100
Annotation Cluster 67	Enrichment Score: 0.44566767823530007
Category	Term	Count	%	PValue	Genes	List Total	Pop Hits	Pop Total	Fold Enrichment	Bonferroni	Benjamini	FDR
SP_PIR_KEYWORDS	lipid degradation	3	1.2	0.294613	LIPG, PLA2G4C, PHLDB2	243	86	19235	2.76127	1	0.896939	99.041
GOTERM_MF_FAT	GO:0004620~phospholipase activity	3	1.2	0.331779	LIPG, PLA2G4C, PHLDB2	186	83	12983	2.52293	1	0.964387	99.6096
GOTERM_BP_FAT	GO:0016042~lipid catabolic process	4	1.6	0.403367	ACADM, LIPG, PLA2G4C, PHLDB2	182	173	13528	1.71861	1	0.95098	99.9839
GOTERM_MF_FAT	GO:0016298~lipase activity	3	1.2	0.418339	LIPG, PLA2G4C, PHLDB2	186	100	12983	2.09403	1	0.974076	99.9421
Annotation Cluster 68	Enrichment Score: 0.4452665401481793
Category	Term	Count	%	PValue	Genes	List Total	Pop Hits	Pop Total	Fold Enrichment	Bonferroni	Benjamini	FDR
GOTERM_BP_FAT	GO:0003006~reproductive developmental process	8	3.2	0.062546	INHBA, PTGS2, SMAD5, AFF4, SOX15, PRKDC, GHRL, CSDA	182	262	13528	2.26961	1	0.554477	66.4592
GOTERM_BP_FAT	GO:0048609~reproductive process in a multicellular organism	9	3.6	0.327714	PTHLH, INHBA, PTGS2, CREM, SMAD5, AFF4, PRKDC, ODF2, CSDA	182	487	13528	1.37365	1	0.926258	99.8788
GOTERM_BP_FAT	GO:0032504~multicellular organism reproduction	9	3.6	0.327714	PTHLH, INHBA, PTGS2, CREM, SMAD5, AFF4, PRKDC, ODF2, CSDA	182	487	13528	1.37365	1	0.926258	99.8788
GOTERM_BP_FAT	GO:0048610~reproductive cellular process	4	1.6	0.367681	TRIM36, SMAD5, AFF4, PRKDC	182	162	13528	1.8353	1	0.942062	99.957
GOTERM_BP_FAT	GO:0019953~sexual reproduction	8	3.2	0.414671	TRIM36, PTGS2, CREM, SMAD5, AFF4, PRKDC, ODF2, CSDA	182	458	13528	1.29833	1	0.954773	99.9884
GOTERM_BP_FAT	GO:0007276~gamete generation	7	2.8	0.434942	PTGS2, CREM, SMAD5, AFF4, PRKDC, ODF2, CSDA	182	395	13528	1.31723	1	0.9594	99.9936
GOTERM_BP_FAT	GO:0048232~male gamete generation	4	1.6	0.784398	CREM, AFF4, ODF2, CSDA	182	308	13528	0.96532	1	0.999061	100
GOTERM_BP_FAT	GO:0007283~spermatogenesis	4	1.6	0.784398	CREM, AFF4, ODF2, CSDA	182	308	13528	0.96532	1	0.999061	100
Annotation Cluster 69	Enrichment Score: 0.41425794757653533
Category	Term	Count	%	PValue	Genes	List Total	Pop Hits	Pop Total	Fold Enrichment	Bonferroni	Benjamini	FDR
GOTERM_BP_FAT	GO:0035295~tube development	5	2	0.340452	GNA13, PTHLH, SPRY1, CRISPLD2, FOXP1	182	220	13528	1.68931	1	0.930223	99.9123
GOTERM_BP_FAT	GO:0030324~lung development	3	1.2	0.383036	PTHLH, CRISPLD2, FOXP1	182	99	13528	2.25241	1	0.946494	99.9717
GOTERM_BP_FAT	GO:0030323~respiratory tube development	3	1.2	0.39725	PTHLH, CRISPLD2, FOXP1	182	102	13528	2.18617	1	0.950532	99.9809
GOTERM_BP_FAT	GO:0060541~respiratory system development	3	1.2	0.425215	PTHLH, CRISPLD2, FOXP1	182	108	13528	2.06471	1	0.957538	99.9914
Annotation Cluster 70	Enrichment Score: 0.40079990763098394
Category	Term	Count	%	PValue	Genes	List Total	Pop Hits	Pop Total	Fold Enrichment	Bonferroni	Benjamini	FDR
GOTERM_CC_FAT	GO:0015630~microtubule cytoskeleton	10	4	0.212067	NDE1, DYNC1LI2, NAV1, MAP1LC3B, MAP2, PDE4DIP, ODF2, CBX1, TNFAIP3, SEPT7	154	549	12782	1.51184	1	0.756276	95.3007
GOTERM_CC_FAT	GO:0005813~centrosome	4	1.6	0.504252	NDE1, PDE4DIP, ODF2, TNFAIP3	154	224	12782	1.48214	1	0.953032	99.9877
GOTERM_CC_FAT	GO:0005815~microtubule organizing center	4	1.6	0.586786	NDE1, PDE4DIP, ODF2, TNFAIP3	154	253	12782	1.31225	1	0.966713	99.9988
Annotation Cluster 71	Enrichment Score: 0.3734069359997821
Category	Term	Count	%	PValue	Genes	List Total	Pop Hits	Pop Total	Fold Enrichment	Bonferroni	Benjamini	FDR
GOTERM_CC_FAT	GO:0005615~extracellular space	15	6	0.0352262	IL6, TNF, NDP, CXCL3, SFN, IL10, PTHLH, IL17C, INHBA, MMP10, LIPG, GHRL, LAMC2, CMTM3, IL1A	154	685	12782	1.81752	0.999747	0.529093	36.8766
GOTERM_CC_FAT	GO:0044421~extracellular region part	19	7.6	0.0381585	IL6, TNF, NDP, CXCL3, SFN, SPARC, MMP1, IL10, IL17C, PTHLH, MMP10, INHBA, CRISPLD2, IMPG2, LIPG, GHRL, LAMC2, CMTM3, IL1A	154	960	12782	1.64271	0.999875	0.527129	39.2942
GOTERM_CC_FAT	GO:0005576~extracellular region	26	10.4	0.451018	TNF, CXCL3, NDP, SFN, IL10, MMP1, IL17C, AGGF1, CRISPLD2, IMPG2, IGKC, PTX3, IL1A, NPFF, IL6, LIFR, SPARC, PTHLH, INHBA, MMP10, THSD1, LIPG, GHRL, LAMC2, WDR1, CMTM3	154	2010	12782	1.07363	1	0.933877	99.9544
SP_PIR_KEYWORDS	Secreted	22	8.8	0.55616	IL6, TNF, NDP, CXCL3, LIFR, SFN, SPARC, IL10, MMP1, IL17C, PTHLH, MMP10, INHBA, AGGF1, THSD1, CRISPLD2, LIPG, GHRL, LAMC2, PTX3, NPFF, IL1A	243	1689	19235	1.03105	1	0.977127	99.998
UP_SEQ_FEATURE	disulfide bond	32	12.8	0.827851	TNF, PTGS2, PDIA2, CXCL3, NDP, GPR109B, IL10, MMP1, IL17C, CLEC4E, CRISPLD2, IMPG2, TNFRSF19, IGKC, PTX3, IL6, LIFR, ITGA2, SPARC, MCAM, MMP10, INHBA, TNFAIP6, SLC26A6, CD55, THSD1, OR2H1, LIPG, LAMC2, CHRNB1, PAEP, C9ORF30	243	2819	19113	0.892848	1	1	100
SP_PIR_KEYWORDS	signal	36	14.4	0.866045	PTGS2, PDIA2, CXCL3, NDP, IL10, MMP1, IL17C, CRISPLD2, SLC24A2, IMPG2, TNFRSF19, CEACAM5, IGKC, PTX3, NPFF, IL6, LIFR, ITGA2, SPARC, MCAM, SOD2, PTHLH, MMP10, INHBA, TNFAIP6, SLC26A6, CD55, THSD1, KIAA1199, LIPG, GHRL, LAMC2, CHRNB1, PAEP, UGT2B10, C9ORF30	243	3250	19235	0.876809	1	0.998664	100
SP_PIR_KEYWORDS	disulfide bond	32	12.8	0.872827	TNF, PTGS2, PDIA2, CXCL3, NDP, GPR109B, IL10, MMP1, IL17C, CLEC4E, CRISPLD2, IMPG2, TNFRSF19, IGKC, PTX3, IL6, LIFR, ITGA2, SPARC, MCAM, MMP10, INHBA, TNFAIP6, SLC26A6, CD55, THSD1, OR2H1, LIPG, LAMC2, CHRNB1, PAEP, C9ORF30	243	2924	19235	0.86628	1	0.998786	100
UP_SEQ_FEATURE	signal peptide	36	14.4	0.875338	PTGS2, PDIA2, CXCL3, NDP, IL10, MMP1, IL17C, CRISPLD2, SLC24A2, IMPG2, TNFRSF19, CEACAM5, IGKC, PTX3, NPFF, IL6, LIFR, ITGA2, SPARC, MCAM, SOD2, PTHLH, MMP10, INHBA, TNFAIP6, SLC26A6, CD55, THSD1, KIAA1199, LIPG, GHRL, LAMC2, CHRNB1, PAEP, UGT2B10, C9ORF30	243	3250	19113	0.871248	1	1	100
SP_PIR_KEYWORDS	glycoprotein	36	14.4	0.999357	TNF, LRRC8A, PTGS2, PDIA2, SLC6A4, IL10, MMP1, B3GNT5, CLEC4E, CRISPLD2, SLC24A2, IMPG2, TNFRSF19, CEACAM5, PTX3, IL1A, IL6, LIFR, ITGA2, SPARC, MCAM, TMEM67, MMP10, INHBA, TNFAIP6, SLC26A6, CD55, THSD1, KIAA1199, OR2H1, LIPG, ABCC4, LAMC2, PAEP, CHRNB1, UGT2B10	243	4318	19235	0.659942	1	1	100
UP_SEQ_FEATURE	glycosylation site:N-linked (GlcNAc...)	34	13.6	0.999455	LRRC8A, PTGS2, PDIA2, SLC6A4, IL10, MMP1, B3GNT5, CLEC4E, CRISPLD2, SLC24A2, IMPG2, TNFRSF19, CEACAM5, PTX3, IL1A, IL6, LIFR, ITGA2, SPARC, MCAM, TMEM67, INHBA, TNFAIP6, SLC26A6, CD55, THSD1, KIAA1199, OR2H1, LIPG, ABCC4, LAMC2, PAEP, CHRNB1, UGT2B10	243	4129	19113	0.647674	1	1	100
Annotation Cluster 72	Enrichment Score: 0.3687103487731819
Category	Term	Count	%	PValue	Genes	List Total	Pop Hits	Pop Total	Fold Enrichment	Bonferroni	Benjamini	FDR
GOTERM_BP_FAT	GO:0032446~protein modification by small protein conjugation	4	1.6	0.259569	SUMO3, DZIP3, CAND1, FBXL3	182	132	13528	2.25241	1	0.883736	99.3798
SP_PIR_KEYWORDS	ubl conjugation pathway	9	3.6	0.311486	WSB1, SUMO3, TRIM36, DZIP3, SPSB1, MAP1LC3B, CAND1, TNFAIP3, FBXL3	243	509	19235	1.39962	1	0.897531	99.3053
GOTERM_BP_FAT	GO:0070647~protein modification by small protein conjugation or removal	4	1.6	0.362481	SUMO3, DZIP3, CAND1, FBXL3	182	160	13528	1.85824	1	0.940857	99.9507
GOTERM_BP_FAT	GO:0044265~cellular macromolecule catabolic process	12	4.8	0.378134	WSB1, SUMO3, USP53, CDKN2A, DZIP3, SPSB1, SMG6, MAP1LC3B, NFKB1, CAND1, TNFAIP3, FBXL3	182	725	13528	1.23028	1	0.946103	99.9676
GOTERM_BP_FAT	GO:0051603~proteolysis involved in cellular protein catabolic process	10	4	0.41138	WSB1, SUMO3, USP53, DZIP3, SPSB1, MAP1LC3B, NFKB1, CAND1, TNFAIP3, FBXL3	182	600	13528	1.23883	1	0.953757	99.9872
GOTERM_BP_FAT	GO:0044257~cellular protein catabolic process	10	4	0.41715	WSB1, SUMO3, USP53, DZIP3, SPSB1, MAP1LC3B, NFKB1, CAND1, TNFAIP3, FBXL3	182	603	13528	1.23266	1	0.95495	99.9892
GOTERM_BP_FAT	GO:0030163~protein catabolic process	10	4	0.453627	WSB1, SUMO3, USP53, DZIP3, SPSB1, MAP1LC3B, NFKB1, CAND1, TNFAIP3, FBXL3	182	622	13528	1.19501	1	0.964147	99.9964
GOTERM_BP_FAT	GO:0016567~protein ubiquitination	3	1.2	0.474666	DZIP3, CAND1, FBXL3	182	119	13528	1.87386	1	0.968476	99.9981
GOTERM_BP_FAT	GO:0009057~macromolecule catabolic process	12	4.8	0.474995	WSB1, SUMO3, USP53, CDKN2A, DZIP3, SPSB1, SMG6, MAP1LC3B, NFKB1, CAND1, TNFAIP3, FBXL3	182	781	13528	1.14207	1	0.968246	99.9982
GOTERM_BP_FAT	GO:0019941~modification-dependent protein catabolic process	9	3.6	0.504307	WSB1, SUMO3, USP53, DZIP3, SPSB1, MAP1LC3B, CAND1, TNFAIP3, FBXL3	182	574	13528	1.16545	1	0.974448	99.9993
GOTERM_BP_FAT	GO:0043632~modification-dependent macromolecule catabolic process	9	3.6	0.504307	WSB1, SUMO3, USP53, DZIP3, SPSB1, MAP1LC3B, CAND1, TNFAIP3, FBXL3	182	574	13528	1.16545	1	0.974448	99.9993
GOTERM_BP_FAT	GO:0006508~proteolysis	13	5.2	0.760595	SPSB1, DZIP3, NFKB1, MMP1, SUMO3, WSB1, MMP10, USP53, CD55, MAP1LC3B, CAND1, TNFAIP3, FBXL3	182	1054	13528	0.91678	1	0.998589	100
Annotation Cluster 73	Enrichment Score: 0.35008013259487636
Category	Term	Count	%	PValue	Genes	List Total	Pop Hits	Pop Total	Fold Enrichment	Bonferroni	Benjamini	FDR
GOTERM_BP_FAT	GO:0032269~negative regulation of cellular protein metabolic process	4	1.6	0.43203	CDKN2A, JUN, NFKB1, IL10	182	180	13528	1.65177	1	0.959489	99.993
GOTERM_BP_FAT	GO:0032268~regulation of cellular protein metabolic process	8	3.2	0.449747	MAP4K5, IL6, CDKN2A, TNF, JUN, ITGA2, NFKB1, IL10	182	474	13528	1.25451	1	0.963495	99.9959
GOTERM_BP_FAT	GO:0051248~negative regulation of protein metabolic process	4	1.6	0.458434	CDKN2A, JUN, NFKB1, IL10	182	187	13528	1.58994	1	0.965117	99.9969
Annotation Cluster 74	Enrichment Score: 0.32302702762961616
Category	Term	Count	%	PValue	Genes	List Total	Pop Hits	Pop Total	Fold Enrichment	Bonferroni	Benjamini	FDR
GOTERM_CC_FAT	GO:0031410~cytoplasmic vesicle	10	4	0.362047	GNA13, N4BP3, TRIM36, HSP90AA1, MAP1LC3B, CRISPLD2, ANP32E, SYT13, ABCC4, SPARC	154	642	12782	1.29283	1	0.895359	99.687
GOTERM_CC_FAT	GO:0031982~vesicle	10	4	0.410239	GNA13, N4BP3, TRIM36, HSP90AA1, MAP1LC3B, CRISPLD2, ANP32E, SYT13, ABCC4, SPARC	154	670	12782	1.23881	1	0.912798	99.8857
GOTERM_CC_FAT	GO:0016023~cytoplasmic membrane-bounded vesicle	8	3.2	0.489103	GNA13, TRIM36, HSP90AA1, CRISPLD2, ANP32E, SYT13, ABCC4, SPARC	154	550	12782	1.20727	1	0.949379	99.9819
GOTERM_CC_FAT	GO:0031988~membrane-bounded vesicle	8	3.2	0.523414	GNA13, TRIM36, HSP90AA1, CRISPLD2, ANP32E, SYT13, ABCC4, SPARC	154	568	12782	1.16901	1	0.958009	99.9926
GOTERM_CC_FAT	GO:0030141~secretory granule	3	1.2	0.637995	TRIM36, ABCC4, SPARC	154	180	12782	1.38333	1	0.972977	99.9998
Annotation Cluster 75	Enrichment Score: 0.304890855632263
Category	Term	Count	%	PValue	Genes	List Total	Pop Hits	Pop Total	Fold Enrichment	Bonferroni	Benjamini	FDR
GOTERM_BP_FAT	GO:0000060~protein import into nucleus, translocation	3	1.2	0.0755778	RBM22, TNF, JUN	182	34	13528	6.5585	1	0.600571	73.5304
GOTERM_BP_FAT	GO:0006606~protein import into nucleus	3	1.2	0.319993	RBM22, TNF, JUN	182	86	13528	2.5929	1	0.922033	99.853
GOTERM_BP_FAT	GO:0051170~nuclear import	3	1.2	0.329818	RBM22, TNF, JUN	182	88	13528	2.53397	1	0.926324	99.8851
GOTERM_BP_FAT	GO:0006913~nucleocytoplasmic transport	4	1.6	0.345894	RBM22, TNF, SMG6, JUN	182	156	13528	1.90589	1	0.933164	99.9238
GOTERM_BP_FAT	GO:0051169~nuclear transport	4	1.6	0.352951	RBM22, TNF, SMG6, JUN	182	158	13528	1.88176	1	0.936357	99.9366
GOTERM_BP_FAT	GO:0034504~protein localization in nucleus	3	1.2	0.35904	RBM22, TNF, JUN	182	94	13528	2.37222	1	0.939439	99.9459
GOTERM_BP_FAT	GO:0017038~protein import	3	1.2	0.525594	RBM22, TNF, JUN	182	131	13528	1.70221	1	0.97848	99.9997
GOTERM_BP_FAT	GO:0033365~protein localization in organelle	3	1.2	0.584443	RBM22, TNF, JUN	182	146	13528	1.52732	1	0.986487	100
GOTERM_BP_FAT	GO:0046907~intracellular transport	8	3.2	0.782037	RBM22, NDE1, HSP90AA1, TNF, ARF1, SMG6, JUN, SLC25A37	182	657	13528	0.90508	1	0.999048	100
GOTERM_BP_FAT	GO:0006605~protein targeting	3	1.2	0.786115	RBM22, TNF, JUN	182	215	13528	1.03716	1	0.999078	100
GOTERM_BP_FAT	GO:0015031~protein transport	8	3.2	0.890287	RBM22, TNF, ARF1, RAB39B, JUN, VTA1, EXOC3, NACAD	182	762	13528	0.780364	1	0.999935	100
GOTERM_BP_FAT	GO:0006886~intracellular protein transport	3	1.2	0.962433	RBM22, TNF, JUN	182	374	13528	0.596227	1	0.999999	100
GOTERM_BP_FAT	GO:0034613~cellular protein localization	3	1.2	0.975591	RBM22, TNF, JUN	182	411	13528	0.542552	1	1	100
GOTERM_BP_FAT	GO:0070727~cellular macromolecule localization	3	1.2	0.976437	RBM22, TNF, JUN	182	414	13528	0.538621	1	1	100
Annotation Cluster 76	Enrichment Score: 0.3012407590407937
Category	Term	Count	%	PValue	Genes	List Total	Pop Hits	Pop Total	Fold Enrichment	Bonferroni	Benjamini	FDR
GOTERM_CC_FAT	GO:0031012~extracellular matrix	6	2.4	0.396929	MMP10, CRISPLD2, IMPG2, LAMC2, SPARC, MMP1	154	345	12782	1.44348	1	0.916721	99.8478
GOTERM_CC_FAT	GO:0005578~proteinaceous extracellular matrix	5	2	0.535852	MMP10, IMPG2, LAMC2, SPARC, MMP1	154	320	12782	1.29687	1	0.955426	99.9947
SP_PIR_KEYWORDS	extracellular matrix	4	1.6	0.58684	MMP10, LAMC2, SPARC, MMP1	243	241	19235	1.3138	1	0.98024	99.9992
Annotation Cluster 77	Enrichment Score: 0.29931849951621997
Category	Term	Count	%	PValue	Genes	List Total	Pop Hits	Pop Total	Fold Enrichment	Bonferroni	Benjamini	FDR
GOTERM_MF_FAT	GO:0004721~phosphoprotein phosphatase activity	4	1.6	0.418617	PPM1F, DUSP10, MTMR6, PPTC7	186	165	12983	1.69215	1	0.972384	99.9425
GOTERM_MF_FAT	GO:0016791~phosphatase activity	5	2	0.475962	PPM1F, DUSP10, ENOPH1, MTMR6, PPTC7	186	249	12983	1.40163	1	0.982672	99.9862
SP_PIR_KEYWORDS	protein phosphatase	3	1.2	0.488439	PPM1F, DUSP10, PPTC7	243	130	19235	1.82669	1	0.96616	99.9867
GOTERM_BP_FAT	GO:0006470~protein amino acid dephosphorylation	3	1.2	0.533755	PPM1F, DUSP10, MTMR6	182	133	13528	1.67661	1	0.979859	99.9998
GOTERM_BP_FAT	GO:0016311~dephosphorylation	3	1.2	0.613572	PPM1F, DUSP10, MTMR6	182	154	13528	1.44798	1	0.99016	100
Annotation Cluster 78	Enrichment Score: 0.2978735202517226
Category	Term	Count	%	PValue	Genes	List Total	Pop Hits	Pop Total	Fold Enrichment	Bonferroni	Benjamini	FDR
GOTERM_BP_FAT	GO:0050817~coagulation	3	1.2	0.39725	GNA13, IL6, ITGA2	182	102	13528	2.18617	1	0.950532	99.9809
GOTERM_BP_FAT	GO:0007596~blood coagulation	3	1.2	0.39725	GNA13, IL6, ITGA2	182	102	13528	2.18617	1	0.950532	99.9809
GOTERM_BP_FAT	GO:0007599~hemostasis	3	1.2	0.425215	GNA13, IL6, ITGA2	182	108	13528	2.06471	1	0.957538	99.9914
GOTERM_BP_FAT	GO:0042060~wound healing	4	1.6	0.469689	GNA13, IL6, SOX15, ITGA2	182	191	13528	1.55664	1	0.967533	99.9978
GOTERM_BP_FAT	GO:0040012~regulation of locomotion	4	1.6	0.477054	GNA13, IL6, ITGA2, GHRL	182	192	13528	1.54853	1	0.96824	99.9983
GOTERM_BP_FAT	GO:0050878~regulation of body fluid levels	3	1.2	0.565437	GNA13, IL6, ITGA2	182	141	13528	1.58148	1	0.98394	99.9999
GOTERM_BP_FAT	GO:0030334~regulation of cell migration	3	1.2	0.663951	GNA13, IL6, ITGA2	182	169	13528	1.31946	1	0.994475	100
GOTERM_BP_FAT	GO:0051270~regulation of cell motion	3	1.2	0.733459	GNA13, IL6, ITGA2	182	193	13528	1.15538	1	0.99787	100
Annotation Cluster 79	Enrichment Score: 0.273526688644909
Category	Term	Count	%	PValue	Genes	List Total	Pop Hits	Pop Total	Fold Enrichment	Bonferroni	Benjamini	FDR
GOTERM_BP_FAT	GO:0032446~protein modification by small protein conjugation	4	1.6	0.259569	SUMO3, DZIP3, CAND1, FBXL3	182	132	13528	2.25241	1	0.883736	99.3798
GOTERM_BP_FAT	GO:0070647~protein modification by small protein conjugation or removal	4	1.6	0.362481	SUMO3, DZIP3, CAND1, FBXL3	182	160	13528	1.85824	1	0.940857	99.9507
GOTERM_MF_FAT	GO:0019787~small conjugating protein ligase activity	3	1.2	0.688066	SUMO3, DZIP3, FBXL3	186	166	12983	1.26147	1	0.997452	100
GOTERM_MF_FAT	GO:0016881~acid-amino acid ligase activity	3	1.2	0.784158	SUMO3, DZIP3, FBXL3	186	201	12983	1.04181	1	0.999145	100
GOTERM_MF_FAT	GO:0016879~ligase activity, forming carbon-nitrogen bonds	3	1.2	0.844879	SUMO3, DZIP3, FBXL3	186	231	12983	0.906507	1	0.999718	100
Annotation Cluster 80	Enrichment Score: 0.2694427929559687
Category	Term	Count	%	PValue	Genes	List Total	Pop Hits	Pop Total	Fold Enrichment	Bonferroni	Benjamini	FDR
GOTERM_BP_FAT	GO:0031175~neuron projection development	5	2	0.454944	SLC26A6, IL6, MAP2, LIFR, GHRL	182	256	13528	1.45175	1	0.964245	99.9965
GOTERM_BP_FAT	GO:0048666~neuron development	6	2.4	0.476601	SLC26A6, IL6, MAP2, LIFR, GHRL, SOD2	182	339	13528	1.31557	1	0.968429	99.9982
GOTERM_BP_FAT	GO:0030030~cell projection organization	6	2.4	0.549383	KLF5, SLC26A6, IL6, MAP2, LIFR, GHRL	182	368	13528	1.2119	1	0.982262	99.9999
GOTERM_BP_FAT	GO:0030182~neuron differentiation	6	2.4	0.701844	SLC26A6, IL6, MAP2, LIFR, GHRL, SOD2	182	438	13528	1.01821	1	0.996623	100
Annotation Cluster 81	Enrichment Score: 0.26817328686090125
Category	Term	Count	%	PValue	Genes	List Total	Pop Hits	Pop Total	Fold Enrichment	Bonferroni	Benjamini	FDR
INTERPRO	IPR018029:C2 membrane targeting protein	3	1.2	0.420509	BCR, SYT13, RASA2	226	106	16659	2.0862	1	0.999991	99.9606
INTERPRO	IPR000008:C2 calcium-dependent membrane targeting	3	1.2	0.55467	BCR, SYT13, RASA2	226	137	16659	1.61414	1	0.999999	99.9991
SMART	SM00239:C2	3	1.2	0.672465	BCR, SYT13, RASA2	153	137	9079	1.29941	1	0.999996	99.9998
Annotation Cluster 82	Enrichment Score: 0.2496206563014309
Category	Term	Count	%	PValue	Genes	List Total	Pop Hits	Pop Total	Fold Enrichment	Bonferroni	Benjamini	FDR
INTERPRO	IPR013089:Kelch related	3	1.2	0.289077	ZBTB10, ABTB2, ZBTB43	226	79	16659	2.7992	1	0.999662	99.2569
INTERPRO	IPR013069:BTB/POZ	3	1.2	0.513824	ZBTB10, ABTB2, ZBTB43	226	127	16659	1.74124	1	0.999999	99.9968
UP_SEQ_FEATURE	domain:BTB	3	1.2	0.538942	ZBTB10, ABTB2, ZBTB43	243	142	19113	1.66171	1	1	99.9994
INTERPRO	IPR000210:BTB/POZ-like	3	1.2	0.699091	ZBTB10, ABTB2, ZBTB43	226	179	16659	1.2354	1	1	100
INTERPRO	IPR011333:BTB/POZ fold	3	1.2	0.704896	ZBTB10, ABTB2, ZBTB43	226	181	16659	1.22175	1	1	100
SMART	SM00225:BTB	3	1.2	0.805839	ZBTB10, ABTB2, ZBTB43	153	179	9079	0.994523	1	0.999999	100
Annotation Cluster 83	Enrichment Score: 0.2466933287667181
Category	Term	Count	%	PValue	Genes	List Total	Pop Hits	Pop Total	Fold Enrichment	Bonferroni	Benjamini	FDR
SP_PIR_KEYWORDS	nucleotide-binding	27	10.8	0.162716	GNA13, DYNC1LI2, PRKDC, BMS1, IARS, KRAS, DDX3X, FIGN, CHD2, RALA, DDX21, MAP2K7, ARL5B, GTPBP2, BCR, HSP90AA1, RAB39B, GEM, MAP4K5, ARF1, MAPK13, BMP2K, EFTUD1, ABCC4, SEPT7, PRKD3, SMARCA4	243	1686	19235	1.26763	1	0.764349	90.6015
SP_PIR_KEYWORDS	serine/threonine-protein kinase	7	2.8	0.347163	MAP4K5, BCR, MAPK13, BMP2K, PRKDC, MAP2K7, PRKD3	243	381	19235	1.45432	1	0.917822	99.6579
GOTERM_MF_FAT	GO:0032555~purine ribonucleotide binding	29	11.6	0.379455	GNA13, DYNC1LI2, GPR109B, PRKDC, BMS1, IARS, KRAS, DDX3X, FIGN, CHD2, RALA, DDX21, MAP2K7, ARL5B, DOCK11, GTPBP2, BCR, HSP90AA1, RAB39B, GEM, MAP4K5, ARF1, MAPK13, BMP2K, EFTUD1, ABCC4, SEPT7, PRKD3, SMARCA4	186	1836	12983	1.10252	1	0.97112	99.859
GOTERM_MF_FAT	GO:0032553~ribonucleotide binding	29	11.6	0.379455	GNA13, DYNC1LI2, GPR109B, PRKDC, BMS1, IARS, KRAS, DDX3X, FIGN, CHD2, RALA, DDX21, MAP2K7, ARL5B, DOCK11, GTPBP2, BCR, HSP90AA1, RAB39B, GEM, MAP4K5, ARF1, MAPK13, BMP2K, EFTUD1, ABCC4, SEPT7, PRKD3, SMARCA4	186	1836	12983	1.10252	1	0.97112	99.859
GOTERM_MF_FAT	GO:0017076~purine nucleotide binding	30	12	0.394975	GNA13, DYNC1LI2, GPR109B, PRKDC, BMS1, IARS, KRAS, DDX3X, FIGN, CHD2, RALA, DDX21, MAP2K7, ARL5B, DOCK11, GTPBP2, HSP90AA1, BCR, ACADM, RAB39B, GEM, MAP4K5, ARF1, MAPK13, BMP2K, EFTUD1, ABCC4, SEPT7, PRKD3, SMARCA4	186	1918	12983	1.09178	1	0.974218	99.9005
SP_PIR_KEYWORDS	atp-binding	17	6.8	0.605952	DYNC1LI2, BCR, HSP90AA1, PRKDC, BMS1, IARS, MAP4K5, DDX3X, FIGN, MAPK13, BMP2K, CHD2, ABCC4, DDX21, MAP2K7, PRKD3, SMARCA4	243	1326	19235	1.01483	1	0.980833	99.9996
GOTERM_MF_FAT	GO:0000166~nucleotide binding	32	12.8	0.607359	GNA13, DYNC1LI2, GPR109B, PRKDC, BMS1, IARS, KRAS, DDX3X, FIGN, CHD2, RALA, DDX21, MAP2K7, ARL5B, DOCK11, GTPBP2, RBM22, HSP90AA1, BCR, ACADM, RAB39B, GEM, MAP4K5, ARF1, NAV1, MAPK13, BMP2K, EFTUD1, ABCC4, SEPT7, PRKD3, SMARCA4	186	2245	12983	0.994937	1	0.994674	99.9997
UP_SEQ_FEATURE	nucleotide phosphate-binding region:ATP	12	4.8	0.678547	MAP4K5, DYNC1LI2, DDX3X, FIGN, MAPK13, BMP2K, CHD2, DDX21, MAP2K7, BMS1, PRKD3, SMARCA4	243	962	19113	0.981135	1	1	100
UP_SEQ_FEATURE	binding site:ATP	6	2.4	0.819812	IARS, MAP4K5, MAPK13, BMP2K, MAP2K7, PRKD3	243	542	19113	0.870712	1	1	100
GOTERM_MF_FAT	GO:0001883~purine nucleoside binding	20	8	0.834174	DYNC1LI2, HSP90AA1, ACADM, BCR, PRKDC, GEM, BMS1, IARS, MAP4K5, KRAS, DDX3X, MAPK13, FIGN, BMP2K, CHD2, ABCC4, DDX21, MAP2K7, PRKD3, SMARCA4	186	1601	12983	0.871968	1	0.999689	100
GOTERM_MF_FAT	GO:0001882~nucleoside binding	20	8	0.842574	DYNC1LI2, HSP90AA1, ACADM, BCR, PRKDC, GEM, BMS1, IARS, MAP4K5, KRAS, DDX3X, MAPK13, FIGN, BMP2K, CHD2, ABCC4, DDX21, MAP2K7, PRKD3, SMARCA4	186	1612	12983	0.866018	1	0.999727	100
GOTERM_MF_FAT	GO:0005524~ATP binding	17	6.8	0.906171	DYNC1LI2, BCR, HSP90AA1, PRKDC, BMS1, IARS, MAP4K5, DDX3X, FIGN, MAPK13, BMP2K, CHD2, ABCC4, DDX21, MAP2K7, PRKD3, SMARCA4	186	1477	12983	0.803398	1	0.999955	100
GOTERM_MF_FAT	GO:0032559~adenyl ribonucleotide binding	17	6.8	0.916382	DYNC1LI2, BCR, HSP90AA1, PRKDC, BMS1, IARS, MAP4K5, DDX3X, FIGN, MAPK13, BMP2K, CHD2, ABCC4, DDX21, MAP2K7, PRKD3, SMARCA4	186	1497	12983	0.792664	1	0.999965	100
GOTERM_MF_FAT	GO:0030554~adenyl nucleotide binding	18	7.2	0.916453	DYNC1LI2, HSP90AA1, ACADM, BCR, PRKDC, BMS1, IARS, MAP4K5, DDX3X, FIGN, MAPK13, BMP2K, CHD2, ABCC4, DDX21, MAP2K7, PRKD3, SMARCA4	186	1577	12983	0.796715	1	0.999956	100
Annotation Cluster 84	Enrichment Score: 0.24191684780267952
Category	Term	Count	%	PValue	Genes	List Total	Pop Hits	Pop Total	Fold Enrichment	Bonferroni	Benjamini	FDR
INTERPRO	IPR018957:Zinc finger, C3HC4 RING-type	5	2	0.372945	TRIM36, DZIP3, TRIM8, TRIM52, BIRC2	226	228	16659	1.6165	1	0.999971	99.8776
INTERPRO	IPR017907:Zinc finger, RING-type, conserved site	5	2	0.528773	TRIM36, DZIP3, TRIM8, TRIM52, BIRC2	226	280	16659	1.31629	1	0.999998	99.998
INTERPRO	IPR001841:Zinc finger, RING-type	5	2	0.569172	TRIM36, DZIP3, TRIM8, TRIM52, BIRC2	226	296	16659	1.24514	1	0.999998	99.9994
SMART	SM00184:RING	5	2	0.735656	TRIM36, DZIP3, TRIM8, TRIM52, BIRC2	153	296	9079	1.00236	1	0.999993	100
UP_SEQ_FEATURE	zinc finger region:RING-type	3	1.2	0.747452	TRIM8, TRIM52, BIRC2	243	210	19113	1.12363	1	1	100
Annotation Cluster 85	Enrichment Score: 0.22088296958309034
Category	Term	Count	%	PValue	Genes	List Total	Pop Hits	Pop Total	Fold Enrichment	Bonferroni	Benjamini	FDR
GOTERM_BP_FAT	GO:0007243~protein kinase cascade	9	3.6	0.123897	GNA13, MAP4K5, TNF, MAPK13, DUSP10, TNFRSF19, GHRL, MAP2K7, IL10	182	370	13528	1.80802	1	0.711791	89.3242
SP_PIR_KEYWORDS	serine/threonine-protein kinase	7	2.8	0.347163	MAP4K5, BCR, MAPK13, BMP2K, PRKDC, MAP2K7, PRKD3	243	381	19235	1.45432	1	0.917822	99.6579
SP_PIR_KEYWORDS	kinase	11	4.4	0.37033	WSB1, CDKN1A, MAP4K5, CDKN2A, BCR, MAPK13, BMP2K, PRKDC, AKAP13, MAP2K7, PRKD3	243	688	19235	1.26558	1	0.929873	99.7886
GOTERM_MF_FAT	GO:0004674~protein serine/threonine kinase activity	8	3.2	0.414566	MAP4K5, BCR, MAPK13, BMP2K, PRKDC, AKAP13, MAP2K7, PRKD3	186	430	12983	1.29862	1	0.974704	99.9367
SP_PIR_KEYWORDS	phosphotransferase	4	1.6	0.46722	BCR, MAPK13, PRKDC, PRKD3	243	201	19235	1.57525	1	0.96291	99.9771
GOTERM_BP_FAT	GO:0006468~protein amino acid phosphorylation	10	4	0.53824	MAP4K5, BCR, TNF, MAPK13, MAP2, BMP2K, PRKDC, GHRL, MAP2K7, PRKD3	182	667	13528	1.11439	1	0.980382	99.9998
GOTERM_BP_FAT	GO:0006796~phosphate metabolic process	14	5.6	0.543841	BCR, TNF, DUSP10, PRKDC, PPA1, PPM1F, MAP4K5, MAPK13, MAP2, BMP2K, GHRL, MTMR6, MAP2K7, PRKD3	182	973	13528	1.06949	1	0.981348	99.9998
GOTERM_BP_FAT	GO:0006793~phosphorus metabolic process	14	5.6	0.543841	BCR, TNF, DUSP10, PRKDC, PPA1, PPM1F, MAP4K5, MAPK13, MAP2, BMP2K, GHRL, MTMR6, MAP2K7, PRKD3	182	973	13528	1.06949	1	0.981348	99.9998
UP_SEQ_FEATURE	nucleotide phosphate-binding region:ATP	12	4.8	0.678547	MAP4K5, DYNC1LI2, DDX3X, FIGN, MAPK13, BMP2K, CHD2, DDX21, MAP2K7, BMS1, PRKD3, SMARCA4	243	962	19113	0.981135	1	1	100
INTERPRO	IPR002290:Serine/threonine protein kinase	4	1.6	0.682852	MAP4K5, MAPK13, MAP2K7, PRKD3	226	259	16659	1.13842	1	1	100
INTERPRO	IPR008271:Serine/threonine protein kinase, active site	5	2	0.707672	MAP4K5, MAPK13, BMP2K, MAP2K7, PRKD3	226	354	16659	1.04114	1	0.999999	100
INTERPRO	IPR017442:Serine/threonine protein kinase-related	5	2	0.717956	MAP4K5, MAPK13, BMP2K, MAP2K7, PRKD3	226	359	16659	1.02663	1	0.999999	100
GOTERM_BP_FAT	GO:0016310~phosphorylation	10	4	0.750296	MAP4K5, BCR, TNF, MAPK13, MAP2, BMP2K, PRKDC, GHRL, MAP2K7, PRKD3	182	800	13528	0.929121	1	0.998345	100
GOTERM_MF_FAT	GO:0004672~protein kinase activity	8	3.2	0.766301	MAP4K5, BCR, MAPK13, BMP2K, PRKDC, AKAP13, MAP2K7, PRKD3	186	606	12983	0.921466	1	0.998868	100
SMART	SM00220:S_TKc	4	1.6	0.81368	MAP4K5, MAPK13, MAP2K7, PRKD3	153	259	9079	0.916446	1	0.999998	100
UP_SEQ_FEATURE	binding site:ATP	6	2.4	0.819812	IARS, MAP4K5, MAPK13, BMP2K, MAP2K7, PRKD3	243	542	19113	0.870712	1	1	100
UP_SEQ_FEATURE	active site:Proton acceptor	7	2.8	0.843631	MAP4K5, ACADM, PTGS2, MAPK13, BMP2K, MAP2K7, PRKD3	243	658	19113	0.836748	1	1	100
UP_SEQ_FEATURE	domain:Protein kinase	5	2	0.848249	MAP4K5, MAPK13, BMP2K, MAP2K7, PRKD3	243	469	19113	0.838532	1	1	100
INTERPRO	IPR017441:Protein kinase, ATP binding site	5	2	0.866639	MAP4K5, MAPK13, BMP2K, MAP2K7, PRKD3	226	455	16659	0.810026	1	1	100
INTERPRO	IPR000719:Protein kinase, core	5	2	0.888331	MAP4K5, MAPK13, BMP2K, MAP2K7, PRKD3	226	476	16659	0.77429	1	1	100
SP_PIR_KEYWORDS	transferase	13	5.2	0.940835	BCR, PRKDC, PGM2L1, CHRAC1, MAP4K5, B3GNT5, MAPK13, GFPT2, BMP2K, MTAP, UGT2B10, MAP2K7, PRKD3	243	1394	19235	0.738187	1	0.999865	100
Annotation Cluster 86	Enrichment Score: 0.2199262624395913
Category	Term	Count	%	PValue	Genes	List Total	Pop Hits	Pop Total	Fold Enrichment	Bonferroni	Benjamini	FDR
GOTERM_MF_FAT	GO:0003779~actin binding	6	2.4	0.497502	CORO2B, SMTN, PDLIM5, POF1B, WDR1, TMOD1	186	326	12983	1.28468	1	0.985673	99.9923
SP_PIR_KEYWORDS	actin-binding	4	1.6	0.603524	CORO2B, POF1B, WDR1, TMOD1	243	247	19235	1.28188	1	0.981431	99.9996
GOTERM_MF_FAT	GO:0008092~cytoskeletal protein binding	7	2.8	0.729008	CORO2B, NDE1, SMTN, PDLIM5, POF1B, WDR1, TMOD1	186	504	12983	0.969459	1	0.99823	100
Annotation Cluster 87	Enrichment Score: 0.21215519058474624
Category	Term	Count	%	PValue	Genes	List Total	Pop Hits	Pop Total	Fold Enrichment	Bonferroni	Benjamini	FDR
INTERPRO	IPR007087:Zinc finger, C2H2-type	15	6	0.175707	ZNF546, KLF5, ZNF552, ZBTB10, CREB5, ZNF503, REST, C20ORF194, ZNF221, FOXP1, ZBTB43, PRDM10, ZNF740, KLF1, ZNF410	226	784	16659	1.41031	1	0.999637	93.773
UP_SEQ_FEATURE	zinc finger region:C2H2-type 1	10	4	0.250143	ZNF546, KLF5, ZNF552, ZBTB10, PRDM10, REST, ZNF221, ZNF740, KLF1, ZNF410	243	542	19113	1.45119	1	0.999931	98.8486
INTERPRO	IPR015880:Zinc finger, C2H2-like	14	5.6	0.281577	ZNF546, KLF5, ZNF552, ZBTB10, ZNF503, CREB5, REST, ZNF221, FOXP1, ZBTB43, PRDM10, ZNF740, KLF1, ZNF410	226	797	16659	1.29482	1	0.999707	99.136
UP_SEQ_FEATURE	zinc finger region:C2H2-type 2	10	4	0.366313	ZNF546, KLF5, ZBTB10, PRDM10, REST, ZNF221, ZNF740, KLF1, ZBTB43, ZNF410	243	608	19113	1.29366	1	0.999994	99.9154
INTERPRO	IPR013087:Zinc finger, C2H2-type/integrase, DNA-binding	10	4	0.462893	ZNF546, KLF5, ZNF552, ZBTB10, REST, ZNF221, ZNF740, KLF1, ZBTB43, ZNF410	226	621	16659	1.18699	1	0.999997	99.9868
SMART	SM00355:ZnF_C2H2	14	5.6	0.581919	ZNF546, KLF5, ZNF552, ZBTB10, ZNF503, CREB5, REST, ZNF221, FOXP1, ZBTB43, PRDM10, ZNF740, KLF1, ZNF410	153	797	9079	1.04236	1	0.999976	99.9963
UP_SEQ_FEATURE	zinc finger region:C2H2-type 9	5	2	0.704182	ZNF546, ZNF552, PRDM10, REST, ZNF221	243	376	19113	1.04594	1	1	100
UP_SEQ_FEATURE	zinc finger region:C2H2-type 8	5	2	0.777026	ZNF546, ZNF552, PRDM10, REST, ZNF221	243	417	19113	0.943097	1	1	100
UP_SEQ_FEATURE	zinc finger region:C2H2-type 3	7	2.8	0.803384	ZNF546, KLF5, PRDM10, REST, ZNF221, KLF1, ZNF410	243	622	19113	0.885177	1	1	100
UP_SEQ_FEATURE	zinc finger region:C2H2-type 5	6	2.4	0.814854	ZNF546, ZNF552, PRDM10, REST, ZNF221, ZNF410	243	538	19113	0.877186	1	1	100
UP_SEQ_FEATURE	zinc finger region:C2H2-type 7	5	2	0.826093	ZNF546, ZNF552, PRDM10, REST, ZNF221	243	451	19113	0.871999	1	1	100
UP_SEQ_FEATURE	zinc finger region:C2H2-type 6	5	2	0.869015	ZNF546, ZNF552, PRDM10, REST, ZNF221	243	488	19113	0.805884	1	1	100
UP_SEQ_FEATURE	domain:KRAB	3	1.2	0.925261	ZNF546, ZNF552, ZNF221	243	332	19113	0.710732	1	1	100
UP_SEQ_FEATURE	zinc finger region:C2H2-type 10	3	1.2	0.926812	ZNF546, PRDM10, ZNF221	243	334	19113	0.706476	1	1	100
INTERPRO	IPR001909:Krueppel-associated box	3	1.2	0.954656	ZNF546, ZNF552, ZNF221	226	355	16659	0.622922	1	1	100
UP_SEQ_FEATURE	zinc finger region:C2H2-type 4	4	1.6	0.978061	ZNF546, PRDM10, REST, ZNF410	243	575	19113	0.54716	1	1	100
SMART	SM00349:KRAB	3	1.2	0.983879	ZNF546, ZNF552, ZNF221	153	355	9079	0.501464	1	1	100
Annotation Cluster 88	Enrichment Score: 0.19085997677390945
Category	Term	Count	%	PValue	Genes	List Total	Pop Hits	Pop Total	Fold Enrichment	Bonferroni	Benjamini	FDR
INTERPRO	IPR000742:EGF-like, type 3	4	1.6	0.489261	SLC26A6, PTGS2, IMPG2, C9ORF30	226	194	16659	1.51984	1	0.999998	99.9936
INTERPRO	IPR006209:EGF	3	1.2	0.513824	SLC26A6, PTGS2, C9ORF30	226	127	16659	1.74124	1	0.999999	99.9968
INTERPRO	IPR013032:EGF-like region, conserved site	5	2	0.557863	SLC26A6, PTGS2, IMPG2, LAMC2, C9ORF30	226	293	16659	1.25789	1	0.999998	99.9992
INTERPRO	IPR006210:EGF-like	3	1.2	0.757957	SLC26A6, PTGS2, C9ORF30	226	201	16659	1.10018	1	1	100
SP_PIR_KEYWORDS	egf-like domain	3	1.2	0.788131	SLC26A6, IMPG2, C9ORF30	243	230	19235	1.03247	1	0.996092	100
SMART	SM00181:EGF	3	1.2	0.854505	SLC26A6, PTGS2, C9ORF30	153	201	9079	0.88567	1	0.999999	100
Annotation Cluster 89	Enrichment Score: 0.18654854465547857
Category	Term	Count	%	PValue	Genes	List Total	Pop Hits	Pop Total	Fold Enrichment	Bonferroni	Benjamini	FDR
SP_PIR_KEYWORDS	microsome	3	1.2	0.386092	VAC14, PTGS2, UGT2B10	243	106	19235	2.24027	1	0.932614	99.8491
GOTERM_CC_FAT	GO:0005792~microsome	4	1.6	0.542313	VAC14, PTGS2, MAP2, UGT2B10	154	237	12782	1.40084	1	0.955524	99.9956
GOTERM_CC_FAT	GO:0042598~vesicular fraction	4	1.6	0.562105	VAC14, PTGS2, MAP2, UGT2B10	154	244	12782	1.36066	1	0.960566	99.9975
SP_PIR_KEYWORDS	endoplasmic reticulum	4	1.6	0.994469	VAC14, PTGS2, PDIA2, UGT2B10	243	713	19235	0.444075	1	1	100
GOTERM_CC_FAT	GO:0005783~endoplasmic reticulum	5	2	0.997489	VAC14, PTGS2, PDIA2, UGT2B10, ZFYVE1	154	960	12782	0.432292	1	1	100
Annotation Cluster 90	Enrichment Score: 0.17752113169338962
Category	Term	Count	%	PValue	Genes	List Total	Pop Hits	Pop Total	Fold Enrichment	Bonferroni	Benjamini	FDR
GOTERM_BP_FAT	GO:0007601~visual perception	4	1.6	0.55472	PITPNA, SLC24A2, NDP, IMPG2	182	216	13528	1.37648	1	0.982899	99.9999
GOTERM_BP_FAT	GO:0050953~sensory perception of light stimulus	4	1.6	0.55472	PITPNA, SLC24A2, NDP, IMPG2	182	216	13528	1.37648	1	0.982899	99.9999
GOTERM_BP_FAT	GO:0050877~neurological system process	17	6.8	0.558196	PTGS2, PITPNA, NDP, SLC6A4, ITGA2, HOMER1, CALB1, SOD2, KRAS, OR2H1, SLC24A2, JUN, IMPG2, GHRL, WDR1, CHRNB1, NPFF	182	1210	13528	1.0443	1	0.983167	99.9999
GOTERM_BP_FAT	GO:0050890~cognition	11	4.4	0.782462	KRAS, PTGS2, OR2H1, PITPNA, JUN, SLC24A2, NDP, IMPG2, ITGA2, WDR1, CALB1	182	909	13528	0.899479	1	0.99904	100
GOTERM_BP_FAT	GO:0007600~sensory perception	7	2.8	0.963821	OR2H1, PITPNA, SLC24A2, NDP, IMPG2, ITGA2, WDR1	182	810	13528	0.642355	1	0.999999	100
Annotation Cluster 91	Enrichment Score: 0.1715651295734343
Category	Term	Count	%	PValue	Genes	List Total	Pop Hits	Pop Total	Fold Enrichment	Bonferroni	Benjamini	FDR
UP_SEQ_FEATURE	repeat:WD 5	4	1.6	0.582456	CORO2B, WSB1, TLE1, WDR1	243	233	19113	1.35029	1	1	99.9999
INTERPRO	IPR019782:WD40 repeat 2	4	1.6	0.591596	CORO2B, WSB1, TLE1, WDR1	226	226	16659	1.30464	1	0.999998	99.9997
UP_SEQ_FEATURE	repeat:WD 4	4	1.6	0.618706	CORO2B, WSB1, TLE1, WDR1	243	251	19113	1.25346	1	1	100
INTERPRO	IPR017986:WD40 repeat, region	4	1.6	0.626629	CORO2B, WSB1, TLE1, WDR1	226	238	16659	1.23886	1	0.999999	99.9999
INTERPRO	IPR019781:WD40 repeat, subgroup	4	1.6	0.637842	CORO2B, WSB1, TLE1, WDR1	226	242	16659	1.21839	1	0.999999	100
UP_SEQ_FEATURE	repeat:WD 3	4	1.6	0.655108	CORO2B, WSB1, TLE1, WDR1	243	265	19113	1.18724	1	1	100
UP_SEQ_FEATURE	repeat:WD 2	4	1.6	0.677165	CORO2B, WSB1, TLE1, WDR1	243	274	19113	1.14824	1	1	100
UP_SEQ_FEATURE	repeat:WD 1	4	1.6	0.677165	CORO2B, WSB1, TLE1, WDR1	243	274	19113	1.14824	1	1	100
SP_PIR_KEYWORDS	wd repeat	4	1.6	0.67775	CORO2B, WSB1, TLE1, WDR1	243	276	19235	1.14719	1	0.991262	100
INTERPRO	IPR001680:WD40 repeat	4	1.6	0.700141	CORO2B, WSB1, TLE1, WDR1	226	266	16659	1.10846	1	1	100
UP_SEQ_FEATURE	repeat:WD 6	3	1.2	0.701736	WSB1, TLE1, WDR1	243	192	19113	1.22897	1	1	100
INTERPRO	IPR019775:WD40 repeat, conserved site	4	1.6	0.725855	CORO2B, WSB1, TLE1, WDR1	226	277	16659	1.06444	1	0.999999	100
INTERPRO	IPR015943:WD40/YVTN repeat-like	4	1.6	0.774035	CORO2B, WSB1, TLE1, WDR1	226	300	16659	0.982832	1	1	100
SMART	SM00320:WD40	4	1.6	0.827658	CORO2B, WSB1, TLE1, WDR1	153	266	9079	0.892329	1	0.999998	100
Annotation Cluster 92	Enrichment Score: 0.154253853212936
Category	Term	Count	%	PValue	Genes	List Total	Pop Hits	Pop Total	Fold Enrichment	Bonferroni	Benjamini	FDR
GOTERM_MF_FAT	GO:0019901~protein kinase binding	3	1.2	0.622633	CDKN2A, PDLIM5, MAP2K7	186	147	12983	1.42451	1	0.994981	99.9998
GOTERM_MF_FAT	GO:0019900~kinase binding	3	1.2	0.727281	CDKN2A, PDLIM5, MAP2K7	186	179	12983	1.16985	1	0.998324	100
GOTERM_MF_FAT	GO:0019899~enzyme binding	7	2.8	0.760859	CDC42EP2, CDKN2A, PDLIM5, CBX1, MAP2K7, DOCK11, DOCK4	186	523	12983	0.93424	1	0.998845	100
Annotation Cluster 93	Enrichment Score: 0.13062217532828463
Category	Term	Count	%	PValue	Genes	List Total	Pop Hits	Pop Total	Fold Enrichment	Bonferroni	Benjamini	FDR
UP_SEQ_FEATURE	repeat:LRR 4	4	1.6	0.62139	LRRC8A, LRRC2, ANP32E, FBXL3	243	252	19113	1.24848	1	1	100
UP_SEQ_FEATURE	repeat:LRR 3	4	1.6	0.732931	LRRC8A, LRRC2, ANP32E, FBXL3	243	299	19113	1.05223	1	1	100
UP_SEQ_FEATURE	repeat:LRR 1	4	1.6	0.770046	LRRC8A, LRRC2, ANP32E, FBXL3	243	318	19113	0.989363	1	1	100
UP_SEQ_FEATURE	repeat:LRR 2	4	1.6	0.771878	LRRC8A, LRRC2, ANP32E, FBXL3	243	319	19113	0.986261	1	1	100
SP_PIR_KEYWORDS	leucine-rich repeat	4	1.6	0.77361	LRRC8A, LRRC2, ANP32E, FBXL3	243	322	19235	0.983309	1	0.995663	100
INTERPRO	IPR001611:Leucine-rich repeat	3	1.2	0.785691	LRRC8A, LRRC2, ANP32E	226	213	16659	1.0382	1	1	100
Annotation Cluster 94	Enrichment Score: 0.1284070271665022
Category	Term	Count	%	PValue	Genes	List Total	Pop Hits	Pop Total	Fold Enrichment	Bonferroni	Benjamini	FDR
GOTERM_BP_FAT	GO:0007155~cell adhesion	9	3.6	0.725629	ARVCF, TNFAIP6, SLC26A6, TNF, CLDN4, AGGF1, ITGA2, LAMC2, MCAM	182	700	13528	0.955667	1	0.99764	100
GOTERM_BP_FAT	GO:0022610~biological adhesion	9	3.6	0.727091	ARVCF, TNFAIP6, SLC26A6, TNF, CLDN4, AGGF1, ITGA2, LAMC2, MCAM	182	701	13528	0.954304	1	0.997661	100
SP_PIR_KEYWORDS	cell adhesion	5	2	0.780684	ARVCF, TNFAIP6, ITGA2, LAMC2, MCAM	243	422	19235	0.937872	1	0.995865	100
Annotation Cluster 95	Enrichment Score: 0.11795878442200063
Category	Term	Count	%	PValue	Genes	List Total	Pop Hits	Pop Total	Fold Enrichment	Bonferroni	Benjamini	FDR
UP_SEQ_FEATURE	domain:SH3	3	1.2	0.658588	ARHGEF4, SRGAP1, DOCK4	243	177	19113	1.33312	1	1	100
SP_PIR_KEYWORDS	sh3 domain	3	1.2	0.744274	ARHGEF4, SRGAP1, DOCK4	243	210	19235	1.13081	1	0.99479	100
INTERPRO	IPR001452:Src homology-3 domain	3	1.2	0.785691	ARHGEF4, SRGAP1, DOCK4	226	213	16659	1.0382	1	1	100
SMART	SM00326:SH3	3	1.2	0.876127	ARHGEF4, SRGAP1, DOCK4	153	213	9079	0.835773	1	0.999999	100
Annotation Cluster 96	Enrichment Score: 0.10668905379483634
Category	Term	Count	%	PValue	Genes	List Total	Pop Hits	Pop Total	Fold Enrichment	Bonferroni	Benjamini	FDR
GOTERM_BP_FAT	GO:0051259~protein oligomerization	3	1.2	0.679535	BIRC2, SEPT7, SOD2	182	174	13528	1.28155	1	0.995462	100
GOTERM_BP_FAT	GO:0043933~macromolecular complex subunit organization	9	3.6	0.740022	TRAF1, HSP90AA1, IRF7, LIPG, GHRL, BMS1, BIRC2, SEPT7, SOD2	182	710	13528	0.942207	1	0.998039	100
GOTERM_BP_FAT	GO:0006461~protein complex assembly	6	2.4	0.810769	TRAF1, HSP90AA1, IRF7, BIRC2, SEPT7, SOD2	182	505	13528	0.883125	1	0.999449	100
GOTERM_BP_FAT	GO:0070271~protein complex biogenesis	6	2.4	0.810769	TRAF1, HSP90AA1, IRF7, BIRC2, SEPT7, SOD2	182	505	13528	0.883125	1	0.999449	100
GOTERM_BP_FAT	GO:0065003~macromolecular complex assembly	7	2.8	0.885735	TRAF1, HSP90AA1, IRF7, BMS1, BIRC2, SEPT7, SOD2	182	665	13528	0.782418	1	0.999927	100
Annotation Cluster 97	Enrichment Score: 0.0797607120257478
Category	Term	Count	%	PValue	Genes	List Total	Pop Hits	Pop Total	Fold Enrichment	Bonferroni	Benjamini	FDR
GOTERM_BP_FAT	GO:0008104~protein localization	12	4.8	0.639467	RBM22, TNF, ARF1, RAB39B, NFKBIE, PDIA2, JUN, VTA1, EXOC3, ITGA2, NACAD, IL10	182	882	13528	1.01129	1	0.99258	100
GOTERM_BP_FAT	GO:0045184~establishment of protein localization	9	3.6	0.814384	RBM22, TNF, ARF1, RAB39B, JUN, VTA1, EXOC3, ITGA2, NACAD	182	769	13528	0.869918	1	0.999485	100
SP_PIR_KEYWORDS	protein transport	5	2	0.862644	ARF1, RAB39B, VTA1, EXOC3, NACAD	243	485	19235	0.816045	1	0.998653	100
GOTERM_BP_FAT	GO:0015031~protein transport	8	3.2	0.890287	RBM22, TNF, ARF1, RAB39B, JUN, VTA1, EXOC3, NACAD	182	762	13528	0.780364	1	0.999935	100
SP_PIR_KEYWORDS	transport	11	4.4	0.998131	ARF1, RAB39B, PITPNA, SLC24A2, VTA1, SLC6A4, EXOC3, ABCC4, SLC25A37, CHRNB1, NACAD	243	1670	19235	0.521389	1	1	100
Annotation Cluster 98	Enrichment Score: 0.07729722513489876
Category	Term	Count	%	PValue	Genes	List Total	Pop Hits	Pop Total	Fold Enrichment	Bonferroni	Benjamini	FDR
GOTERM_CC_FAT	GO:0044459~plasma membrane part	26	10.4	0.649129	GNA13, TNF, CLDN4, PTGS2, GPR109B, SLC6A4, AMOTL1, FRMD6, KRAS, RALA, CEACAM5, SHC4, ARHGEF4, IL6, RAB39B, LIFR, PSD3, ITGA2, GEM, HOMER1, CD55, SLC26A6, LILRB3, SYT13, LAMC2, CHRNB1	154	2203	12782	0.979573	1	0.974413	99.9999
GOTERM_CC_FAT	GO:0005887~integral to plasma membrane	14	5.6	0.674546	IL6, TNF, CLDN4, GPR109B, SLC6A4, LIFR, ITGA2, HOMER1, CD55, SLC26A6, LILRB3, SYT13, CEACAM5, CHRNB1	154	1188	12782	0.978114	1	0.979146	99.9999
GOTERM_CC_FAT	GO:0031226~intrinsic to plasma membrane	14	5.6	0.705784	IL6, TNF, CLDN4, GPR109B, SLC6A4, LIFR, ITGA2, HOMER1, CD55, SLC26A6, LILRB3, SYT13, CEACAM5, CHRNB1	154	1215	12782	0.956379	1	0.984332	100
SP_PIR_KEYWORDS	cell membrane	21	8.4	0.955576	ARHGEF4, TNF, CLDN4, RAB39B, GPR109B, PSD3, LIFR, CABP7, GEM, HOMER1, TMEM67, SLC26A6, CD55, FRMD6, KRAS, OR2H1, RALA, CEACAM5, CHRNB1, C9ORF30, SHC4	243	2194	19235	0.75765	1	0.999925	100
GOTERM_CC_FAT	GO:0005886~plasma membrane	36	14.4	0.974184	GNA13, TNF, CLDN4, PTGS2, GPR109B, SLC6A4, AMOTL1, CDC42EP2, SPRY1, KRAS, FRMD6, DDX3X, RALA, CEACAM5, SHC4, ARHGEF4, IL6, RAB39B, PSD3, LIFR, ITGA2, GEM, HOMER1, MCAM, TMEM67, SLC26A6, CD55, GRB10, ARF1, OR2H1, LILRB3, SYT13, ABCC4, LAMC2, CHRNB1, C9ORF30	154	3777	12782	0.791104	1	0.99998	100
UP_SEQ_FEATURE	topological domain:Cytoplasmic	20	8	0.999997	TNF, CLDN4, LRRC8A, GPR109B, SLC6A4, LIFR, ITGA2, CABP7, MCAM, SLC26A6, B3GNT5, CLEC4E, THSD1, OR2H1, SLC24A2, IMPG2, SYT13, TNFRSF19, CHRNB1, C9ORF30	243	3374	19113	0.466238	1	1	100
GOTERM_CC_FAT	GO:0016021~integral to membrane	36	14.4	1	TNF, CLDN4, LRRC8A, GPR109B, SLC6A4, INTS1, CABP7, EPS15L2, B3GNT5, CLEC4E, SLC24A2, IMPG2, C6ORF70, TNFRSF19, CEACAM5, IL6, SMAD5, LIFR, ITGA2, HOMER1, MCAM, TMEM55A, TMEM67, SLC26A6, CD55, THSD1, OR2H1, LILRB3, SYT13, ABCC4, SLC25A37, CHRNB1, UGT2B10, C9ORF30, GRAMD1C, CMTM3	154	5297	12782	0.564093	1	1	100
Annotation Cluster 99	Enrichment Score: 0.02758906713615093
Category	Term	Count	%	PValue	Genes	List Total	Pop Hits	Pop Total	Fold Enrichment	Bonferroni	Benjamini	FDR
GOTERM_MF_FAT	GO:0046873~metal ion transmembrane transporter activity	4	1.6	0.850451	SLC24A2, SLC25A37, CHRNB1, MTMR6	186	328	12983	0.851233	1	0.999735	100
GOTERM_MF_FAT	GO:0005261~cation channel activity	3	1.2	0.906288	SLC24A2, CHRNB1, MTMR6	186	275	12983	0.761466	1	0.99995	100
GOTERM_MF_FAT	GO:0005216~ion channel activity	4	1.6	0.916384	SLC24A2, ABCC4, CHRNB1, MTMR6	186	386	12983	0.723327	1	0.999961	100
GOTERM_MF_FAT	GO:0022838~substrate specific channel activity	4	1.6	0.926196	SLC24A2, ABCC4, CHRNB1, MTMR6	186	398	12983	0.701518	1	0.99997	100
GOTERM_MF_FAT	GO:0015267~channel activity	4	1.6	0.93631	SLC24A2, ABCC4, CHRNB1, MTMR6	186	412	12983	0.67768	1	0.999981	100
GOTERM_MF_FAT	GO:0022803~passive transmembrane transporter activity	4	1.6	0.936981	SLC24A2, ABCC4, CHRNB1, MTMR6	186	413	12983	0.676039	1	0.999978	100
GOTERM_BP_FAT	GO:0006811~ion transport	5	2	0.993071	SLC26A6, SLC24A2, ABCC4, SLC25A37, CHRNB1	182	768	13528	0.483917	1	1	100
SP_PIR_KEYWORDS	ion transport	3	1.2	0.994906	SLC24A2, SLC25A37, CHRNB1	243	578	19235	0.410846	1	1	100
GOTERM_BP_FAT	GO:0006812~cation transport	3	1.2	0.995612	SLC24A2, SLC25A37, CHRNB1	182	553	13528	0.403235	1	1	100
Annotation Cluster 100	Enrichment Score: 0.022102679762110174
Category	Term	Count	%	PValue	Genes	List Total	Pop Hits	Pop Total	Fold Enrichment	Bonferroni	Benjamini	FDR
INTERPRO	IPR013106:Immunoglobulin V-set	3	1.2	0.852828	CEACAM5, IGKC, MCAM	226	249	16659	0.888101	1	1	100
INTERPRO	IPR013783:Immunoglobulin-like fold	4	1.6	0.981243	CEACAM5, NFKB1, IGKC, MCAM	226	553	16659	0.533182	1	1	100
SP_PIR_KEYWORDS	Immunoglobulin domain	3	1.2	0.982737	CEACAM5, IGKC, MCAM	243	470	19235	0.505253	1	0.999993	100
INTERPRO	IPR007110:Immunoglobulin-like	3	1.2	0.992006	CEACAM5, IGKC, MCAM	226	501	16659	0.441392	1	1	100
Annotation Cluster 101	Enrichment Score: 0.018201789244009035
Category	Term	Count	%	PValue	Genes	List Total	Pop Hits	Pop Total	Fold Enrichment	Bonferroni	Benjamini	FDR
GOTERM_CC_FAT	GO:0005739~mitochondrion	10	4	0.911947	FRMD6, ACADM, CXORF23, BBC3, SLC25A37, TNFRSF19, PMAIP1, LACTB2, SOD2, CAPRIN2	154	1087	12782	0.763569	1	0.999542	100
GOTERM_CC_FAT	GO:0031975~envelope	5	2	0.944071	BBC3, SLC25A37, ITGA2, MTMR6, SOD2	154	622	12782	0.667203	1	0.999877	100
GOTERM_CC_FAT	GO:0031966~mitochondrial membrane	3	1.2	0.95217	BBC3, SLC25A37, SOD2	154	394	12782	0.63198	1	0.999914	100
SP_PIR_KEYWORDS	mitochondrion	7	2.8	0.953166	ACADM, CXORF23, BBC3, SLC25A37, PMAIP1, SOD2, CAPRIN2	243	832	19235	0.665979	1	0.999921	100
GOTERM_CC_FAT	GO:0005740~mitochondrial envelope	3	1.2	0.963042	BBC3, SLC25A37, SOD2	154	419	12782	0.594272	1	0.99995	100
GOTERM_CC_FAT	GO:0044429~mitochondrial part	4	1.6	0.975979	ACADM, BBC3, SLC25A37, SOD2	154	595	12782	0.557983	1	0.999982	100
GOTERM_CC_FAT	GO:0031967~organelle envelope	4	1.6	0.981116	BBC3, SLC25A37, MTMR6, SOD2	154	620	12782	0.535484	1	0.999989	100
GOTERM_CC_FAT	GO:0031090~organelle membrane	7	2.8	0.992482	VAC14, ARF1, MAP1LC3B, BBC3, ABCC4, SLC25A37, SOD2	154	1096	12782	0.530109	1	0.999999	100
Annotation Cluster 102	Enrichment Score: 0.0028908921845707592
Category	Term	Count	%	PValue	Genes	List Total	Pop Hits	Pop Total	Fold Enrichment	Bonferroni	Benjamini	FDR
SP_PIR_KEYWORDS	Protease	3	1.2	0.985228	MMP10, TNFAIP3, MMP1	243	484	19235	0.490639	1	0.999995	100
GOTERM_MF_FAT	GO:0070011~peptidase activity, acting on L-amino acid peptides	3	1.2	0.99704	MMP10, TNFAIP3, MMP1	186	549	12983	0.381427	1	1	100
GOTERM_MF_FAT	GO:0008233~peptidase activity	3	1.2	0.997879	MMP10, TNFAIP3, MMP1	186	574	12983	0.364814	1	1	100
Annotation Cluster 103	Enrichment Score: 1.1705502291506845E-4
Category	Term	Count	%	PValue	Genes	List Total	Pop Hits	Pop Total	Fold Enrichment	Bonferroni	Benjamini	FDR
SP_PIR_KEYWORDS	receptor	10	4	0.998494	TRAF1, SLC26A6, OR2H1, GPR109B, IMPG2, LIFR, TNFRSF19, ITGA2, GHRL, CHRNB1	243	1583	19235	0.50004	1	1	100
SP_PIR_KEYWORDS	membrane	57	22.8	0.999508	GNA13, PTGS2, LRRC8A, CLDN4, GPR109B, SLC6A4, INTS1, EPS15L2, SPRY1, FRMD6, CLEC4E, MAP1LC3B, SLC24A2, RALA, CEACAM5, GOLGA8A, SHC4, ARHGEF4, RAB39B, PSD3, LIFR, GEM, TMEM67, SLC26A6, OR2H1, SLC25A37, UGT2B10, C9ORF30, GRAMD1C, PRKD3, TNF, RAP1GAP, CABP7, AKAP13, N4BP3, CDC42EP2, KRAS, B3GNT5, IMPG2, C6ORF70, TNFRSF19, VAC14, VTA1, DLGAP4, ITGA2, MCAM, HOMER1, DOCK4, TMEM55A, CD55, THSD1, SYT13, …	243	6256	19235	0.721214	1	1	100
UP_SEQ_FEATURE	topological domain:Extracellular	18	7.2	0.999848	TNF, CLDN4, LRRC8A, GPR109B, SLC6A4, LIFR, ITGA2, CABP7, MCAM, SLC26A6, CLEC4E, THSD1, OR2H1, SLC24A2, IMPG2, TNFRSF19, CHRNB1, C9ORF30	243	2719	19113	0.520698	1	1	100
UP_SEQ_FEATURE	topological domain:Cytoplasmic	20	8	0.999997	TNF, CLDN4, LRRC8A, GPR109B, SLC6A4, LIFR, ITGA2, CABP7, MCAM, SLC26A6, B3GNT5, CLEC4E, THSD1, OR2H1, SLC24A2, IMPG2, SYT13, TNFRSF19, CHRNB1, C9ORF30	243	3374	19113	0.466238	1	1	100
GOTERM_CC_FAT	GO:0031224~intrinsic to membrane	39	15.6	0.999999	GNA13, TNF, LRRC8A, CLDN4, GPR109B, SLC6A4, EPS15L2, INTS1, CABP7, B3GNT5, CLEC4E, MAP1LC3B, SLC24A2, IMPG2, C6ORF70, TNFRSF19, CEACAM5, IL6, SMAD5, LIFR, ITGA2, HOMER1, MCAM, TMEM55A, TMEM67, SLC26A6, CD55, THSD1, OR2H1, LILRB3, SYT13, ABCC4, SLC25A37, CHRNB1, UGT2B10, PLA2G4C, C9ORF30, GRAMD1C, CMTM3	154	5485	12782	0.590155	1	1	100
GOTERM_CC_FAT	GO:0016021~integral to membrane	36	14.4	1	TNF, CLDN4, LRRC8A, GPR109B, SLC6A4, INTS1, CABP7, EPS15L2, B3GNT5, CLEC4E, SLC24A2, IMPG2, C6ORF70, TNFRSF19, CEACAM5, IL6, SMAD5, LIFR, ITGA2, HOMER1, MCAM, TMEM55A, TMEM67, SLC26A6, CD55, THSD1, OR2H1, LILRB3, SYT13, ABCC4, SLC25A37, CHRNB1, UGT2B10, C9ORF30, GRAMD1C, CMTM3	154	5297	12782	0.564093	1	1	100
UP_SEQ_FEATURE	transmembrane region	30	12	1	TNF, CLDN4, LRRC8A, GPR109B, SLC6A4, INTS1, CABP7, EPS15L2, B3GNT5, CLEC4E, SLC24A2, IMPG2, C6ORF70, TNFRSF19, LIFR, ITGA2, MCAM, TMEM55A, TMEM67, SLC26A6, THSD1, OR2H1, SYT13, ABCC4, SLC25A37, CHRNB1, UGT2B10, GRAMD1C, C9ORF30, CMTM3	243	4911	19113	0.480478	1	1	100
SP_PIR_KEYWORDS	transmembrane	30	12	1	TNF, CLDN4, LRRC8A, GPR109B, SLC6A4, INTS1, CABP7, EPS15L2, B3GNT5, CLEC4E, SLC24A2, IMPG2, C6ORF70, TNFRSF19, LIFR, ITGA2, MCAM, TMEM55A, TMEM67, SLC26A6, THSD1, OR2H1, SYT13, ABCC4, SLC25A37, CHRNB1, UGT2B10, GRAMD1C, C9ORF30, CMTM3	243	4973	19235	0.477517	1	1	100

## Sheet: AS30-2+3h
Annotation Cluster 1	Enrichment Score: 1.9404750694426576
Category	Term	Count	%	PValue	Genes	List Total	Pop Hits	Pop Total	Fold Enrichment	Bonferroni	Benjamini	FDR
UP_SEQ_FEATURE	domain:Helix-loop-helix motif	6	2.52101	0.0097396	ASCL2, HIF3A, MYOG, ASCL5, USF2, MXD4	218	114	19113	4.61444	0.999104	0.903593	13.7632
INTERPRO	IPR001092:Basic helix-loop-helix dimerisation region bHLH	6	2.52101	0.0100944	ASCL2, HIF3A, MYOG, ASCL5, USF2, MXD4	192	114	16659	4.56661	0.989701	0.898517	13.4097
UP_SEQ_FEATURE	DNA-binding region:Basic motif	7	2.94118	0.0103339	ASCL2, HIF3A, MYOG, CREB3L3, ASCL5, USF2, MXD4	218	161	19113	3.81193	0.999417	0.844638	14.5429
SMART	SM00353:HLH	6	2.52101	0.0123157	ASCL2, HIF3A, MYOG, ASCL5, USF2, MXD4	111	114	9079	4.30488	0.773965	0.773965	13.2599
INTERPRO	IPR011598:Helix-loop-helix DNA-binding	5	2.10084	0.015859	ASCL2, MYOG, ASCL5, USF2, MXD4	192	84	16659	5.16462	0.999261	0.909576	20.2972
Annotation Cluster 2	Enrichment Score: 1.9211806327940453
Category	Term	Count	%	PValue	Genes	List Total	Pop Hits	Pop Total	Fold Enrichment	Bonferroni	Benjamini	FDR
GOTERM_CC_FAT	GO:0016023~cytoplasmic membrane-bounded vesicle	16	6.72269	0.00203025	ACR, EPN3, SPACA3, DRD3, SYT5, GRIN1, EXOC3L, SYT9, HGF, GHRHR, SLC17A7, ECE2, NRSN2, SLC39A4, COPE, MAP6D1	151	550	12782	2.46252	0.39467	0.22197	2.60073
GOTERM_CC_FAT	GO:0031988~membrane-bounded vesicle	16	6.72269	0.00276344	ACR, EPN3, SPACA3, DRD3, SYT5, GRIN1, EXOC3L, SYT9, HGF, GHRHR, SLC17A7, ECE2, NRSN2, SLC39A4, COPE, MAP6D1	151	568	12782	2.38448	0.49516	0.203747	3.5245
GOTERM_CC_FAT	GO:0031410~cytoplasmic vesicle	16	6.72269	0.00843155	ACR, EPN3, SPACA3, DRD3, SYT5, GRIN1, EXOC3L, SYT9, HGF, GHRHR, SLC17A7, ECE2, NRSN2, SLC39A4, COPE, MAP6D1	151	642	12782	2.10963	0.876489	0.407175	10.3977
GOTERM_CC_FAT	GO:0031982~vesicle	16	6.72269	0.0121624	ACR, EPN3, SPACA3, DRD3, SYT5, GRIN1, EXOC3L, SYT9, HGF, GHRHR, SLC17A7, ECE2, NRSN2, SLC39A4, COPE, MAP6D1	151	670	12782	2.02147	0.951322	0.453656	14.6721
GOTERM_CC_FAT	GO:0030135~coated vesicle	6	2.52101	0.0393481	SLC17A7, EPN3, SYT5, GRIN1, SYT9, COPE	151	159	12782	3.1943	0.999951	0.757434	40.5781
SP_PIR_KEYWORDS	cytoplasmic vesicle	6	2.52101	0.13124	SLC17A7, EPN3, SPACA3, SYT5, SYT9, COPE	218	238	19235	2.22439	1	0.742239	84.994
Annotation Cluster 3	Enrichment Score: 1.6861989914193154
Category	Term	Count	%	PValue	Genes	List Total	Pop Hits	Pop Total	Fold Enrichment	Bonferroni	Benjamini	FDR
GOTERM_CC_FAT	GO:0005833~hemoglobin complex	4	1.68067	0.000322456	CYB5R3, HBZ, HBA2, HBD	151	12	12782	28.2163	0.0765692	0.0765692	0.4173
SP_PIR_KEYWORDS	oxygen carrier	3	1.2605	0.00339205	HBZ, HBA2, HBD	218	8	19235	33.0877	0.660576	0.302441	4.47749
PIR_SUPERFAMILY	PIRSF500045:hemoglobin, vertebrate type	3	1.2605	0.00471251	HBZ, HBA2, HBD	100	8	7396	27.735	0.405242	0.405242	5.19698
SP_PIR_KEYWORDS	blood	3	1.2605	0.00651602	HBZ, HBA2, HBD	218	11	19235	24.0638	0.874929	0.405312	8.43623
SP_PIR_KEYWORDS	oxygen transport	3	1.2605	0.00776142	HBZ, HBA2, HBD	218	12	19235	22.0585	0.916069	0.390766	9.97164
UP_SEQ_FEATURE	metal ion-binding site:Iron (heme distal ligand)	3	1.2605	0.00785709	HBZ, HBA2, HBD	218	12	19113	21.9186	0.996503	0.940863	11.2494
INTERPRO	IPR000971:Globin, subset	3	1.2605	0.00800237	HBZ, HBA2, HBD	192	12	16659	21.6914	0.973313	0.973313	10.7762
INTERPRO	IPR012292:Globin	3	1.2605	0.00800237	HBZ, HBA2, HBD	192	12	16659	21.6914	0.973313	0.973313	10.7762
PIR_SUPERFAMILY	PIRSF036518:globin	3	1.2605	0.00901764	HBZ, HBA2, HBD	100	11	7396	20.1709	0.630809	0.392389	9.72826
GOTERM_BP_FAT	GO:0015671~oxygen transport	3	1.2605	0.00983502	HBZ, HBA2, HBD	160	13	13528	19.5115	0.999999	0.859906	15.0185
GOTERM_MF_FAT	GO:0005344~oxygen transporter activity	3	1.2605	0.00988312	HBZ, HBA2, HBD	154	13	12983	19.455	0.967504	0.819733	12.6765
UP_SEQ_FEATURE	metal ion-binding site:Iron (heme proximal ligand)	3	1.2605	0.0122236	HBZ, HBA2, HBD	218	15	19113	17.5349	0.999852	0.828583	16.9785
SP_PIR_KEYWORDS	metalloprotein	6	2.52101	0.0133125	ALPPL2, CYP11B1, HBZ, HBA2, ALPP, HBD	218	124	19235	4.26938	0.985903	0.508503	16.5298
GOTERM_BP_FAT	GO:0015669~gas transport	3	1.2605	0.0185656	HBZ, HBA2, HBD	160	18	13528	14.0917	1	0.926364	26.5495
SP_PIR_KEYWORDS	erythrocyte	3	1.2605	0.0210611	HBZ, HBA2, HBD	218	20	19235	13.2351	0.998851	0.491809	24.9468
SP_PIR_KEYWORDS	chromoprotein	4	1.68067	0.0329242	CYP11B1, HBZ, HBA2, HBD	218	62	19235	5.69251	0.999976	0.532538	36.323
SP_PIR_KEYWORDS	heterotetramer	4	1.68067	0.0431001	HBZ, KRT14, HBA2, HBD	218	69	19235	5.11501	0.999999	0.540829	44.7862
GOTERM_MF_FAT	GO:0019825~oxygen binding	3	1.2605	0.0910971	HBZ, HBA2, HBD	154	43	12983	5.88176	1	0.962944	72.844
GOTERM_CC_FAT	GO:0044445~cytosolic part	5	2.10084	0.104628	CYB5R3, HBZ, GUCY1A3, HBA2, HBD	151	152	12782	2.78451	1	0.837947	76.1404
SP_PIR_KEYWORDS	heme	4	1.68067	0.156774	CYP11B1, HBZ, HBA2, HBD	218	121	19235	2.91682	1	0.787602	89.9631
GOTERM_MF_FAT	GO:0020037~heme binding	4	1.68067	0.171293	CYP11B1, HBZ, HBA2, HBD	154	121	12983	2.78695	1	0.960878	92.302
GOTERM_MF_FAT	GO:0046906~tetrapyrrole binding	4	1.68067	0.194895	CYP11B1, HBZ, HBA2, HBD	154	129	12983	2.61411	1	0.955677	94.8105
SP_PIR_KEYWORDS	iron	6	2.52101	0.220268	FTMT, CYP11B1, HBZ, HBA2, SCD5, HBD	218	285	19235	1.85756	1	0.841182	96.5067
GOTERM_MF_FAT	GO:0005506~iron ion binding	6	2.52101	0.29792	FTMT, CYP11B1, HBZ, HBA2, SCD5, HBD	154	308	12983	1.64231	1	0.975223	99.1991
Annotation Cluster 4	Enrichment Score: 1.6039868815065703
Category	Term	Count	%	PValue	Genes	List Total	Pop Hits	Pop Total	Fold Enrichment	Bonferroni	Benjamini	FDR
GOTERM_BP_FAT	GO:0003013~circulatory system process	7	2.94118	0.0225906	CYB5R3, CHGA, DRD3, TBC1D8, CYP11B1, GUCY1A3, ADIPOQ	160	186	13528	3.18199	1	0.929389	31.3552
GOTERM_BP_FAT	GO:0008015~blood circulation	7	2.94118	0.0225906	CYB5R3, CHGA, DRD3, TBC1D8, CYP11B1, GUCY1A3, ADIPOQ	160	186	13528	3.18199	1	0.929389	31.3552
GOTERM_BP_FAT	GO:0008217~regulation of blood pressure	5	2.10084	0.0302122	CHGA, DRD3, CYP11B1, GUCY1A3, ADIPOQ	160	100	13528	4.2275	1	0.906747	39.6566
Annotation Cluster 5	Enrichment Score: 1.5934795905366967
Category	Term	Count	%	PValue	Genes	List Total	Pop Hits	Pop Total	Fold Enrichment	Bonferroni	Benjamini	FDR
SP_PIR_KEYWORDS	glycoprotein	68	28.5714	0.00241491	CGB1, ALPPL2, CADM3, SLC22A12, PCDHGA7, RNF215, AMN, PDCD1, GHRHR, PSG11, CDH22, OR4C15, CHRNA4, CREB3L3, FGF3, MATN4, OLFML2B, PLXNB3, NPBWR2, CECR1, CHST5, GZMH, THY1, SLC34A2, CHGA, SSTR3, KRT18, C19ORF36, HTR6, ACR, LPPR2, ACHE, ADAMTS14, DRD3, PANX2, ADAMTS13, MFSD4, ABHD1, ALPP, CCL5, GPR3, LINGO4, ECE2, TNR, BAI1, TMEM87B, TMEM30B, B4GALNT4, GPR20, SLC39A4, GML, LFNG, NYX, TMC8, SLC8A2, GR…	218	4318	19235	1.38951	0.536463	0.319165	3.20709
SP_PIR_KEYWORDS	signal	50	21.0084	0.0181	CGB1, ALPPL2, CADM3, PCDHGA7, AMN, SCGB1A1, GHRHR, PSG11, PDCD1, CDH22, CHRNA4, FGF3, NPFF, MATN4, OLFML2B, PLXNB3, CTRB2, CECR1, GZMH, THY1, CHGA, C19ORF36, ERN2, PLA2G5, ACR, ACHE, ADAMTS14, ADAMTS13, CCL5, ALPP, OTOS, LINGO4, TNR, BAI1, TEPP, TMEM87B, GML, SLC39A4, NYX, SLC8A2, GRIN1, HGF, TINAGL1, ADIPOQ, CCL17, SEMA6A, FCAR, PSORS1C2, PTTG1IP, GFRA2	218	3250	19235	1.35745	0.996998	0.475542	21.8276
UP_SEQ_FEATURE	signal peptide	50	21.0084	0.0201621	CGB1, ALPPL2, CADM3, PCDHGA7, AMN, SCGB1A1, GHRHR, PSG11, PDCD1, CDH22, CHRNA4, FGF3, NPFF, MATN4, OLFML2B, PLXNB3, CTRB2, CECR1, GZMH, THY1, CHGA, C19ORF36, ERN2, PLA2G5, ACR, ACHE, ADAMTS14, ADAMTS13, CCL5, ALPP, OTOS, LINGO4, TNR, BAI1, TEPP, TMEM87B, GML, SLC39A4, NYX, SLC8A2, GRIN1, HGF, TINAGL1, ADIPOQ, CCL17, SEMA6A, FCAR, PSORS1C2, PTTG1IP, GFRA2	218	3250	19113	1.34884	1	0.912314	26.5195
SP_PIR_KEYWORDS	Secreted	28	11.7647	0.0412524	CGB1, ACHE, ADAMTS14, ADAMTS13, S100A7, CCL5, OTOS, SCGB1A1, PSG11, TNR, TEPP, NPFF, NYX, TUB, MATN4, SPACA3, IL1F10, OLFML2B, CTRB2, CECR1, TINAGL1, ADIPOQ, CCL17, CHGA, C19ORF36, FCAR, PSORS1C2, PLA2G5	218	1689	19235	1.46273	0.999998	0.567114	43.3314
UP_SEQ_FEATURE	disulfide bond	42	17.6471	0.0544227	ACR, CGB1, ACHE, CADM3, ALPPL2, DRD3, ADAMTS14, ADAMTS13, S100A7, CCL5, ALPP, SCGB1A1, PDCD1, PSG11, LINGO4, PRRG3, OR4C15, TNR, BAI1, OR51B5, CHRNA4, GML, SPACA3, MATN4, OLFML2B, CTRB2, NPBWR2, GRIN1, HGF, GZMH, TINAGL1, ADIPOQ, THY1, OR10H2, SLC34A2, CCL17, SEMA6A, CHGA, SSTR3, FCAR, HTR6, PLA2G5	218	2819	19113	1.30625	1	0.918544	57.1136
SP_PIR_KEYWORDS	disulfide bond	43	18.0672	0.0561007	ACR, CGB1, ACHE, CADM3, ALPPL2, DRD3, ADAMTS14, ADAMTS13, S100A7, CCL5, ALPP, SCGB1A1, PDCD1, PSG11, LINGO4, PRRG3, OR4C15, TNR, BAI1, OR51B5, CHRNA4, GML, SPACA3, MATN4, OLFML2B, CTRB2, NPBWR2, GRIN1, HGF, GZMH, TINAGL1, ADIPOQ, THY1, OR10H2, SLC34A2, CCL17, SEMA6A, CHGA, SSTR3, FCAR, HTR6, CACNA1E, PLA2G5	218	2924	19235	1.29756	1	0.565928	54.085
GOTERM_CC_FAT	GO:0005576~extracellular region	32	13.4454	0.0631438	CGB1, ACHE, HDLBP, ADAMTS14, ADAMTS13, S100A7, CCL5, OTOS, SCGB1A1, PSG11, PRRG3, TNR, TEPP, LFNG, FGF3, NPFF, NYX, SPACA3, MATN4, IL1F10, OLFML2B, CTRB2, CECR1, HGF, TINAGL1, ADIPOQ, CCL17, CHGA, C19ORF36, FCAR, PSORS1C2, PLA2G5	151	2010	12782	1.34765	1	0.768832	57.0757
Annotation Cluster 6	Enrichment Score: 1.3499804134674223
Category	Term	Count	%	PValue	Genes	List Total	Pop Hits	Pop Total	Fold Enrichment	Bonferroni	Benjamini	FDR
GOTERM_MF_FAT	GO:0004175~endopeptidase activity	12	5.04202	0.00485052	ACR, ECE2, ADAMTS14, CASP14, ADAMTS13, CAPN13, CTRB2, CASP8, HGF, TINAGL1, GZMH, CAPN3	154	375	12983	2.69777	0.81316	0.81316	6.42048
GOTERM_MF_FAT	GO:0004197~cysteine-type endopeptidase activity	5	2.10084	0.0102634	CASP14, CAPN13, CASP8, TINAGL1, CAPN3	154	72	12983	5.85453	0.971537	0.694677	13.1331
GOTERM_MF_FAT	GO:0070011~peptidase activity, acting on L-amino acid peptides	13	5.46218	0.0289792	ACR, AGBL3, ADAMTS14, ADAMTS13, CTRB2, HGF, GZMH, TINAGL1, CAPN3, ECE2, CASP14, CAPN13, CASP8	154	549	12983	1.9963	0.999961	0.920848	33.0576
SP_PIR_KEYWORDS	zymogen	7	2.94118	0.0296664	ACR, ADAMTS14, CASP14, ADAMTS13, CTRB2, CASP8, GZMH	218	206	19235	2.99824	0.999931	0.549797	33.3694
GOTERM_MF_FAT	GO:0008233~peptidase activity	13	5.46218	0.0387688	ACR, AGBL3, ADAMTS14, ADAMTS13, CTRB2, HGF, GZMH, TINAGL1, CAPN3, ECE2, CASP14, CAPN13, CASP8	154	574	12983	1.90935	0.999999	0.934669	41.7035
SP_PIR_KEYWORDS	Protease	11	4.62185	0.0492618	ACR, AGBL3, ECE2, ADAMTS14, CASP14, ADAMTS13, CAPN13, CTRB2, CASP8, GZMH, CAPN3	218	484	19235	2.00532	1	0.552112	49.3914
INTERPRO	IPR000169:Peptidase, cysteine peptidase active site	3	1.2605	0.063893	CAPN13, TINAGL1, CAPN3	192	36	16659	7.23047	1	0.993007	60.8198
SP_PIR_KEYWORDS	hydrolase	25	10.5042	0.0724876	ACR, LPPR2, ALPPL2, ACHE, ADAMTS14, ADAMTS13, PTPN21, ABHD1, ALPP, PSPH, ECE2, PLCH2, CASP8, AGBL3, CTRB2, CECR1, SERHL, GZMH, CAPN3, SERHL2, CASP14, CAPN13, ERN2, CTDP1, PLA2G5	218	1555	19235	1.41855	1	0.601622	63.7412
GOTERM_MF_FAT	GO:0008234~cysteine-type peptidase activity	5	2.10084	0.0853132	CASP14, CAPN13, CASP8, TINAGL1, CAPN3	154	141	12983	2.98955	1	0.967233	70.3882
SP_PIR_KEYWORDS	thiol protease	4	1.68067	0.170433	CASP14, CAPN13, CASP8, CAPN3	218	126	19235	2.80108	1	0.808051	91.9466
GOTERM_BP_FAT	GO:0006508~proteolysis	16	6.72269	0.256747	ACR, AGBL3, ANAPC5, ADAMTS14, ADAMTS13, CTRB2, MARCH7, HGF, TINAGL1, GZMH, CAPN3, UBE2O, ECE2, CASP14, CAPN13, CASP8	160	1054	13528	1.28349	1	0.988774	99.2445
Annotation Cluster 7	Enrichment Score: 1.3037666639839567
Category	Term	Count	%	PValue	Genes	List Total	Pop Hits	Pop Total	Fold Enrichment	Bonferroni	Benjamini	FDR
GOTERM_BP_FAT	GO:0007267~cell-cell signaling	18	7.56303	0.000694746	ACHE, DRD3, SYT5, OMP, GRIN1, EXOC3L, HGF, CCL5, GHRHR, CCL17, SLC17A7, ECE2, SSTR3, HTR6, CHRNA4, CACNA1E, FGF3, NPFF	160	600	13528	2.5365	0.619939	0.619939	1.13779
GOTERM_BP_FAT	GO:0019226~transmission of nerve impulse	12	5.04202	0.00284362	SLC17A7, CLCN1, ACHE, DRD3, SYT5, OMP, HTR6, GRIN1, CHRNA4, CACNA1E, CLDN11, NPFF	160	350	13528	2.89886	0.981012	0.862204	4.58052
GOTERM_BP_FAT	GO:0007268~synaptic transmission	10	4.20168	0.00867106	SLC17A7, ACHE, DRD3, SYT5, OMP, HTR6, GRIN1, CHRNA4, CACNA1E, NPFF	160	298	13528	2.83725	0.999995	0.911482	13.3587
GOTERM_CC_FAT	GO:0030135~coated vesicle	6	2.52101	0.0393481	SLC17A7, EPN3, SYT5, GRIN1, SYT9, COPE	151	159	12782	3.1943	0.999951	0.757434	40.5781
GOTERM_CC_FAT	GO:0008021~synaptic vesicle	4	1.68067	0.0599157	SLC17A7, SYT5, GRIN1, SYT9	151	76	12782	4.45521	1	0.78262	55.1179
GOTERM_CC_FAT	GO:0030136~clathrin-coated vesicle	5	2.10084	0.069826	SLC17A7, EPN3, SYT5, GRIN1, SYT9	151	132	12782	3.2064	1	0.774604	60.8804
SP_PIR_KEYWORDS	cell junction	9	3.78151	0.0835866	SLC17A7, CADM3, ACHE, PANX2, SYT5, GRIN1, CHRNA4, SYT9, CLDN11	218	399	19235	1.99024	1	0.616016	69.1733
GOTERM_CC_FAT	GO:0030054~cell junction	11	4.62185	0.0839068	SLC17A7, CADM3, ACHE, PANX2, SYT5, S100A7, BAI1, GRIN1, CHRNA4, SYT9, CLDN11	151	518	12782	1.79757	1	0.786937	67.9004
SP_PIR_KEYWORDS	synapse	6	2.52101	0.094109	SLC17A7, ACHE, SYT5, GRIN1, CHRNA4, SYT9	218	213	19235	2.48546	1	0.649244	73.6178
SP_PIR_KEYWORDS	cytoplasmic vesicle	6	2.52101	0.13124	SLC17A7, EPN3, SPACA3, SYT5, SYT9, COPE	218	238	19235	2.22439	1	0.742239	84.994
GOTERM_CC_FAT	GO:0044456~synapse part	5	2.10084	0.327007	SLC17A7, SYT5, GRIN1, CHRNA4, SYT9	151	246	12782	1.72051	1	0.933937	99.4112
GOTERM_BP_FAT	GO:0050877~neurological system process	17	7.14286	0.348364	CLCN1, ACHE, DRD3, SYT5, OMP, GRIN1, CLDN11, OTOS, OR10H2, SLC17A7, OR4C15, HTR6, OR51B5, CHRNA4, CACNA1E, NPFF, NYX	160	1210	13528	1.18789	1	0.992751	99.9134
GOTERM_CC_FAT	GO:0045202~synapse	6	2.52101	0.404166	SLC17A7, ACHE, SYT5, GRIN1, CHRNA4, SYT9	151	355	12782	1.43069	1	0.959131	99.8786
Annotation Cluster 8	Enrichment Score: 1.2358451251039724
Category	Term	Count	%	PValue	Genes	List Total	Pop Hits	Pop Total	Fold Enrichment	Bonferroni	Benjamini	FDR
GOTERM_CC_FAT	GO:0045095~keratin filament	5	2.10084	0.0198694	KRT18, KRTAP4-5, KRT14, KRT3, KRT85	151	88	12782	4.8096	0.992967	0.562287	22.9123
UP_SEQ_FEATURE	region of interest:Coil 2	4	1.68067	0.0362603	KRT18, KRT14, KRT3, KRT85	218	64	19113	5.47964	1	0.963492	42.8092
UP_SEQ_FEATURE	region of interest:Linker 12	4	1.68067	0.0362603	KRT18, KRT14, KRT3, KRT85	218	64	19113	5.47964	1	0.963492	42.8092
UP_SEQ_FEATURE	region of interest:Coil 1A	4	1.68067	0.0453714	KRT18, KRT14, KRT3, KRT85	218	70	19113	5.00996	1	0.96418	50.4647
UP_SEQ_FEATURE	region of interest:Coil 1B	4	1.68067	0.0453714	KRT18, KRT14, KRT3, KRT85	218	70	19113	5.00996	1	0.96418	50.4647
UP_SEQ_FEATURE	region of interest:Linker 1	4	1.68067	0.0453714	KRT18, KRT14, KRT3, KRT85	218	70	19113	5.00996	1	0.96418	50.4647
UP_SEQ_FEATURE	region of interest:Rod	4	1.68067	0.0469902	KRT18, KRT14, KRT3, KRT85	218	71	19113	4.9394	1	0.956596	51.7204
PIR_SUPERFAMILY	PIRSF002282:cytoskeletal keratin	4	1.68067	0.0479274	KRT18, KRT14, KRT3, KRT85	100	61	7396	4.84984	0.995495	0.834841	42.5872
INTERPRO	IPR016044:Filament	4	1.68067	0.0497657	KRT18, KRT14, KRT3, KRT85	192	72	16659	4.82031	1	0.996835	51.5398
INTERPRO	IPR018039:Intermediate filament protein, conserved site	4	1.68067	0.0497657	KRT18, KRT14, KRT3, KRT85	192	72	16659	4.82031	1	0.996835	51.5398
UP_SEQ_FEATURE	region of interest:Head	4	1.68067	0.0503121	KRT18, KRT14, KRT3, KRT85	218	73	19113	4.80407	1	0.94199	54.2048
INTERPRO	IPR001664:Intermediate filament protein	4	1.68067	0.0514763	KRT18, KRT14, KRT3, KRT85	192	73	16659	4.75428	1	0.991494	52.7632
UP_SEQ_FEATURE	region of interest:Tail	4	1.68067	0.0537454	KRT18, KRT14, KRT3, KRT85	218	75	19113	4.67596	1	0.940944	56.6465
SP_PIR_KEYWORDS	Intermediate filament	4	1.68067	0.0582072	KRT18, KRT14, KRT3, KRT85	218	78	19235	4.52482	1	0.56358	55.4473
SP_PIR_KEYWORDS	keratin	5	2.10084	0.0803998	KRT18, KRTAP4-5, KRT14, KRT3, KRT85	218	144	19235	3.06368	1	0.613998	67.6962
GOTERM_CC_FAT	GO:0005882~intermediate filament	5	2.10084	0.168249	KRT18, KRTAP4-5, KRT14, KRT3, KRT85	151	183	12782	2.31281	1	0.814609	90.8249
GOTERM_CC_FAT	GO:0045111~intermediate filament cytoskeleton	5	2.10084	0.177435	KRT18, KRTAP4-5, KRT14, KRT3, KRT85	151	187	12782	2.26334	1	0.810554	92.0554
GOTERM_MF_FAT	GO:0005198~structural molecule activity	11	4.62185	0.214832	TNNT2, ANK1, KRT18, SPRR1A, KRT14, ACTL6B, KRT3, CLDN11, TINAGL1, KRT85, COPE	154	634	12983	1.46271	1	0.959614	96.3145
Annotation Cluster 9	Enrichment Score: 1.204273843746921
Category	Term	Count	%	PValue	Genes	List Total	Pop Hits	Pop Total	Fold Enrichment	Bonferroni	Benjamini	FDR
GOTERM_BP_FAT	GO:0050768~negative regulation of neurogenesis	4	1.68067	0.0157622	DRD3, TLX2, RUFY3, THY1	160	45	13528	7.51556	1	0.914334	23.0176
GOTERM_BP_FAT	GO:0010721~negative regulation of cell development	4	1.68067	0.0187296	DRD3, TLX2, RUFY3, THY1	160	48	13528	7.04583	1	0.90861	26.7514
GOTERM_BP_FAT	GO:0051129~negative regulation of cellular component organization	6	2.52101	0.0261132	VIL1, TLX2, ADIPOQ, RUFY3, MAP6D1, THY1	160	142	13528	3.57254	1	0.94118	35.317
GOTERM_BP_FAT	GO:0045596~negative regulation of cell differentiation	7	2.94118	0.0422921	ISL2, DRD3, RBM15, TLX2, ADIPOQ, RUFY3, THY1	160	216	13528	2.74005	1	0.918432	50.9093
GOTERM_BP_FAT	GO:0031345~negative regulation of cell projection organization	3	1.2605	0.0425032	TLX2, RUFY3, THY1	160	28	13528	9.05893	1	0.910931	51.0871
GOTERM_BP_FAT	GO:0050767~regulation of neurogenesis	6	2.52101	0.0462184	ISL2, DRD3, GRIN1, TLX2, RUFY3, THY1	160	166	13528	3.05602	1	0.912808	54.12
GOTERM_BP_FAT	GO:0010975~regulation of neuron projection development	4	1.68067	0.0492561	GRIN1, TLX2, RUFY3, THY1	160	70	13528	4.83143	1	0.89649	56.4676
GOTERM_BP_FAT	GO:0010769~regulation of cell morphogenesis involved in differentiation	4	1.68067	0.0620884	GRIN1, TLX2, RUFY3, THY1	160	77	13528	4.39221	1	0.933052	65.195
GOTERM_BP_FAT	GO:0022604~regulation of cell morphogenesis	5	2.10084	0.0686657	GRIN1, MYH14, TLX2, RUFY3, THY1	160	131	13528	3.2271	1	0.92616	69.0031
GOTERM_BP_FAT	GO:0045664~regulation of neuron differentiation	5	2.10084	0.0717393	ISL2, GRIN1, TLX2, RUFY3, THY1	160	133	13528	3.17857	1	0.929844	70.6451
GOTERM_BP_FAT	GO:0051960~regulation of nervous system development	6	2.52101	0.0763201	ISL2, DRD3, GRIN1, TLX2, RUFY3, THY1	160	192	13528	2.64219	1	0.936883	72.9414
GOTERM_BP_FAT	GO:0031344~regulation of cell projection organization	4	1.68067	0.0872633	GRIN1, TLX2, RUFY3, THY1	160	89	13528	3.8	1	0.944349	77.7627
GOTERM_BP_FAT	GO:0060284~regulation of cell development	6	2.52101	0.0943031	ISL2, DRD3, GRIN1, TLX2, RUFY3, THY1	160	205	13528	2.47463	1	0.946794	80.4244
GOTERM_CC_FAT	GO:0030426~growth cone	3	1.2605	0.132114	MYH14, RUFY3, THY1	151	54	12782	4.70272	1	0.826213	84.0745
GOTERM_CC_FAT	GO:0030427~site of polarized growth	3	1.2605	0.136093	MYH14, RUFY3, THY1	151	55	12782	4.61722	1	0.79217	84.9959
GOTERM_BP_FAT	GO:0050770~regulation of axonogenesis	3	1.2605	0.144502	GRIN1, RUFY3, THY1	160	57	13528	4.45	1	0.969925	92.3444
GOTERM_CC_FAT	GO:0043005~neuron projection	7	2.94118	0.213906	SEMA6A, SYT5, GRIN1, CHRNA4, MYH14, RUFY3, THY1	151	342	12782	1.73258	1	0.843975	95.5874
Annotation Cluster 10	Enrichment Score: 1.1613597489871033
Category	Term	Count	%	PValue	Genes	List Total	Pop Hits	Pop Total	Fold Enrichment	Bonferroni	Benjamini	FDR
GOTERM_BP_FAT	GO:0030001~metal ion transport	13	5.46218	0.00881163	FTMT, SLC8A2, KCNAB1, GRIN1, KCTD7, SLC10A1, SLC34A2, SLC17A7, CHRNA4, CACNA1E, NALCN, SLC30A10, SLC39A4	160	465	13528	2.36376	0.999996	0.871697	13.5607
GOTERM_BP_FAT	GO:0006812~cation transport	13	5.46218	0.0299994	FTMT, SLC8A2, KCNAB1, GRIN1, KCTD7, SLC10A1, SLC34A2, SLC17A7, CHRNA4, CACNA1E, NALCN, SLC30A10, SLC39A4	160	553	13528	1.98761	1	0.917423	39.4382
SP_PIR_KEYWORDS	ion transport	13	5.46218	0.0314913	CLCN1, SLC8A2, KCNAB1, SLC22A12, GRIN1, SLC10A1, SLC34A2, SLC17A7, CHRNA4, CACNA1E, NALCN, SLC30A10, SLC39A4	218	578	19235	1.9845	0.999962	0.542837	35.0391
SP_PIR_KEYWORDS	Sodium transport	5	2.10084	0.0424831	SLC17A7, SLC8A2, NALCN, SLC10A1, SLC34A2	218	116	19235	3.80319	0.999999	0.556057	44.3043
SP_PIR_KEYWORDS	Sodium	5	2.10084	0.0424831	SLC17A7, SLC8A2, NALCN, SLC10A1, SLC34A2	218	116	19235	3.80319	0.999999	0.556057	44.3043
GOTERM_MF_FAT	GO:0031402~sodium ion binding	5	2.10084	0.0495015	SLC17A7, SLC8A2, NALCN, SLC10A1, SLC34A2	154	117	12983	3.60279	1	0.946023	49.986
GOTERM_BP_FAT	GO:0006814~sodium ion transport	5	2.10084	0.0671551	SLC17A7, SLC8A2, NALCN, SLC10A1, SLC34A2	160	130	13528	3.25192	1	0.931981	68.1648
GOTERM_BP_FAT	GO:0006820~anion transport	5	2.10084	0.0882231	SLC17A7, CLCN1, SLC22A12, SLC10A1, SLC34A2	160	143	13528	2.95629	1	0.942559	78.1446
GOTERM_MF_FAT	GO:0015294~solute:cation symporter activity	4	1.68067	0.101806	SLC17A7, SLC35A2, SLC10A1, SLC34A2	154	95	12983	3.54969	1	0.965524	76.8997
GOTERM_MF_FAT	GO:0031420~alkali metal ion binding	6	2.52101	0.13225	SLC17A7, SLC8A2, KCNAB1, NALCN, SLC10A1, SLC34A2	154	228	12983	2.21856	1	0.976821	85.5709
GOTERM_BP_FAT	GO:0015672~monovalent inorganic cation transport	7	2.94118	0.172018	SLC17A7, SLC8A2, KCNAB1, NALCN, KCTD7, SLC10A1, SLC34A2	160	318	13528	1.86116	1	0.980194	95.5311
GOTERM_MF_FAT	GO:0015293~symporter activity	4	1.68067	0.219243	SLC17A7, SLC35A2, SLC10A1, SLC34A2	154	137	12983	2.46147	1	0.957676	96.5872
SP_PIR_KEYWORDS	Symport	3	1.2605	0.356931	SLC17A7, SLC10A1, SLC34A2	218	111	19235	2.3847	1	0.918496	99.74
Annotation Cluster 11	Enrichment Score: 1.0615394150289816
Category	Term	Count	%	PValue	Genes	List Total	Pop Hits	Pop Total	Fold Enrichment	Bonferroni	Benjamini	FDR
GOTERM_BP_FAT	GO:0008544~epidermis development	6	2.52101	0.0655672	ELF3, CASP14, S100A7, SPRR1A, KRT14, KRT85	160	184	13528	2.75707	1	0.932601	67.2607
GOTERM_BP_FAT	GO:0030855~epithelial cell differentiation	5	2.10084	0.0780942	ELF3, S100A7, SPRR1A, KRT14, KRT3	160	137	13528	3.08577	1	0.936749	73.7845
GOTERM_BP_FAT	GO:0007398~ectoderm development	6	2.52101	0.0855328	ELF3, CASP14, S100A7, SPRR1A, KRT14, KRT85	160	199	13528	2.54925	1	0.944674	77.0582
GOTERM_BP_FAT	GO:0060429~epithelium development	6	2.52101	0.12954	ELF3, S100A7, SPRR1A, KRT14, CASP8, KRT3	160	227	13528	2.2348	1	0.966224	89.8152
Annotation Cluster 12	Enrichment Score: 1.0197380654665535
Category	Term	Count	%	PValue	Genes	List Total	Pop Hits	Pop Total	Fold Enrichment	Bonferroni	Benjamini	FDR
UP_SEQ_FEATURE	domain:TSP type-1 4	3	1.2605	0.0480995	ADAMTS14, ADAMTS13, BAI1	218	31	19113	8.48461	1	0.947417	52.5638
UP_SEQ_FEATURE	domain:TSP type-1 3	3	1.2605	0.062828	ADAMTS14, ADAMTS13, BAI1	218	36	19113	7.30619	1	0.935221	62.5327
UP_SEQ_FEATURE	domain:TSP type-1 1	3	1.2605	0.0890158	ADAMTS14, ADAMTS13, BAI1	218	44	19113	5.97779	1	0.970347	75.5973
UP_SEQ_FEATURE	domain:TSP type-1 2	3	1.2605	0.0890158	ADAMTS14, ADAMTS13, BAI1	218	44	19113	5.97779	1	0.970347	75.5973
INTERPRO	IPR000884:Thrombospondin, type 1 repeat	3	1.2605	0.170963	ADAMTS14, ADAMTS13, BAI1	192	65	16659	4.00457	1	0.999787	93.0105
SMART	SM00209:TSP1	3	1.2605	0.185969	ADAMTS14, ADAMTS13, BAI1	111	65	9079	3.77505	1	0.997914	90.5764
Annotation Cluster 13	Enrichment Score: 0.9987423983220347
Category	Term	Count	%	PValue	Genes	List Total	Pop Hits	Pop Total	Fold Enrichment	Bonferroni	Benjamini	FDR
GOTERM_BP_FAT	GO:0051349~positive regulation of lyase activity	5	2.10084	0.0050638	ACR, FTMT, DRD3, GHRHR, GPR3	160	59	13528	7.16525	0.999147	0.905161	8.019
GOTERM_BP_FAT	GO:0007190~activation of adenylate cyclase activity	4	1.68067	0.0267766	ACR, DRD3, GHRHR, GPR3	160	55	13528	6.14909	1	0.932704	36.0387
GOTERM_BP_FAT	GO:0045762~positive regulation of adenylate cyclase activity	4	1.68067	0.0280546	ACR, DRD3, GHRHR, GPR3	160	56	13528	6.03929	1	0.928687	37.4076
GOTERM_BP_FAT	GO:0031281~positive regulation of cyclase activity	4	1.68067	0.0293646	ACR, DRD3, GHRHR, GPR3	160	57	13528	5.93333	1	0.925203	38.7823
GOTERM_BP_FAT	GO:0051339~regulation of lyase activity	5	2.10084	0.0311798	ACR, FTMT, DRD3, GHRHR, GPR3	160	101	13528	4.18564	1	0.889713	40.6403
GOTERM_BP_FAT	GO:0030808~regulation of nucleotide biosynthetic process	5	2.10084	0.0407067	ACR, DRD3, GUCY1A3, GHRHR, GPR3	160	110	13528	3.84318	1	0.919152	49.554
GOTERM_BP_FAT	GO:0030802~regulation of cyclic nucleotide biosynthetic process	5	2.10084	0.0407067	ACR, DRD3, GUCY1A3, GHRHR, GPR3	160	110	13528	3.84318	1	0.919152	49.554
GOTERM_BP_FAT	GO:0030799~regulation of cyclic nucleotide metabolic process	5	2.10084	0.0442111	ACR, DRD3, GUCY1A3, GHRHR, GPR3	160	113	13528	3.74115	1	0.91116	52.504
GOTERM_BP_FAT	GO:0007187~G-protein signaling, coupled to cyclic nucleotide second messenger	5	2.10084	0.0466388	SSTR3, DRD3, HTR6, GHRHR, GPR3	160	115	13528	3.67609	1	0.906932	54.4518
GOTERM_BP_FAT	GO:0006140~regulation of nucleotide metabolic process	5	2.10084	0.0478799	ACR, DRD3, GUCY1A3, GHRHR, GPR3	160	116	13528	3.6444	1	0.905114	55.4184
GOTERM_BP_FAT	GO:0019935~cyclic-nucleotide-mediated signaling	5	2.10084	0.0671551	SSTR3, DRD3, HTR6, GHRHR, GPR3	160	130	13528	3.25192	1	0.931981	68.1648
GOTERM_BP_FAT	GO:0007189~activation of adenylate cyclase activity by G-protein signaling pathway	3	1.2605	0.0801218	DRD3, GHRHR, GPR3	160	40	13528	6.34125	1	0.937206	74.7179
GOTERM_BP_FAT	GO:0010579~positive regulation of adenylate cyclase activity by G-protein signaling pathway	3	1.2605	0.0801218	DRD3, GHRHR, GPR3	160	40	13528	6.34125	1	0.937206	74.7179
GOTERM_BP_FAT	GO:0010578~regulation of adenylate cyclase activity involved in G-protein signaling	3	1.2605	0.0801218	DRD3, GHRHR, GPR3	160	40	13528	6.34125	1	0.937206	74.7179
GOTERM_BP_FAT	GO:0045761~regulation of adenylate cyclase activity	4	1.68067	0.103638	ACR, DRD3, GHRHR, GPR3	160	96	13528	3.52292	1	0.958119	83.4943
GOTERM_BP_FAT	GO:0031279~regulation of cyclase activity	4	1.68067	0.111002	ACR, DRD3, GHRHR, GPR3	160	99	13528	3.41616	1	0.964652	85.5908
GOTERM_BP_FAT	GO:0030817~regulation of cAMP biosynthetic process	4	1.68067	0.116021	ACR, DRD3, GHRHR, GPR3	160	101	13528	3.34851	1	0.965471	86.8732
GOTERM_BP_FAT	GO:0030814~regulation of cAMP metabolic process	4	1.68067	0.121124	ACR, DRD3, GHRHR, GPR3	160	103	13528	3.2835	1	0.961906	88.0667
GOTERM_BP_FAT	GO:0044093~positive regulation of molecular function	10	4.20168	0.252258	ACR, TNNT2, FTMT, SP100, DRD3, ANAPC5, HGF, GHRHR, GPR3, THY1	160	586	13528	1.44283	1	0.989397	99.1657
GOTERM_BP_FAT	GO:0007188~G-protein signaling, coupled to cAMP nucleotide second messenger	3	1.2605	0.263865	DRD3, GHRHR, GPR3	160	85	13528	2.98412	1	0.989289	99.3552
GOTERM_BP_FAT	GO:0043085~positive regulation of catalytic activity	9	3.78151	0.268282	ACR, TNNT2, FTMT, DRD3, ANAPC5, HGF, GHRHR, GPR3, THY1	160	520	13528	1.46337	1	0.988166	99.416
GOTERM_BP_FAT	GO:0019932~second-messenger-mediated signaling	5	2.10084	0.298819	SSTR3, DRD3, HTR6, GHRHR, GPR3	160	235	13528	1.79894	1	0.990961	99.7106
GOTERM_BP_FAT	GO:0019933~cAMP-mediated signaling	3	1.2605	0.307418	DRD3, GHRHR, GPR3	160	95	13528	2.67	1	0.990823	99.7638
GOTERM_BP_FAT	GO:0044092~negative regulation of molecular function	5	2.10084	0.555246	TNNT2, SP100, DRD3, ANAPC5, THY1	160	334	13528	1.26572	1	0.998033	99.9998
GOTERM_BP_FAT	GO:0043086~negative regulation of catalytic activity	4	1.68067	0.635759	TNNT2, DRD3, ANAPC5, THY1	160	277	13528	1.22094	1	0.999145	100
GOTERM_BP_FAT	GO:0008284~positive regulation of cell proliferation	5	2.10084	0.721553	FTMT, HMX2, DRD3, TBC1D8, GHRHR	160	414	13528	1.02114	1	0.999765	100
GOTERM_BP_FAT	GO:0007242~intracellular signaling cascade	13	5.46218	0.813401	C9ORF86, SP100, DRD3, HGF, GHRHR, STK3, GPR3, SSTR3, PLCH2, HTR6, GUCY1A3, RHEB, GML	160	1256	13528	0.875119	1	0.99995	100
Annotation Cluster 14	Enrichment Score: 0.9959226457538367
Category	Term	Count	%	PValue	Genes	List Total	Pop Hits	Pop Total	Fold Enrichment	Bonferroni	Benjamini	FDR
SP_PIR_KEYWORDS	gpi-anchor	6	2.52101	0.0141841	ALPPL2, ACHE, GML, ALPP, GFRA2, THY1	218	126	19235	4.20162	0.989357	0.47742	17.5184
SP_PIR_KEYWORDS	phosphatidylinositol linkage	3	1.2605	0.0475557	ALPPL2, ACHE, ALPP	218	31	19235	8.53877	1	0.557573	48.1532
SP_PIR_KEYWORDS	lipoprotein	13	5.46218	0.0608011	CYB5R3, ACHE, ALPPL2, NPBWR2, ALPP, THY1, SLA, GPR3, ANK1, RHEB, GML, GFRA2, MAP6D1	218	642	19235	1.78667	1	0.56445	57.0735
GOTERM_CC_FAT	GO:0031225~anchored to membrane	6	2.52101	0.11709	ALPPL2, ACHE, GML, ALPP, GFRA2, THY1	151	220	12782	2.30861	1	0.853754	80.1054
UP_SEQ_FEATURE	propeptide:Removed in mature form	5	2.10084	0.263283	ALPPL2, RHEB, ALPP, GFRA2, THY1	218	229	19113	1.91429	1	0.999326	99.0174
GOTERM_CC_FAT	GO:0019898~extrinsic to membrane	5	2.10084	0.836769	SPRY3, ACHE, APC2, GML, GFRA2	151	494	12782	0.856771	1	0.99898	100
Annotation Cluster 15	Enrichment Score: 0.9298789334214166
Category	Term	Count	%	PValue	Genes	List Total	Pop Hits	Pop Total	Fold Enrichment	Bonferroni	Benjamini	FDR
SP_PIR_KEYWORDS	glycoprotein	68	28.5714	0.00241491	CGB1, ALPPL2, CADM3, SLC22A12, PCDHGA7, RNF215, AMN, PDCD1, GHRHR, PSG11, CDH22, OR4C15, CHRNA4, CREB3L3, FGF3, MATN4, OLFML2B, PLXNB3, NPBWR2, CECR1, CHST5, GZMH, THY1, SLC34A2, CHGA, SSTR3, KRT18, C19ORF36, HTR6, ACR, LPPR2, ACHE, ADAMTS14, DRD3, PANX2, ADAMTS13, MFSD4, ABHD1, ALPP, CCL5, GPR3, LINGO4, ECE2, TNR, BAI1, TMEM87B, TMEM30B, B4GALNT4, GPR20, SLC39A4, GML, LFNG, NYX, TMC8, SLC8A2, GR…	218	4318	19235	1.38951	0.536463	0.319165	3.20709
UP_SEQ_FEATURE	glycosylation site:N-linked (GlcNAc...)	60	25.2101	0.0292883	CGB1, ALPPL2, CADM3, SLC22A12, PCDHGA7, RNF215, AMN, PDCD1, GHRHR, PSG11, CDH22, OR4C15, CHRNA4, CREB3L3, FGF3, MATN4, OLFML2B, PLXNB3, NPBWR2, CECR1, CHST5, GZMH, THY1, SLC34A2, C19ORF36, SSTR3, ACR, LPPR2, ACHE, ADAMTS14, DRD3, PANX2, ADAMTS13, MFSD4, ABHD1, ALPP, GPR3, LINGO4, ECE2, TNR, BAI1, TMEM87B, TMEM30B, B4GALNT4, GPR20, SLC39A4, LFNG, NYX, TMC8, SLC8A2, GRIN1, TINAGL1, SLC10A1, OR10H2,…	218	4129	19113	1.27403	1	0.952393	36.2195
SP_PIR_KEYWORDS	cell membrane	34	14.2857	0.0522439	ALPPL2, CADM3, ACHE, APC2, DRD3, PANX2, SLC22A12, PCDHGA7, CLDN11, ALPP, GHRHR, GPR3, CDH22, OR4C15, PLCH2, BAI1, OR51B5, CHRNA4, GML, SLC39A4, GPR20, TUB, GRIN1, NPBWR2, OR10H2, THY1, LMBR1L, SSTR3, FCAR, HTR6, RHEB, SLC30A10, GPR31, GFRA2	218	2194	19235	1.36734	1	0.556269	51.4901
UP_SEQ_FEATURE	topological domain:Cytoplasmic	48	20.1681	0.0738014	CLCN1, CADM3, DRD3, PANX2, SYT5, PCDHGA7, SYT9, RNF215, CLDN11, AMN, PDCD1, GHRHR, GPR3, CDH22, LINGO4, ECE2, PRRG3, OR4C15, BAI1, SEC22A, OR51B5, CHRNA4, B4GALNT4, CREB3L3, NALCN, GPR20, SLC39A4, LFNG, SPACA3, TMC8, SLC8A2, NPBWR2, GRIN1, PLXNB3, CHST5, OR10H2, SLC34A2, SLC17A7, LMBR1L, SEMA6A, SSTR3, FCAR, HTR6, PTTG1IP, ERN2, CACNA1E, SLC30A10, GPR31	218	3374	19113	1.24729	1	0.952825	68.648
GOTERM_CC_FAT	GO:0005886~plasma membrane	52	21.8487	0.133633	CYB5R3, ALPPL2, CADM3, S100A7, SLC22A12, SYT5, PCDHGA7, SYT9, GHRHR, PDCD1, CDH22, ANK1, OR4C15, CASP8, CHRNA4, PLXNB3, NPBWR2, SLC34A2, THY1, SSTR3, HTR6, NRSN2, SLC30A10, PLA2G5, COPE, CLCN1, ACHE, HDLBP, APC2, DRD3, PANX2, CLDN11, ALPP, GPR3, PLCH2, BAI1, OR51B5, GML, SLC39A4, GPR20, GRIN1, KCTD7, SLC10A1, OR10H2, SLC17A7, LMBR1L, FCAR, RHEB, CACNA1E, GK, GFRA2, GPR31	151	3777	12782	1.16541	1	0.814965	84.4323
UP_SEQ_FEATURE	topological domain:Extracellular	38	15.9664	0.136383	CADM3, DRD3, PANX2, PCDHGA7, RNF215, CLDN11, AMN, PDCD1, GHRHR, GPR3, CDH22, LINGO4, PRRG3, OR4C15, BAI1, OR51B5, CHRNA4, TMEM87B, NALCN, SLC39A4, GPR20, SPACA3, SLC8A2, NPBWR2, GRIN1, PLXNB3, OR10H2, SLC34A2, SLC17A7, SEMA6A, LMBR1L, SSTR3, FCAR, HTR6, PTTG1IP, CACNA1E, SLC30A10, GPR31	218	2719	19113	1.22531	1	0.989651	89.1207
SP_PIR_KEYWORDS	membrane	77	32.3529	0.235349	CYB5R3, ALPPL2, CADM3, CYP11B1, SYT5, SLC22A12, SYT9, PCDHGA7, RNF215, AMN, SLC35A2, PDCD1, GHRHR, TMEM175, SPRY3, CDH22, OR4C15, ANK1, CHRNA4, CREB3L3, SCD5, NALCN, TUB, SPACA3, NPBWR2, PLXNB3, CHST5, THY1, SLC34A2, SSTR3, HTR6, ERN2, NRSN2, SLC30A10, COPE, CLCN1, LPPR2, ACHE, APC2, DRD3, PANX2, MFSD4, ABHD1, CLDN11, ALPP, GPR3, LINGO4, PRRG3, ECE2, POM121, PLCH2, BAI1, OR51B5, SEC22A, TMEM87B, …	218	6256	19235	1.086	1	0.856201	97.3154
UP_SEQ_FEATURE	transmembrane region	61	25.6303	0.276649	CADM3, SYT5, SLC22A12, SYT9, PCDHGA7, RNF215, AMN, SLC35A2, PDCD1, GHRHR, TMEM175, CDH22, OR4C15, CHRNA4, CREB3L3, SCD5, NALCN, SPACA3, PLXNB3, NPBWR2, CHST5, SLC34A2, SSTR3, HTR6, ERN2, NRSN2, SLC30A10, CLCN1, LPPR2, DRD3, PANX2, MFSD4, CLDN11, ABHD1, ALPP, GPR3, LINGO4, PRRG3, ECE2, POM121, BAI1, OR51B5, SEC22A, TMEM87B, TMEM30B, B4GALNT4, GPR20, SLC39A4, LFNG, TMC8, SLC8A2, GRIN1, SLC10A1, OR1…	218	4911	19113	1.08901	1	0.999121	99.2551
SP_PIR_KEYWORDS	transmembrane	61	25.6303	0.295157	CADM3, SYT5, SLC22A12, SYT9, PCDHGA7, RNF215, AMN, SLC35A2, PDCD1, GHRHR, TMEM175, CDH22, OR4C15, CHRNA4, CREB3L3, SCD5, NALCN, SPACA3, PLXNB3, NPBWR2, CHST5, SLC34A2, SSTR3, HTR6, ERN2, NRSN2, SLC30A10, CLCN1, LPPR2, DRD3, PANX2, MFSD4, CLDN11, ABHD1, ALPP, GPR3, LINGO4, PRRG3, ECE2, POM121, BAI1, OR51B5, SEC22A, TMEM87B, TMEM30B, B4GALNT4, GPR20, SLC39A4, LFNG, TMC8, SLC8A2, GRIN1, SLC10A1, OR1…	218	4973	19235	1.0823	1	0.887069	99.1046
GOTERM_CC_FAT	GO:0031224~intrinsic to membrane	68	28.5714	0.360546	ALPPL2, CADM3, KCNAB1, SYT5, SLC22A12, SYT9, PCDHGA7, RNF215, AMN, SLC35A2, PDCD1, GHRHR, TMEM175, CDH22, OR4C15, CHRNA4, CREB3L3, SCD5, NALCN, SPACA3, PLXNB3, NPBWR2, CHST5, THY1, SLC34A2, SSTR3, HTR6, ERN2, NRSN2, SLC30A10, CLCN1, LPPR2, ACHE, DRD3, PANX2, MFSD4, CLDN11, ABHD1, ALPP, GPR3, LINGO4, PRRG3, ECE2, POM121, BAI1, OR51B5, SEC22A, TMEM87B, TMEM30B, B4GALNT4, GPR20, SLC39A4, GML, LFNG, …	151	5485	12782	1.04943	1	0.945329	99.6966
SP_PIR_KEYWORDS	receptor	20	8.40336	0.423764	DRD3, PLXNB3, GRIN1, NPBWR2, RORC, PTPN21, GHRHR, GPR3, OR10H2, LMBR1L, OR4C15, SSTR3, FCAR, HTR6, BAI1, OR51B5, CHRNA4, GPR20, GFRA2, GPR31	218	1583	19235	1.11477	1	0.943508	99.9408
GOTERM_CC_FAT	GO:0016021~integral to membrane	64	26.8908	0.475669	CADM3, KCNAB1, SYT5, SLC22A12, SYT9, PCDHGA7, RNF215, AMN, SLC35A2, PDCD1, GHRHR, TMEM175, CDH22, OR4C15, CHRNA4, CREB3L3, SCD5, NALCN, SPACA3, PLXNB3, NPBWR2, CHST5, THY1, SLC34A2, SSTR3, HTR6, ERN2, NRSN2, SLC30A10, CLCN1, LPPR2, DRD3, PANX2, MFSD4, CLDN11, ABHD1, ALPP, GPR3, LINGO4, PRRG3, ECE2, POM121, BAI1, OR51B5, SEC22A, TMEM87B, TMEM30B, B4GALNT4, GPR20, SLC39A4, LFNG, TMC8, SLC8A2, GRIN1…	151	5297	12782	1.02276	1	0.973333	99.9769
Annotation Cluster 16	Enrichment Score: 0.8227383365203932
Category	Term	Count	%	PValue	Genes	List Total	Pop Hits	Pop Total	Fold Enrichment	Bonferroni	Benjamini	FDR
GOTERM_BP_FAT	GO:0048878~chemical homeostasis	14	5.88235	0.00740484	FTMT, DRD3, CYP11B1, GRIN1, CLDN11, CCL5, ADIPOQ, USF2, GHRHR, SLC34A2, PYGM, CHRNA4, CACNA1E, SLC39A4	160	512	13528	2.31191	0.999968	0.924715	11.5184
GOTERM_BP_FAT	GO:0042592~homeostatic process	16	6.72269	0.0310606	FTMT, DRD3, SLC22A12, CYP11B1, GRIN1, CLDN11, CCL5, ADIPOQ, USF2, GHRHR, SLC34A2, PYGM, HBZ, CHRNA4, CACNA1E, SLC39A4	160	751	13528	1.80133	1	0.900906	40.52
GOTERM_BP_FAT	GO:0006873~cellular ion homeostasis	10	4.20168	0.0326141	FTMT, PYGM, DRD3, GRIN1, CHRNA4, CLDN11, SLC39A4, CCL5, ADIPOQ, SLC34A2	160	374	13528	2.2607	1	0.888963	42.0708
GOTERM_BP_FAT	GO:0055082~cellular chemical homeostasis	10	4.20168	0.0355537	FTMT, PYGM, DRD3, GRIN1, CHRNA4, CLDN11, SLC39A4, CCL5, ADIPOQ, SLC34A2	160	380	13528	2.225	1	0.898788	44.902
GOTERM_BP_FAT	GO:0019725~cellular homeostasis	11	4.62185	0.0484279	FTMT, PYGM, DRD3, SLC22A12, GRIN1, CHRNA4, CLDN11, SLC39A4, CCL5, ADIPOQ, SLC34A2	160	466	13528	1.99582	1	0.90007	55.839
GOTERM_BP_FAT	GO:0050801~ion homeostasis	10	4.20168	0.0523408	FTMT, PYGM, DRD3, GRIN1, CHRNA4, CLDN11, SLC39A4, CCL5, ADIPOQ, SLC34A2	160	409	13528	2.06724	1	0.903535	58.7357
GOTERM_BP_FAT	GO:0032101~regulation of response to external stimulus	5	2.10084	0.117877	DRD3, GRIN1, CCL5, SCGB1A1, ADIPOQ	160	159	13528	2.65881	1	0.9629	87.3197
GOTERM_BP_FAT	GO:0030005~cellular di-, tri-valent inorganic cation homeostasis	6	2.52101	0.12954	FTMT, PYGM, DRD3, GRIN1, SLC39A4, CCL5	160	227	13528	2.2348	1	0.966224	89.8152
GOTERM_BP_FAT	GO:0010033~response to organic substance	13	5.46218	0.141947	ACR, SP100, DRD3, GRIN1, CCL5, ADIPOQ, GHRHR, SLC34A2, PYGM, CASP8, CHRNA4, CREB3L3, PLA2G5	160	721	13528	1.52448	1	0.969604	91.9592
GOTERM_BP_FAT	GO:0055066~di-, tri-valent inorganic cation homeostasis	6	2.52101	0.150946	FTMT, PYGM, DRD3, GRIN1, SLC39A4, CCL5	160	239	13528	2.12259	1	0.973096	93.2406
GOTERM_BP_FAT	GO:0030003~cellular cation homeostasis	6	2.52101	0.179634	FTMT, PYGM, DRD3, GRIN1, SLC39A4, CCL5	160	254	13528	1.99724	1	0.981584	96.1618
GOTERM_BP_FAT	GO:0042391~regulation of membrane potential	4	1.68067	0.208975	GRIN1, CHRNA4, CLDN11, ADIPOQ	160	134	13528	2.52388	1	0.985563	97.8929
GOTERM_BP_FAT	GO:0055080~cation homeostasis	6	2.52101	0.246681	FTMT, PYGM, DRD3, GRIN1, SLC39A4, CCL5	160	286	13528	1.77378	1	0.989244	99.0572
GOTERM_BP_FAT	GO:0009719~response to endogenous stimulus	7	2.94118	0.341092	ACR, DRD3, GRIN1, CCL5, ADIPOQ, GHRHR, SLC34A2	160	405	13528	1.46136	1	0.99271	99.896
GOTERM_BP_FAT	GO:0006874~cellular calcium ion homeostasis	4	1.68067	0.363457	PYGM, DRD3, GRIN1, CCL5	160	183	13528	1.84809	1	0.993722	99.9411
GOTERM_BP_FAT	GO:0055074~calcium ion homeostasis	4	1.68067	0.384384	PYGM, DRD3, GRIN1, CCL5	160	188	13528	1.79894	1	0.994886	99.966
GOTERM_BP_FAT	GO:0007626~locomotory behavior	5	2.10084	0.402787	DRD3, GRIN1, CHRNA4, CCL5, CCL17	160	274	13528	1.54288	1	0.995275	99.9794
GOTERM_BP_FAT	GO:0006875~cellular metal ion homeostasis	4	1.68067	0.405543	PYGM, DRD3, GRIN1, CCL5	160	196	13528	1.72551	1	0.995124	99.9809
GOTERM_BP_FAT	GO:0055065~metal ion homeostasis	4	1.68067	0.434038	PYGM, DRD3, GRIN1, CCL5	160	205	13528	1.64976	1	0.995604	99.9915
GOTERM_BP_FAT	GO:0007610~behavior	5	2.10084	0.806328	DRD3, GRIN1, CHRNA4, CCL5, CCL17	160	469	13528	0.901386	1	0.999943	100
GOTERM_CC_FAT	GO:0000267~cell fraction	9	3.78151	0.946026	SLC17A7, PYGM, DRD3, GRIN1, CHRNA4, CCL5, GHRHR, NPFF, SLC10A1	151	1083	12782	0.703454	1	0.999924	100
Annotation Cluster 17	Enrichment Score: 0.8199348348824875
Category	Term	Count	%	PValue	Genes	List Total	Pop Hits	Pop Total	Fold Enrichment	Bonferroni	Benjamini	FDR
GOTERM_BP_FAT	GO:0046903~secretion	8	3.36134	0.0639959	ACR, ANK1, DRD3, EXOC3L, AMN, CCL5, GHRHR, PLA2G5	160	300	13528	2.25467	1	0.933308	66.3424
GOTERM_BP_FAT	GO:0006887~exocytosis	4	1.68067	0.153358	ACR, ANK1, EXOC3L, CCL5	160	115	13528	2.94087	1	0.971708	93.5499
GOTERM_BP_FAT	GO:0032940~secretion by cell	5	2.10084	0.225697	ACR, ANK1, EXOC3L, CCL5, GHRHR	160	207	13528	2.04227	1	0.98833	98.5178
GOTERM_BP_FAT	GO:0016192~vesicle-mediated transport	10	4.20168	0.23707	ACR, LMBR1L, ANK1, KRT18, DRD3, SEC22A, EXOC3L, TINAGL1, CCL5, COPE	160	576	13528	1.46788	1	0.987472	98.8383
Annotation Cluster 18	Enrichment Score: 0.7705256499569044
Category	Term	Count	%	PValue	Genes	List Total	Pop Hits	Pop Total	Fold Enrichment	Bonferroni	Benjamini	FDR
GOTERM_BP_FAT	GO:0030001~metal ion transport	13	5.46218	0.00881163	FTMT, SLC8A2, KCNAB1, GRIN1, KCTD7, SLC10A1, SLC34A2, SLC17A7, CHRNA4, CACNA1E, NALCN, SLC30A10, SLC39A4	160	465	13528	2.36376	0.999996	0.871697	13.5607
GOTERM_BP_FAT	GO:0006812~cation transport	13	5.46218	0.0299994	FTMT, SLC8A2, KCNAB1, GRIN1, KCTD7, SLC10A1, SLC34A2, SLC17A7, CHRNA4, CACNA1E, NALCN, SLC30A10, SLC39A4	160	553	13528	1.98761	1	0.917423	39.4382
SP_PIR_KEYWORDS	ion transport	13	5.46218	0.0314913	CLCN1, SLC8A2, KCNAB1, SLC22A12, GRIN1, SLC10A1, SLC34A2, SLC17A7, CHRNA4, CACNA1E, NALCN, SLC30A10, SLC39A4	218	578	19235	1.9845	0.999962	0.542837	35.0391
GOTERM_BP_FAT	GO:0006811~ion transport	15	6.30252	0.0681477	CLCN1, FTMT, SLC8A2, SLC22A12, KCNAB1, GRIN1, KCTD7, SLC10A1, SLC34A2, SLC17A7, CHRNA4, CACNA1E, NALCN, SLC30A10, SLC39A4	160	768	13528	1.65137	1	0.929727	68.718
GOTERM_BP_FAT	GO:0055085~transmembrane transport	11	4.62185	0.13342	SLC17A7, CLCN1, POM121, SLC8A2, SLC22A12, KCNAB1, MFSD4, CACNA1E, NALCN, SLC39A4, SLC30A10	160	569	13528	1.63453	1	0.965904	90.5375
GOTERM_BP_FAT	GO:0015674~di-, tri-valent inorganic cation transport	5	2.10084	0.153279	FTMT, SLC8A2, GRIN1, CHRNA4, CACNA1E	160	176	13528	2.40199	1	0.973187	93.54
GOTERM_MF_FAT	GO:0022836~gated channel activity	7	2.94118	0.159835	CLCN1, KCNAB1, GRIN1, CHRNA4, CACNA1E, NALCN, KCTD7	154	310	12983	1.90367	1	0.970823	90.7154
GOTERM_MF_FAT	GO:0046873~metal ion transmembrane transporter activity	7	2.94118	0.190943	KCNAB1, GRIN1, CHRNA4, CACNA1E, NALCN, SLC39A4, KCTD7	154	328	12983	1.7992	1	0.958343	94.4519
GOTERM_MF_FAT	GO:0022832~voltage-gated channel activity	5	2.10084	0.198288	CLCN1, KCNAB1, CACNA1E, NALCN, KCTD7	154	195	12983	2.16167	1	0.952635	95.1012
GOTERM_MF_FAT	GO:0005244~voltage-gated ion channel activity	5	2.10084	0.198288	CLCN1, KCNAB1, CACNA1E, NALCN, KCTD7	154	195	12983	2.16167	1	0.952635	95.1012
GOTERM_MF_FAT	GO:0005261~cation channel activity	6	2.52101	0.224367	KCNAB1, GRIN1, CHRNA4, CACNA1E, NALCN, KCTD7	154	275	12983	1.83939	1	0.956307	96.8805
GOTERM_BP_FAT	GO:0006816~calcium ion transport	4	1.68067	0.233613	SLC8A2, GRIN1, CHRNA4, CACNA1E	160	142	13528	2.38169	1	0.987834	98.7485
SP_PIR_KEYWORDS	voltage-gated channel	4	1.68067	0.239955	CLCN1, KCNAB1, CACNA1E, NALCN	218	150	19235	2.35291	1	0.856143	97.5254
SP_PIR_KEYWORDS	transport	23	9.66387	0.253335	CLCN1, RBP5, HDLBP, SLC8A2, SLC22A12, KCNAB1, MFSD4, GRIN1, HBA2, SLC35A2, SLC34A2, SLC10A1, SLC17A7, POM121, HBZ, SEC22A, CHRNA4, CACNA1E, NALCN, SLC30A10, SLC39A4, COPE, HBD	218	1670	19235	1.2152	1	0.861461	98.0523
SP_PIR_KEYWORDS	ionic channel	6	2.52101	0.289841	CLCN1, KCNAB1, GRIN1, CHRNA4, CACNA1E, NALCN	218	318	19235	1.66479	1	0.891525	99.0091
KEGG_PATHWAY	hsa04020:Calcium signaling pathway	4	1.68067	0.296572	SLC8A2, HTR6, GRIN1, CACNA1E	56	176	5085	2.06372	1	0.999925	97.6462
GOTERM_MF_FAT	GO:0005216~ion channel activity	7	2.94118	0.303749	CLCN1, KCNAB1, GRIN1, CHRNA4, CACNA1E, NALCN, KCTD7	154	386	12983	1.52885	1	0.974617	99.2853
GOTERM_MF_FAT	GO:0022838~substrate specific channel activity	7	2.94118	0.328656	CLCN1, KCNAB1, GRIN1, CHRNA4, CACNA1E, NALCN, KCTD7	154	398	12983	1.48275	1	0.975657	99.5653
GOTERM_MF_FAT	GO:0015267~channel activity	7	2.94118	0.358046	CLCN1, KCNAB1, GRIN1, CHRNA4, CACNA1E, NALCN, KCTD7	154	412	12983	1.43237	1	0.973771	99.764
GOTERM_MF_FAT	GO:0022803~passive transmembrane transporter activity	7	2.94118	0.360155	CLCN1, KCNAB1, GRIN1, CHRNA4, CACNA1E, NALCN, KCTD7	154	413	12983	1.4289	1	0.972197	99.7744
GOTERM_CC_FAT	GO:0034702~ion channel complex	4	1.68067	0.433246	CLCN1, CHRNA4, CACNA1E, KCTD7	151	205	12782	1.65169	1	0.967315	99.9365
GOTERM_MF_FAT	GO:0022843~voltage-gated cation channel activity	3	1.2605	0.525731	KCNAB1, CACNA1E, KCTD7	154	147	12983	1.72051	1	0.990715	99.9962
Annotation Cluster 19	Enrichment Score: 0.7581250156129999
Category	Term	Count	%	PValue	Genes	List Total	Pop Hits	Pop Total	Fold Enrichment	Bonferroni	Benjamini	FDR
SP_PIR_KEYWORDS	zymogen	7	2.94118	0.0296664	ACR, ADAMTS14, CASP14, ADAMTS13, CTRB2, CASP8, GZMH	218	206	19235	2.99824	0.999931	0.549797	33.3694
INTERPRO	IPR001314:Peptidase S1A, chymotrypsin	4	1.68067	0.117302	ACR, CTRB2, HGF, GZMH	192	104	16659	3.33714	1	0.999119	82.9785
UP_SEQ_FEATURE	domain:Peptidase S1	4	1.68067	0.119784	ACR, CTRB2, HGF, GZMH	218	106	19113	3.30846	1	0.987173	85.4892
INTERPRO	IPR001254:Peptidase S1 and S6, chymotrypsin/Hap	4	1.68067	0.148375	ACR, CTRB2, HGF, GZMH	192	116	16659	2.99192	1	0.99968	89.7642
GOTERM_MF_FAT	GO:0017171~serine hydrolase activity	5	2.10084	0.16319	ACR, ACHE, CTRB2, HGF, GZMH	154	180	12983	2.34181	1	0.967114	91.2089
SMART	SM00020:Tryp_SPc	4	1.68067	0.16598	ACR, CTRB2, HGF, GZMH	111	116	9079	2.82044	1	0.999297	87.5503
UP_SEQ_FEATURE	active site:Charge relay system	5	2.10084	0.185544	ACR, ACHE, CTRB2, ABHD1, GZMH	218	196	19113	2.23659	1	0.997222	95.5176
GOTERM_MF_FAT	GO:0004252~serine-type endopeptidase activity	4	1.68067	0.272036	ACR, CTRB2, HGF, GZMH	154	154	12983	2.18975	1	0.970798	98.6874
INTERPRO	IPR018114:Peptidase S1/S6, chymotrypsin/Hap, active site	3	1.2605	0.339408	ACR, CTRB2, GZMH	192	105	16659	2.47902	1	0.999996	99.7217
GOTERM_MF_FAT	GO:0008236~serine-type peptidase activity	4	1.68067	0.350386	ACR, CTRB2, HGF, GZMH	154	178	12983	1.8945	1	0.975781	99.7225
SP_PIR_KEYWORDS	Serine protease	3	1.2605	0.455204	ACR, CTRB2, GZMH	218	136	19235	1.94634	1	0.955625	99.9722
Annotation Cluster 20	Enrichment Score: 0.7143964699234419
Category	Term	Count	%	PValue	Genes	List Total	Pop Hits	Pop Total	Fold Enrichment	Bonferroni	Benjamini	FDR
GOTERM_BP_FAT	GO:0032102~negative regulation of response to external stimulus	3	1.2605	0.116796	DRD3, GRIN1, ADIPOQ	160	50	13528	5.073	1	0.964018	87.0615
GOTERM_BP_FAT	GO:0032101~regulation of response to external stimulus	5	2.10084	0.117877	DRD3, GRIN1, CCL5, SCGB1A1, ADIPOQ	160	159	13528	2.65881	1	0.9629	87.3197
GOTERM_BP_FAT	GO:0045471~response to ethanol	3	1.2605	0.173398	DRD3, GRIN1, ADIPOQ	160	64	13528	3.96328	1	0.979723	95.6522
GOTERM_BP_FAT	GO:0048585~negative regulation of response to stimulus	3	1.2605	0.329036	DRD3, GRIN1, ADIPOQ	160	100	13528	2.5365	1	0.992984	99.8599
GOTERM_BP_FAT	GO:0009719~response to endogenous stimulus	7	2.94118	0.341092	ACR, DRD3, GRIN1, CCL5, ADIPOQ, GHRHR, SLC34A2	160	405	13528	1.46136	1	0.99271	99.896
Annotation Cluster 21	Enrichment Score: 0.6661211217815399
Category	Term	Count	%	PValue	Genes	List Total	Pop Hits	Pop Total	Fold Enrichment	Bonferroni	Benjamini	FDR
UP_SEQ_FEATURE	metal ion-binding site:Calcium 3	3	1.2605	0.0453275	SYT5, PLCH2, SYT9	218	30	19113	8.76743	1	0.975165	50.4303
UP_SEQ_FEATURE	metal ion-binding site:Calcium 2	3	1.2605	0.129102	SYT5, PLCH2, SYT9	218	55	19113	4.78224	1	0.988947	87.6473
INTERPRO	IPR018029:C2 membrane targeting protein	3	1.2605	0.343583	SYT5, PLCH2, SYT9	192	106	16659	2.45563	1	0.999993	99.7456
INTERPRO	IPR000008:C2 calcium-dependent membrane targeting	3	1.2605	0.4674	SYT5, PLCH2, SYT9	192	137	16659	1.89998	1	0.999999	99.9869
SMART	SM00239:C2	3	1.2605	0.497025	SYT5, PLCH2, SYT9	111	137	9079	1.79108	1	0.999999	99.9625
Annotation Cluster 22	Enrichment Score: 0.6639348591003215
Category	Term	Count	%	PValue	Genes	List Total	Pop Hits	Pop Total	Fold Enrichment	Bonferroni	Benjamini	FDR
GOTERM_BP_FAT	GO:0055002~striated muscle cell development	3	1.2605	0.124567	TNNT2, MYOG, CAPN3	160	52	13528	4.87788	1	0.963371	88.8137
GOTERM_BP_FAT	GO:0055001~muscle cell development	3	1.2605	0.140462	TNNT2, MYOG, CAPN3	160	56	13528	4.52946	1	0.970149	91.7269
GOTERM_BP_FAT	GO:0007517~muscle organ development	5	2.10084	0.236877	TNNT2, ACHE, VGLL2, MYOG, CAPN3	160	211	13528	2.00355	1	0.988052	98.8335
GOTERM_BP_FAT	GO:0051146~striated muscle cell differentiation	3	1.2605	0.276953	TNNT2, MYOG, CAPN3	160	88	13528	2.88239	1	0.989045	99.5201
GOTERM_BP_FAT	GO:0042692~muscle cell differentiation	3	1.2605	0.417285	TNNT2, MYOG, CAPN3	160	121	13528	2.09628	1	0.995345	99.9863
Annotation Cluster 23	Enrichment Score: 0.6554338895229157
Category	Term	Count	%	PValue	Genes	List Total	Pop Hits	Pop Total	Fold Enrichment	Bonferroni	Benjamini	FDR
GOTERM_CC_FAT	GO:0044431~Golgi apparatus part	8	3.36134	0.0582045	ACR, RASIP1, B4GALNT4, CHST5, SLC35A2, LFNG, COPE, MAP6D1	151	294	12782	2.30337	1	0.807135	54.047
GOTERM_CC_FAT	GO:0005794~Golgi apparatus	15	6.30252	0.144117	ACR, ACHE, APC2, RASIP1, CECR1, CHST5, SLC35A2, ECE2, B4GALNT4, PRDM2, LFNG, FGF3, PLA2G5, COPE, MAP6D1	151	872	12782	1.45612	1	0.798428	86.7057
GOTERM_CC_FAT	GO:0000139~Golgi membrane	5	2.10084	0.175122	B4GALNT4, CHST5, SLC35A2, LFNG, COPE	151	186	12782	2.27551	1	0.817006	91.7608
SP_PIR_KEYWORDS	golgi apparatus	9	3.78151	0.345809	ECE2, APC2, RASIP1, B4GALNT4, CHST5, SLC35A2, LFNG, COPE, MAP6D1	218	588	19235	1.35052	1	0.914012	99.6724
GOTERM_CC_FAT	GO:0012505~endomembrane system	11	4.62185	0.43669	SLC17A7, CYB5R3, ECE2, POM121, SEC22A, B4GALNT4, CHST5, SLC35A2, LFNG, GHRHR, COPE	151	782	12782	1.19071	1	0.96579	99.9414
GOTERM_CC_FAT	GO:0031090~organelle membrane	14	5.88235	0.526471	CYB5R3, CYP11B1, CHST5, SLC35A2, GHRHR, SLC17A7, ECE2, CASP8, SEC22A, PRODH2, B4GALNT4, GK, LFNG, COPE	151	1096	12782	1.08128	1	0.975099	99.9938
Annotation Cluster 24	Enrichment Score: 0.6194575765434932
Category	Term	Count	%	PValue	Genes	List Total	Pop Hits	Pop Total	Fold Enrichment	Bonferroni	Benjamini	FDR
GOTERM_BP_FAT	GO:0006820~anion transport	5	2.10084	0.0882231	SLC17A7, CLCN1, SLC22A12, SLC10A1, SLC34A2	160	143	13528	2.95629	1	0.942559	78.1446
GOTERM_BP_FAT	GO:0015698~inorganic anion transport	3	1.2605	0.298732	SLC17A7, CLCN1, SLC34A2	160	93	13528	2.72742	1	0.991346	99.71
GOTERM_MF_FAT	GO:0008509~anion transmembrane transporter activity	3	1.2605	0.525731	SLC17A7, CLCN1, SLC34A2	154	147	12983	1.72051	1	0.990715	99.9962
Annotation Cluster 25	Enrichment Score: 0.6050040470766752
Category	Term	Count	%	PValue	Genes	List Total	Pop Hits	Pop Total	Fold Enrichment	Bonferroni	Benjamini	FDR
SP_PIR_KEYWORDS	G protein-coupled receptor	5	2.10084	0.0424831	SSTR3, HTR6, NPBWR2, GHRHR, GPR3	218	116	19235	3.80319	0.999999	0.556057	44.3043
GOTERM_BP_FAT	GO:0007187~G-protein signaling, coupled to cyclic nucleotide second messenger	5	2.10084	0.0466388	SSTR3, DRD3, HTR6, GHRHR, GPR3	160	115	13528	3.67609	1	0.906932	54.4518
GOTERM_BP_FAT	GO:0019935~cyclic-nucleotide-mediated signaling	5	2.10084	0.0671551	SSTR3, DRD3, HTR6, GHRHR, GPR3	160	130	13528	3.25192	1	0.931981	68.1648
KEGG_PATHWAY	hsa04080:Neuroactive ligand-receptor interaction	6	2.52101	0.141472	SSTR3, DRD3, HTR6, GRIN1, NPBWR2, GHRHR	56	256	5085	2.12821	0.999996	0.999996	80.3212
SP_PIR_KEYWORDS	transducer	13	5.46218	0.283629	DRD3, NPBWR2, GHRHR, OR10H2, GPR3, OR4C15, SSTR3, PLCH2, BAI1, HTR6, OR51B5, GPR20, GPR31	218	874	19235	1.3124	1	0.89028	98.8857
GOTERM_BP_FAT	GO:0019932~second-messenger-mediated signaling	5	2.10084	0.298819	SSTR3, DRD3, HTR6, GHRHR, GPR3	160	235	13528	1.79894	1	0.990961	99.7106
SP_PIR_KEYWORDS	g-protein coupled receptor	12	5.04202	0.315952	SSTR3, OR4C15, DRD3, HTR6, BAI1, NPBWR2, OR51B5, GPR20, GPR31, GHRHR, GPR3, OR10H2	218	816	19235	1.29756	1	0.897548	99.402
SP_PIR_KEYWORDS	receptor	20	8.40336	0.423764	DRD3, PLXNB3, GRIN1, NPBWR2, RORC, PTPN21, GHRHR, GPR3, OR10H2, LMBR1L, OR4C15, SSTR3, FCAR, HTR6, BAI1, OR51B5, CHRNA4, GPR20, GFRA2, GPR31	218	1583	19235	1.11477	1	0.943508	99.9408
GOTERM_BP_FAT	GO:0007166~cell surface receptor linked signal transduction	24	10.084	0.426361	APC2, DRD3, ADAMTS13, GRIN1, NPBWR2, HGF, CCL5, GHRHR, CCL17, GPR3, THY1, OR10H2, SEMA6A, OR4C15, SSTR3, HTR6, BAI1, OR51B5, GPR20, RBM15, FGF3, NPFF, GFRA2, GPR31	160	1856	13528	1.09332	1	0.995357	99.9894
GOTERM_BP_FAT	GO:0007186~G-protein coupled receptor protein signaling pathway	15	6.30252	0.449808	DRD3, NPBWR2, CCL5, GHRHR, CCL17, GPR3, OR10H2, OR4C15, SSTR3, BAI1, HTR6, OR51B5, GPR20, GPR31, NPFF	160	1123	13528	1.12934	1	0.995796	99.9947
INTERPRO	IPR017452:GPCR, rhodopsin-like superfamily	10	4.20168	0.453771	SSTR3, OR4C15, DRD3, HTR6, NPBWR2, OR51B5, GPR20, GPR31, GPR3, OR10H2	192	726	16659	1.19512	1	0.999999	99.9813
INTERPRO	IPR000276:7TM GPCR, rhodopsin-like	10	4.20168	0.455407	SSTR3, OR4C15, DRD3, HTR6, NPBWR2, OR51B5, GPR20, GPR31, GPR3, OR10H2	192	727	16659	1.19347	1	0.999999	99.982
PIR_SUPERFAMILY	PIRSF800006:rhodopsin-like G protein-coupled receptors	10	4.20168	0.576613	SSTR3, OR4C15, DRD3, HTR6, NPBWR2, OR51B5, GPR20, GPR31, GPR3, OR10H2	100	686	7396	1.07813	1	1	99.9939
GOTERM_MF_FAT	GO:0042277~peptide binding	3	1.2605	0.694067	SSTR3, NPBWR2, GHRHR	154	203	12983	1.24589	1	0.998475	100
Annotation Cluster 26	Enrichment Score: 0.6046490181641124
Category	Term	Count	%	PValue	Genes	List Total	Pop Hits	Pop Total	Fold Enrichment	Bonferroni	Benjamini	FDR
GOTERM_BP_FAT	GO:0015718~monocarboxylic acid transport	3	1.2605	0.116796	DRD3, PLA2G5, SLC10A1	160	50	13528	5.073	1	0.964018	87.0615
GOTERM_BP_FAT	GO:0015849~organic acid transport	4	1.68067	0.25336	DRD3, SLC22A12, PLA2G5, SLC10A1	160	148	13528	2.28514	1	0.988544	99.1858
GOTERM_BP_FAT	GO:0046942~carboxylic acid transport	3	1.2605	0.518663	DRD3, PLA2G5, SLC10A1	160	147	13528	1.72551	1	0.997308	99.9994
Annotation Cluster 27	Enrichment Score: 0.5868741980822129
Category	Term	Count	%	PValue	Genes	List Total	Pop Hits	Pop Total	Fold Enrichment	Bonferroni	Benjamini	FDR
GOTERM_CC_FAT	GO:0044459~plasma membrane part	34	14.2857	0.0772286	CLCN1, CYB5R3, CADM3, ACHE, APC2, DRD3, PANX2, SYT5, SLC22A12, S100A7, SYT9, CLDN11, PDCD1, GPR3, ANK1, CASP8, BAI1, CHRNA4, SLC39A4, GPR20, GRIN1, KCTD7, SLC34A2, SLC10A1, THY1, SLC17A7, SSTR3, FCAR, HTR6, RHEB, CACNA1E, GK, GPR31, COPE	151	2203	12782	1.30643	1	0.782836	64.7304
SP_PIR_KEYWORDS	transmembrane protein	11	4.62185	0.19083	CLCN1, SSTR3, FCAR, CYP11B1, HTR6, GRIN1, CHRNA4, SLC35A2, GHRHR, GPR3, THY1	218	642	19235	1.5118	1	0.822102	94.2427
GOTERM_CC_FAT	GO:0005887~integral to plasma membrane	15	6.30252	0.534816	CLCN1, DRD3, GRIN1, KCTD7, GPR3, SLC34A2, SLC10A1, THY1, SSTR3, FCAR, BAI1, HTR6, CHRNA4, GPR20, GPR31	151	1188	12782	1.0688	1	0.973624	99.9951
GOTERM_CC_FAT	GO:0031226~intrinsic to plasma membrane	15	6.30252	0.569999	CLCN1, DRD3, GRIN1, KCTD7, GPR3, SLC34A2, SLC10A1, THY1, SSTR3, FCAR, BAI1, HTR6, CHRNA4, GPR20, GPR31	151	1215	12782	1.04505	1	0.97894	99.9982
Annotation Cluster 28	Enrichment Score: 0.5197918247207969
Category	Term	Count	%	PValue	Genes	List Total	Pop Hits	Pop Total	Fold Enrichment	Bonferroni	Benjamini	FDR
GOTERM_BP_FAT	GO:0048545~response to steroid hormone stimulus	5	2.10084	0.190319	ACR, CCL5, ADIPOQ, GHRHR, SLC34A2	160	192	13528	2.20182	1	0.983119	96.907
GOTERM_BP_FAT	GO:0051384~response to glucocorticoid stimulus	3	1.2605	0.23337	CCL5, ADIPOQ, GHRHR	160	78	13528	3.25192	1	0.988402	98.742
GOTERM_BP_FAT	GO:0031960~response to corticosteroid stimulus	3	1.2605	0.263865	CCL5, ADIPOQ, GHRHR	160	85	13528	2.98412	1	0.989289	99.3552
GOTERM_BP_FAT	GO:0009719~response to endogenous stimulus	7	2.94118	0.341092	ACR, DRD3, GRIN1, CCL5, ADIPOQ, GHRHR, SLC34A2	160	405	13528	1.46136	1	0.99271	99.896
GOTERM_BP_FAT	GO:0009725~response to hormone stimulus	5	2.10084	0.629885	ACR, CCL5, ADIPOQ, GHRHR, SLC34A2	160	367	13528	1.15191	1	0.999109	100
Annotation Cluster 29	Enrichment Score: 0.4839934513647576
Category	Term	Count	%	PValue	Genes	List Total	Pop Hits	Pop Total	Fold Enrichment	Bonferroni	Benjamini	FDR
SP_PIR_KEYWORDS	metalloprotease	4	1.68067	0.242925	AGBL3, ECE2, ADAMTS14, ADAMTS13	218	151	19235	2.33732	1	0.853957	97.6526
INTERPRO	IPR006025:Peptidase M, neutral zinc metallopeptidases, zinc-binding site	3	1.2605	0.301518	ECE2, ADAMTS14, ADAMTS13	192	96	16659	2.71143	1	0.99999	99.3858
GOTERM_MF_FAT	GO:0004222~metalloendopeptidase activity	3	1.2605	0.347395	ECE2, ADAMTS14, ADAMTS13	154	104	12983	2.43188	1	0.977072	99.7046
GOTERM_MF_FAT	GO:0008237~metallopeptidase activity	4	1.68067	0.366088	AGBL3, ECE2, ADAMTS14, ADAMTS13	154	183	12983	1.84274	1	0.969646	99.8013
UP_SEQ_FEATURE	metal ion-binding site:Zinc; catalytic	3	1.2605	0.408166	ECE2, ADAMTS14, ADAMTS13	218	123	19113	2.1384	1	0.999917	99.9642
Annotation Cluster 30	Enrichment Score: 0.4838712652206386
Category	Term	Count	%	PValue	Genes	List Total	Pop Hits	Pop Total	Fold Enrichment	Bonferroni	Benjamini	FDR
GOTERM_BP_FAT	GO:0032504~multicellular organism reproduction	10	4.20168	0.120415	ACR, C10ORF27, ZFP41, GRIN1, CLDN11, MORC1, LFNG, USF2, WDR33, GHRHR	160	487	13528	1.73614	1	0.96339	87.9073
GOTERM_BP_FAT	GO:0048609~reproductive process in a multicellular organism	10	4.20168	0.120415	ACR, C10ORF27, ZFP41, GRIN1, CLDN11, MORC1, LFNG, USF2, WDR33, GHRHR	160	487	13528	1.73614	1	0.96339	87.9073
SP_PIR_KEYWORDS	spermatogenesis	3	1.2605	0.377178	C10ORF27, ZFP41, MORC1	218	116	19235	2.28191	1	0.925433	99.8311
GOTERM_BP_FAT	GO:0019953~sexual reproduction	7	2.94118	0.452436	ACR, C10ORF27, ZFP41, CLDN11, MORC1, SYCP2, WDR33	160	458	13528	1.29225	1	0.995829	99.9951
GOTERM_BP_FAT	GO:0048232~male gamete generation	5	2.10084	0.491304	C10ORF27, ZFP41, CLDN11, MORC1, WDR33	160	308	13528	1.37256	1	0.996545	99.9985
GOTERM_BP_FAT	GO:0007283~spermatogenesis	5	2.10084	0.491304	C10ORF27, ZFP41, CLDN11, MORC1, WDR33	160	308	13528	1.37256	1	0.996545	99.9985
GOTERM_BP_FAT	GO:0007276~gamete generation	5	2.10084	0.686649	C10ORF27, ZFP41, CLDN11, MORC1, WDR33	160	395	13528	1.07025	1	0.999544	100
Annotation Cluster 31	Enrichment Score: 0.45889444952963
Category	Term	Count	%	PValue	Genes	List Total	Pop Hits	Pop Total	Fold Enrichment	Bonferroni	Benjamini	FDR
GOTERM_BP_FAT	GO:0007517~muscle organ development	5	2.10084	0.236877	TNNT2, ACHE, VGLL2, MYOG, CAPN3	160	211	13528	2.00355	1	0.988052	98.8335
GOTERM_BP_FAT	GO:0014706~striated muscle tissue development	3	1.2605	0.40911	TNNT2, VGLL2, MYOG	160	119	13528	2.13151	1	0.99485	99.9827
GOTERM_BP_FAT	GO:0060537~muscle tissue development	3	1.2605	0.433465	TNNT2, VGLL2, MYOG	160	125	13528	2.0292	1	0.995725	99.9914
Annotation Cluster 32	Enrichment Score: 0.4557294880010697
Category	Term	Count	%	PValue	Genes	List Total	Pop Hits	Pop Total	Fold Enrichment	Bonferroni	Benjamini	FDR
GOTERM_BP_FAT	GO:0045935~positive regulation of nucleobase, nucleoside, nucleotide and nucleic acid metabolic process	11	4.62185	0.199397	SP100, DRD3, GRIN1, GUCY1A3, VGLL2, MYOG, ARID1B, KLF2, RBM15, USF2, GHRHR	160	624	13528	1.49046	1	0.984753	97.4311
GOTERM_BP_FAT	GO:0051173~positive regulation of nitrogen compound metabolic process	11	4.62185	0.22642	SP100, DRD3, GRIN1, GUCY1A3, VGLL2, MYOG, ARID1B, KLF2, RBM15, USF2, GHRHR	160	644	13528	1.44418	1	0.987868	98.5404
GOTERM_BP_FAT	GO:0031328~positive regulation of cellular biosynthetic process	11	4.62185	0.285831	SP100, DRD3, GRIN1, GUCY1A3, VGLL2, MYOG, ARID1B, KLF2, RBM15, USF2, GHRHR	160	685	13528	1.35774	1	0.989888	99.6084
GOTERM_BP_FAT	GO:0009891~positive regulation of biosynthetic process	11	4.62185	0.300987	SP100, DRD3, GRIN1, GUCY1A3, VGLL2, MYOG, ARID1B, KLF2, RBM15, USF2, GHRHR	160	695	13528	1.3382	1	0.990519	99.7249
GOTERM_BP_FAT	GO:0045893~positive regulation of transcription, DNA-dependent	8	3.36134	0.329192	SP100, DRD3, GRIN1, VGLL2, MYOG, ARID1B, RBM15, USF2	160	477	13528	1.41803	1	0.99269	99.8604
GOTERM_BP_FAT	GO:0051254~positive regulation of RNA metabolic process	8	3.36134	0.336821	SP100, DRD3, GRIN1, VGLL2, MYOG, ARID1B, RBM15, USF2	160	481	13528	1.40624	1	0.992763	99.8844
GOTERM_BP_FAT	GO:0045941~positive regulation of transcription	9	3.78151	0.344608	SP100, DRD3, GRIN1, VGLL2, MYOG, ARID1B, KLF2, RBM15, USF2	160	564	13528	1.3492	1	0.992863	99.9048
GOTERM_MF_FAT	GO:0016563~transcription activator activity	7	2.94118	0.353832	SP100, ELF3, VGLL2, MYOG, ARID1B, KLF2, USF2	154	410	12983	1.43936	1	0.974641	99.742
GOTERM_BP_FAT	GO:0010628~positive regulation of gene expression	9	3.78151	0.375	SP100, DRD3, GRIN1, VGLL2, MYOG, ARID1B, KLF2, RBM15, USF2	160	581	13528	1.30972	1	0.994668	99.9564
GOTERM_BP_FAT	GO:0045944~positive regulation of transcription from RNA polymerase II promoter	6	2.52101	0.442575	DRD3, GRIN1, VGLL2, MYOG, RBM15, USF2	160	371	13528	1.36739	1	0.995746	99.9934
GOTERM_BP_FAT	GO:0006357~regulation of transcription from RNA polymerase II promoter	10	4.20168	0.485503	SP100, DRD3, HBZ, GRIN1, VGLL2, MYOG, SCGB1A1, RBM15, USF2, MXD4	160	727	13528	1.163	1	0.99645	99.9982
GOTERM_BP_FAT	GO:0010557~positive regulation of macromolecule biosynthetic process	9	3.78151	0.505541	SP100, DRD3, GRIN1, VGLL2, MYOG, ARID1B, KLF2, RBM15, USF2	160	654	13528	1.16353	1	0.996976	99.9991
GOTERM_BP_FAT	GO:0010604~positive regulation of macromolecule metabolic process	11	4.62185	0.556274	SP100, DRD3, ANAPC5, GRIN1, VGLL2, MYOG, ARID1B, KLF2, RBM15, ADIPOQ, USF2	160	857	13528	1.08524	1	0.997931	99.9998
Annotation Cluster 33	Enrichment Score: 0.4528707164858184
Category	Term	Count	%	PValue	Genes	List Total	Pop Hits	Pop Total	Fold Enrichment	Bonferroni	Benjamini	FDR
INTERPRO	IPR017970:Homeobox, conserved site	5	2.10084	0.273015	IRX4, ISL2, HMX2, HPX-2, TLX2	192	232	16659	1.86995	1	0.999994	98.9165
INTERPRO	IPR001356:Homeobox	5	2.10084	0.283647	IRX4, ISL2, HMX2, HPX-2, TLX2	192	235	16659	1.84608	1	0.999991	99.1209
GOTERM_MF_FAT	GO:0043565~sequence-specific DNA binding	10	4.20168	0.287624	IRX4, ISL2, HMX2, ELF3, HPX-2, MTA1, RORC, CREB3L3, TLX2, USF2	154	607	12983	1.38888	1	0.974176	99.0231
SP_PIR_KEYWORDS	Homeobox	5	2.10084	0.291755	IRX4, ISL2, HMX2, HPX-2, TLX2	218	242	19235	1.82302	1	0.888528	99.0445
SMART	SM00389:HOX	5	2.10084	0.317874	IRX4, ISL2, HMX2, HPX-2, TLX2	111	235	9079	1.74027	1	0.999897	98.7615
INTERPRO	IPR012287:Homeodomain-related	4	1.68067	0.512927	IRX4, HMX2, HPX-2, TLX2	192	238	16659	1.45825	1	0.999999	99.9963
UP_SEQ_FEATURE	DNA-binding region:Homeobox	3	1.2605	0.63795	ISL2, HMX2, TLX2	218	190	19113	1.38433	1	1	100
Annotation Cluster 34	Enrichment Score: 0.4458498609335472
Category	Term	Count	%	PValue	Genes	List Total	Pop Hits	Pop Total	Fold Enrichment	Bonferroni	Benjamini	FDR
GOTERM_CC_FAT	GO:0044433~cytoplasmic vesicle part	5	2.10084	0.177435	SLC17A7, ACR, ECE2, HGF, COPE	151	187	12782	2.26334	1	0.810554	92.0554
GOTERM_CC_FAT	GO:0030659~cytoplasmic vesicle membrane	3	1.2605	0.487366	SLC17A7, ECE2, COPE	151	139	12782	1.82696	1	0.974463	99.9827
GOTERM_CC_FAT	GO:0012506~vesicle membrane	3	1.2605	0.531565	SLC17A7, ECE2, COPE	151	151	12782	1.68177	1	0.974596	99.9946
Annotation Cluster 35	Enrichment Score: 0.4270856572577019
Category	Term	Count	%	PValue	Genes	List Total	Pop Hits	Pop Total	Fold Enrichment	Bonferroni	Benjamini	FDR
UP_SEQ_FEATURE	compositionally biased region:Cys-rich	5	2.10084	0.106574	SPRY3, ADAMTS14, TNR, SLC34A2, NYX	218	158	19113	2.7745	1	0.982402	81.8213
GOTERM_BP_FAT	GO:0043062~extracellular structure organization	4	1.68067	0.300236	ACHE, ELF3, ADAMTS14, TNR	160	163	13528	2.07485	1	0.990798	99.72
GOTERM_CC_FAT	GO:0005578~proteinaceous extracellular matrix	5	2.10084	0.520204	ACHE, ADAMTS14, ADAMTS13, TNR, NYX	151	320	12782	1.32264	1	0.977156	99.9927
GOTERM_CC_FAT	GO:0031012~extracellular matrix	5	2.10084	0.57993	ACHE, ADAMTS14, ADAMTS13, TNR, NYX	151	345	12782	1.2268	1	0.97668	99.9987
SP_PIR_KEYWORDS	extracellular matrix	3	1.2605	0.758419	ADAMTS14, TNR, NYX	218	241	19235	1.09835	1	0.99508	100
Annotation Cluster 36	Enrichment Score: 0.42172418588561994
Category	Term	Count	%	PValue	Genes	List Total	Pop Hits	Pop Total	Fold Enrichment	Bonferroni	Benjamini	FDR
GOTERM_MF_FAT	GO:0043167~ion binding	58	24.3697	0.129554	FTMT, ALPPL2, CADM3, ZNF292, ZFP41, KCNAB1, CYP11B1, SYT5, S100A7, PCDHGA7, SYT9, RORC, RNF215, PSPH, CDH22, GUCY1A3, SCD5, NALCN, SP100, VIL1, POLE, MTA1, MORC1, STK3, SLC34A2, CHGA, CAPN13, ERN2, PRDM2, SLC30A10, PLA2G5, CLCN1, ACR, ADAMTS14, ADAMTS13, ALPP, PRRG3, ECE2, ZNF223, PLCH2, BCL11A, CASZ1, SLC39A4, HBD, AGBL3, SLC8A2, GRIN1, HBA2, MARCH7, SF3A2, CAPN3, SLC10A1, SLC17A7, ISL2, HBZ, RH…	154	4241	12983	1.15296	1	0.981482	84.9468
GOTERM_MF_FAT	GO:0046872~metal ion binding	56	23.5294	0.159402	FTMT, ALPPL2, CADM3, ZNF292, ZFP41, KCNAB1, CYP11B1, SYT5, S100A7, PCDHGA7, SYT9, RORC, RNF215, PSPH, CDH22, SCD5, NALCN, SP100, VIL1, POLE, MTA1, MORC1, STK3, SLC34A2, CHGA, CAPN13, ERN2, PRDM2, SLC30A10, PLA2G5, ACR, ADAMTS14, ADAMTS13, ALPP, PRRG3, ECE2, ZNF223, PLCH2, BCL11A, CASZ1, SLC39A4, HBD, AGBL3, SLC8A2, GRIN1, HBA2, MARCH7, SF3A2, CAPN3, SLC10A1, SLC17A7, ISL2, HBZ, RHEB, CACNA1E, KLF2	154	4140	12983	1.14036	1	0.976344	90.6499
GOTERM_MF_FAT	GO:0043169~cation binding	56	23.5294	0.179856	FTMT, ALPPL2, CADM3, ZNF292, ZFP41, KCNAB1, CYP11B1, SYT5, S100A7, PCDHGA7, SYT9, RORC, RNF215, PSPH, CDH22, SCD5, NALCN, SP100, VIL1, POLE, MTA1, MORC1, STK3, SLC34A2, CHGA, CAPN13, ERN2, PRDM2, SLC30A10, PLA2G5, ACR, ADAMTS14, ADAMTS13, ALPP, PRRG3, ECE2, ZNF223, PLCH2, BCL11A, CASZ1, SLC39A4, HBD, AGBL3, SLC8A2, GRIN1, HBA2, MARCH7, SF3A2, CAPN3, SLC10A1, SLC17A7, ISL2, HBZ, RHEB, CACNA1E, KLF2	154	4179	12983	1.12972	1	0.961511	93.3195
SP_PIR_KEYWORDS	metal-binding	36	15.1261	0.419194	FTMT, ALPPL2, ZNF292, ZFP41, ADAMTS14, ADAMTS13, CYP11B1, SYT5, S100A7, RORC, SYT9, RNF215, ALPP, ECE2, ZNF223, PLCH2, BCL11A, CASZ1, SCD5, HBD, AGBL3, SP100, POLE, MTA1, HBA2, MARCH7, MORC1, SF3A2, STK3, ISL2, HBZ, RHEB, ERN2, PRDM2, KLF2, PLA2G5	218	2972	19235	1.06878	1	0.943848	99.9341
SP_PIR_KEYWORDS	zinc	25	10.5042	0.591449	ALPPL2, ZNF292, ADAMTS14, ZFP41, S100A7, ADAMTS13, RORC, RNF215, ALPP, ECE2, ZNF223, BCL11A, CASZ1, SLC39A4, AGBL3, SP100, POLE, MTA1, MARCH7, SF3A2, MORC1, ISL2, PRDM2, KLF2, SLC30A10	218	2189	19235	1.0077	1	0.986606	99.9994
GOTERM_MF_FAT	GO:0046914~transition metal ion binding	32	13.4454	0.671768	ACR, FTMT, ALPPL2, ZNF292, ZFP41, ADAMTS14, ADAMTS13, CYP11B1, S100A7, RORC, RNF215, ALPP, ECE2, ZNF223, BCL11A, CASZ1, SCD5, SLC39A4, HBD, AGBL3, SP100, POLE, MTA1, HBA2, MARCH7, SF3A2, MORC1, ISL2, HBZ, PRDM2, KLF2, SLC30A10	154	2785	12983	0.968677	1	0.998165	100
GOTERM_MF_FAT	GO:0008270~zinc ion binding	26	10.9244	0.714368	ACR, ALPPL2, ZNF292, ADAMTS14, ZFP41, ADAMTS13, S100A7, RORC, RNF215, ALPP, ECE2, ZNF223, BCL11A, CASZ1, SLC39A4, AGBL3, SP100, POLE, MTA1, MARCH7, SF3A2, MORC1, ISL2, PRDM2, KLF2, SLC30A10	154	2311	12983	0.948479	1	0.998835	100
SP_PIR_KEYWORDS	zinc-finger	14	5.88235	0.956895	ZNF292, ZFP41, POLE, RORC, MTA1, RNF215, MARCH7, MORC1, SF3A2, ZNF223, BCL11A, CASZ1, PRDM2, KLF2	218	1718	19235	0.719019	1	0.99995	100
Annotation Cluster 37	Enrichment Score: 0.4066847317210172
Category	Term	Count	%	PValue	Genes	List Total	Pop Hits	Pop Total	Fold Enrichment	Bonferroni	Benjamini	FDR
GOTERM_MF_FAT	GO:0043176~amine binding	4	1.68067	0.140371	ACHE, DRD3, GRIN1, CHRNA4	154	110	12983	3.06564	1	0.975943	87.3086
GOTERM_BP_FAT	GO:0050804~regulation of synaptic transmission	3	1.2605	0.47668	ACHE, DRD3, GRIN1	160	136	13528	1.86507	1	0.996298	99.9977
GOTERM_BP_FAT	GO:0044057~regulation of system process	5	2.10084	0.493835	TNNT2, ACHE, DRD3, GRIN1, GUCY1A3	160	309	13528	1.36812	1	0.996453	99.9986
GOTERM_BP_FAT	GO:0051969~regulation of transmission of nerve impulse	3	1.2605	0.518663	ACHE, DRD3, GRIN1	160	147	13528	1.72551	1	0.997308	99.9994
GOTERM_BP_FAT	GO:0031644~regulation of neurological system process	3	1.2605	0.540264	ACHE, DRD3, GRIN1	160	153	13528	1.65784	1	0.997858	99.9997
Annotation Cluster 38	Enrichment Score: 0.3997391412655777
Category	Term	Count	%	PValue	Genes	List Total	Pop Hits	Pop Total	Fold Enrichment	Bonferroni	Benjamini	FDR
GOTERM_BP_FAT	GO:0043279~response to alkaloid	3	1.2605	0.132459	DRD3, GRIN1, CHRNA4	160	54	13528	4.69722	1	0.966966	90.3632
GOTERM_MF_FAT	GO:0043176~amine binding	4	1.68067	0.140371	ACHE, DRD3, GRIN1, CHRNA4	154	110	12983	3.06564	1	0.975943	87.3086
GOTERM_BP_FAT	GO:0030534~adult behavior	3	1.2605	0.268228	DRD3, GRIN1, CHRNA4	160	86	13528	2.94942	1	0.988683	99.4153
GOTERM_BP_FAT	GO:0007626~locomotory behavior	5	2.10084	0.402787	DRD3, GRIN1, CHRNA4, CCL5, CCL17	160	274	13528	1.54288	1	0.995275	99.9794
GOTERM_BP_FAT	GO:0014070~response to organic cyclic substance	3	1.2605	0.417285	DRD3, GRIN1, CHRNA4	160	121	13528	2.09628	1	0.995345	99.9863
GOTERM_BP_FAT	GO:0007610~behavior	5	2.10084	0.806328	DRD3, GRIN1, CHRNA4, CCL5, CCL17	160	469	13528	0.901386	1	0.999943	100
GOTERM_CC_FAT	GO:0005624~membrane fraction	6	2.52101	0.964747	SLC17A7, DRD3, GRIN1, CHRNA4, GHRHR, SLC10A1	151	809	12782	0.627805	1	0.999978	100
GOTERM_CC_FAT	GO:0005626~insoluble fraction	6	2.52101	0.972279	SLC17A7, DRD3, GRIN1, CHRNA4, GHRHR, SLC10A1	151	839	12782	0.605356	1	0.999988	100
Annotation Cluster 39	Enrichment Score: 0.39756204815429913
Category	Term	Count	%	PValue	Genes	List Total	Pop Hits	Pop Total	Fold Enrichment	Bonferroni	Benjamini	FDR
UP_SEQ_FEATURE	metal ion-binding site:Magnesium	3	1.2605	0.380159	ALPPL2, RHEB, ALPP	218	116	19113	2.26744	1	0.999848	99.928
SP_PIR_KEYWORDS	magnesium	7	2.94118	0.381481	ALPPL2, GRIN1, ERN2, RHEB, PSPH, ALPP, STK3	218	442	19235	1.39737	1	0.924937	99.8462
GOTERM_MF_FAT	GO:0000287~magnesium ion binding	7	2.94118	0.442462	ALPPL2, GRIN1, ERN2, RHEB, PSPH, ALPP, STK3	154	452	12983	1.30561	1	0.983648	99.9655
Annotation Cluster 40	Enrichment Score: 0.39042199707088143
Category	Term	Count	%	PValue	Genes	List Total	Pop Hits	Pop Total	Fold Enrichment	Bonferroni	Benjamini	FDR
UP_SEQ_FEATURE	repeat:5	4	1.68067	0.264969	EPN3, KRTAP4-5, APC2, SPRR1A	218	157	19113	2.23374	1	0.99899	99.0509
UP_SEQ_FEATURE	repeat:4	4	1.68067	0.342742	EPN3, KRTAP4-5, APC2, SPRR1A	218	182	19113	1.92691	1	0.999706	99.8252
UP_SEQ_FEATURE	repeat:3	4	1.68067	0.444211	EPN3, KRTAP4-5, APC2, SPRR1A	218	214	19113	1.63877	1	0.999965	99.9862
UP_SEQ_FEATURE	repeat:1	4	1.68067	0.521186	EPN3, KRTAP4-5, APC2, SPRR1A	218	243	19113	1.4432	1	0.999994	99.9986
UP_SEQ_FEATURE	repeat:2	4	1.68067	0.531062	EPN3, KRTAP4-5, APC2, SPRR1A	218	246	19113	1.4256	1	0.999994	99.9989
Annotation Cluster 41	Enrichment Score: 0.3702820894639601
Category	Term	Count	%	PValue	Genes	List Total	Pop Hits	Pop Total	Fold Enrichment	Bonferroni	Benjamini	FDR
GOTERM_BP_FAT	GO:0051046~regulation of secretion	5	2.10084	0.214171	ACHE, DRD3, CHRNA4, ADIPOQ, GHRHR	160	202	13528	2.09282	1	0.986448	98.1096
GOTERM_BP_FAT	GO:0051050~positive regulation of transport	5	2.10084	0.267362	SPACA3, ACHE, ADIPOQ, GHRHR, THY1	160	223	13528	1.89574	1	0.989013	99.4038
GOTERM_BP_FAT	GO:0010648~negative regulation of cell communication	5	2.10084	0.333372	ACHE, DRD3, ADIPOQ, RGS14, THY1	160	248	13528	1.70464	1	0.992617	99.874
GOTERM_BP_FAT	GO:0060341~regulation of cellular localization	5	2.10084	0.333372	ACHE, DRD3, CHRNA4, ADIPOQ, GHRHR	160	248	13528	1.70464	1	0.992617	99.874
GOTERM_BP_FAT	GO:0009967~positive regulation of signal transduction	4	1.68067	0.677703	DRD3, CASP8, ADIPOQ, GHRHR	160	295	13528	1.14644	1	0.999507	100
GOTERM_BP_FAT	GO:0010647~positive regulation of cell communication	4	1.68067	0.747038	DRD3, CASP8, ADIPOQ, GHRHR	160	329	13528	1.02796	1	0.999812	100
GOTERM_BP_FAT	GO:0010627~regulation of protein kinase cascade	3	1.2605	0.794187	DRD3, CASP8, ADIPOQ	160	249	13528	1.01867	1	0.999924	100
Annotation Cluster 42	Enrichment Score: 0.36997163704568076
Category	Term	Count	%	PValue	Genes	List Total	Pop Hits	Pop Total	Fold Enrichment	Bonferroni	Benjamini	FDR
GOTERM_BP_FAT	GO:0009124~nucleoside monophosphate biosynthetic process	3	1.2605	0.116796	CECR1, GUCY1A3, PAICS	160	50	13528	5.073	1	0.964018	87.0615
GOTERM_BP_FAT	GO:0009123~nucleoside monophosphate metabolic process	3	1.2605	0.181821	CECR1, GUCY1A3, PAICS	160	66	13528	3.84318	1	0.98151	96.3269
GOTERM_BP_FAT	GO:0006164~purine nucleotide biosynthetic process	3	1.2605	0.523932	CECR1, GUCY1A3, PAICS	160	148	13528	1.71385	1	0.997451	99.9995
GOTERM_BP_FAT	GO:0044271~nitrogen compound biosynthetic process	5	2.10084	0.533572	CECR1, PRODH2, GUCY1A3, PSPH, PAICS	160	325	13528	1.30077	1	0.99776	99.9996
GOTERM_BP_FAT	GO:0009165~nucleotide biosynthetic process	3	1.2605	0.645765	CECR1, GUCY1A3, PAICS	160	186	13528	1.36371	1	0.999216	100
GOTERM_BP_FAT	GO:0006163~purine nucleotide metabolic process	3	1.2605	0.645765	CECR1, GUCY1A3, PAICS	160	186	13528	1.36371	1	0.999216	100
GOTERM_BP_FAT	GO:0034654~nucleobase, nucleoside, nucleotide and nucleic acid biosynthetic process	3	1.2605	0.665684	CECR1, GUCY1A3, PAICS	160	193	13528	1.31425	1	0.999413	100
GOTERM_BP_FAT	GO:0034404~nucleobase, nucleoside and nucleotide biosynthetic process	3	1.2605	0.665684	CECR1, GUCY1A3, PAICS	160	193	13528	1.31425	1	0.999413	100
Annotation Cluster 43	Enrichment Score: 0.3626988341161589
Category	Term	Count	%	PValue	Genes	List Total	Pop Hits	Pop Total	Fold Enrichment	Bonferroni	Benjamini	FDR
SP_PIR_KEYWORDS	dna-binding	26	10.9244	0.211368	IRX4, HMX2, ZNF292, HIST1H2AA, ELF3, ZFP41, RORC, SYCP2, ZNF223, CASZ1, MYOG, CREB3L3, TLX2, SP100, POLE, HPX-2, MTA1, ARID1B, USF2, MXD4, ASCL2, ISL2, HIF3A, PRDM2, KLF2, ASCL5	218	1868	19235	1.2281	1	0.848591	95.9291
GOTERM_MF_FAT	GO:0003700~transcription factor activity	15	6.30252	0.258948	IRX4, HMX2, ELF3, HPX-2, RORC, MTA1, USF2, ASCL2, ISL2, HIF3A, MYOG, PRDM2, CREB3L3, KLF2, TLX2	154	975	12983	1.297	1	0.968139	98.326
GOTERM_MF_FAT	GO:0043565~sequence-specific DNA binding	10	4.20168	0.287624	IRX4, ISL2, HMX2, ELF3, HPX-2, MTA1, RORC, CREB3L3, TLX2, USF2	154	607	12983	1.38888	1	0.974176	99.0231
GOTERM_MF_FAT	GO:0030528~transcription regulator activity	21	8.82353	0.325626	IRX4, HMX2, SP100, ELF3, HPX-2, RORC, MTA1, ARID1B, USF2, MXD4, ASCL2, ISL2, BCL11A, HIF3A, VGLL2, MYOG, PRDM2, CREB3L3, KLF2, ASCL5, TLX2	154	1512	12983	1.17091	1	0.977076	99.5377
GOTERM_BP_FAT	GO:0006355~regulation of transcription, DNA-dependent	24	10.084	0.338518	IRX4, HMX2, SP100, ELF3, DRD3, HPX-2, GRIN1, MTA1, RORC, ARID1B, SCGB1A1, USF2, MXD4, ASCL2, ISL2, ZNF223, HBZ, HIF3A, VGLL2, MYOG, PRDM2, CREB3L3, TLX2, RBM15	160	1773	13528	1.1445	1	0.992678	99.8891
GOTERM_BP_FAT	GO:0051252~regulation of RNA metabolic process	24	10.084	0.380374	IRX4, HMX2, SP100, ELF3, DRD3, HPX-2, GRIN1, MTA1, RORC, ARID1B, SCGB1A1, USF2, MXD4, ASCL2, ISL2, ZNF223, HBZ, HIF3A, VGLL2, MYOG, PRDM2, CREB3L3, TLX2, RBM15	160	1813	13528	1.11925	1	0.994732	99.9622
GOTERM_BP_FAT	GO:0045449~regulation of transcription	33	13.8655	0.41776	IRX4, HMX2, ZNF292, ZFP41, DRD3, ELF3, RORC, SCGB1A1, ZNF223, BCL11A, CASZ1, ACTL6B, MYOG, CREB3L3, TLX2, SP100, HPX-2, GRIN1, MTA1, ARID1B, USF2, MXD4, SUV420H2, ASCL2, ISL2, HBZ, HIF3A, VGLL2, ERN2, PRDM2, KLF2, RBM15, ASCL5	160	2601	13528	1.07272	1	0.995203	99.9864
GOTERM_MF_FAT	GO:0003677~DNA binding	29	12.1849	0.488607	IRX4, ACR, HMX2, ZNF292, HIST1H2AA, ZFP41, TNRC18, ELF3, RORC, SYCP2, ZNF223, CASZ1, MYOG, CREB3L3, TLX2, SP100, HPX-2, POLE, MTA1, ARID1B, KIAA1466, USF2, MXD4, ASCL2, ISL2, HIF3A, PRDM2, KLF2, ASCL5	154	2331	12983	1.04884	1	0.988313	99.9894
SP_PIR_KEYWORDS	nucleus	48	20.1681	0.612078	IRX4, HDLBP, ZNF292, ACHE, HMX2, HIST1H2AA, ZFP41, ELF3, RORC, SYCP2, C14ORF4, POM121, ZNF223, BCL11A, ACRC, CASZ1, ACTL6B, MYOG, CREB3L3, TLX2, WDR33, C9ORF86, EPN3, TUB, SP100, HPX-2, POLE, MTA1, ARID1B, MORC1, SF3A2, STK3, USF2, MXD4, SUV420H2, ASCL2, ISL2, R3HDM2, CASP14, KRT14, HIF3A, PTTG1IP, VGLL2, PRDM2, KLF2, CTDP1, RBM15, ASCL5	218	4283	19235	0.988846	1	0.987275	99.9997
SP_PIR_KEYWORDS	transcription regulation	21	8.82353	0.768439	HMX2, ZNF292, ELF3, ZFP41, HPX-2, RORC, ARID1B, USF2, MXD4, SUV420H2, ZNF223, BCL11A, CASZ1, HIF3A, ERN2, VGLL2, ACTL6B, PRDM2, CREB3L3, KLF2, ASCL5	218	2026	19235	0.914567	1	0.995526	100
SP_PIR_KEYWORDS	Transcription	21	8.82353	0.800564	HMX2, ZNF292, ELF3, ZFP41, HPX-2, RORC, ARID1B, USF2, MXD4, SUV420H2, ZNF223, BCL11A, CASZ1, HIF3A, ERN2, VGLL2, ACTL6B, PRDM2, CREB3L3, KLF2, ASCL5	218	2071	19235	0.894695	1	0.997051	100
GOTERM_BP_FAT	GO:0006350~transcription	21	8.82353	0.875643	HMX2, ZNF292, ELF3, ZFP41, HPX-2, RORC, ARID1B, USF2, MXD4, SUV420H2, ZNF223, BCL11A, CASZ1, HIF3A, ERN2, VGLL2, ACTL6B, PRDM2, CREB3L3, KLF2, ASCL5	160	2101	13528	0.845098	1	0.99999	100
Annotation Cluster 44	Enrichment Score: 0.34307822683727524
Category	Term	Count	%	PValue	Genes	List Total	Pop Hits	Pop Total	Fold Enrichment	Bonferroni	Benjamini	FDR
UP_SEQ_FEATURE	domain:EF-hand 2	4	1.68067	0.342742	S100A7, PLCH2, CAPN13, CAPN3	218	182	19113	1.92691	1	0.999706	99.8252
UP_SEQ_FEATURE	domain:EF-hand 1	4	1.68067	0.342742	S100A7, PLCH2, CAPN13, CAPN3	218	182	19113	1.92691	1	0.999706	99.8252
INTERPRO	IPR018249:EF-HAND 2	4	1.68067	0.450106	S100A7, PLCH2, CACNA1E, CAPN3	192	215	16659	1.61424	1	1	99.9794
INTERPRO	IPR011992:EF-Hand type	4	1.68067	0.510105	S100A7, PLCH2, CAPN13, CAPN3	192	236	16659	1.4706	1	1	99.996
INTERPRO	IPR018247:EF-HAND 1	3	1.2605	0.714003	S100A7, PLCH2, CAPN3	192	217	16659	1.19952	1	1	100
Annotation Cluster 45	Enrichment Score: 0.3328014943502592
Category	Term	Count	%	PValue	Genes	List Total	Pop Hits	Pop Total	Fold Enrichment	Bonferroni	Benjamini	FDR
GOTERM_BP_FAT	GO:0000122~negative regulation of transcription from RNA polymerase II promoter	6	2.52101	0.203945	SP100, DRD3, HBZ, SCGB1A1, RBM15, MXD4	160	266	13528	1.90714	1	0.984665	97.6611
GOTERM_BP_FAT	GO:0045892~negative regulation of transcription, DNA-dependent	6	2.52101	0.407755	SP100, DRD3, HBZ, SCGB1A1, RBM15, MXD4	160	356	13528	1.425	1	0.995119	99.982
GOTERM_BP_FAT	GO:0051253~negative regulation of RNA metabolic process	6	2.52101	0.421726	SP100, DRD3, HBZ, SCGB1A1, RBM15, MXD4	160	362	13528	1.40138	1	0.995342	99.9879
GOTERM_BP_FAT	GO:0016481~negative regulation of transcription	7	2.94118	0.454518	SP100, DRD3, HBZ, ERN2, SCGB1A1, RBM15, MXD4	160	459	13528	1.28943	1	0.995824	99.9954
GOTERM_BP_FAT	GO:0010558~negative regulation of macromolecule biosynthetic process	8	3.36134	0.464049	SP100, DRD3, HBZ, ERN2, SCGB1A1, RBM15, ADIPOQ, MXD4	160	547	13528	1.23656	1	0.996034	99.9965
GOTERM_BP_FAT	GO:0006357~regulation of transcription from RNA polymerase II promoter	10	4.20168	0.485503	SP100, DRD3, HBZ, GRIN1, VGLL2, MYOG, SCGB1A1, RBM15, USF2, MXD4	160	727	13528	1.163	1	0.99645	99.9982
GOTERM_BP_FAT	GO:0031327~negative regulation of cellular biosynthetic process	8	3.36134	0.490653	SP100, DRD3, HBZ, ERN2, SCGB1A1, RBM15, ADIPOQ, MXD4	160	561	13528	1.2057	1	0.996625	99.9985
GOTERM_BP_FAT	GO:0009890~negative regulation of biosynthetic process	8	3.36134	0.513156	SP100, DRD3, HBZ, ERN2, SCGB1A1, RBM15, ADIPOQ, MXD4	160	573	13528	1.18045	1	0.997147	99.9993
GOTERM_BP_FAT	GO:0010629~negative regulation of gene expression	7	2.94118	0.545717	SP100, DRD3, HBZ, ERN2, SCGB1A1, RBM15, MXD4	160	504	13528	1.17431	1	0.997836	99.9998
GOTERM_BP_FAT	GO:0045934~negative regulation of nucleobase, nucleoside, nucleotide and nucleic acid metabolic process	7	2.94118	0.561263	SP100, DRD3, HBZ, ERN2, SCGB1A1, RBM15, MXD4	160	512	13528	1.15596	1	0.998036	99.9999
GOTERM_BP_FAT	GO:0051172~negative regulation of nitrogen compound metabolic process	7	2.94118	0.574664	SP100, DRD3, HBZ, ERN2, SCGB1A1, RBM15, MXD4	160	519	13528	1.14037	1	0.998277	99.9999
GOTERM_BP_FAT	GO:0010605~negative regulation of macromolecule metabolic process	9	3.78151	0.63762	SP100, DRD3, ANAPC5, HBZ, ERN2, SCGB1A1, RBM15, ADIPOQ, MXD4	160	734	13528	1.03672	1	0.999145	100
Annotation Cluster 46	Enrichment Score: 0.3252944480514859
Category	Term	Count	%	PValue	Genes	List Total	Pop Hits	Pop Total	Fold Enrichment	Bonferroni	Benjamini	FDR
GOTERM_BP_FAT	GO:0005996~monosaccharide metabolic process	5	2.10084	0.264768	PYGM, PPP1R1A, CHST5, SLC35A2, ADIPOQ	160	222	13528	1.90428	1	0.988965	99.3681
GOTERM_BP_FAT	GO:0019318~hexose metabolic process	4	1.68067	0.394298	PYGM, PPP1R1A, SLC35A2, ADIPOQ	160	192	13528	1.76146	1	0.995144	99.974
GOTERM_BP_FAT	GO:0006006~glucose metabolic process	3	1.2605	0.540264	PYGM, PPP1R1A, ADIPOQ	160	153	13528	1.65784	1	0.997858	99.9997
GOTERM_BP_FAT	GO:0006091~generation of precursor metabolites and energy	3	1.2605	0.886187	PYGM, PPP1R1A, ADIPOQ	160	313	13528	0.810383	1	0.999993	100
Annotation Cluster 47	Enrichment Score: 0.3184944190461706
Category	Term	Count	%	PValue	Genes	List Total	Pop Hits	Pop Total	Fold Enrichment	Bonferroni	Benjamini	FDR
GOTERM_BP_FAT	GO:0016337~cell-cell adhesion	5	2.10084	0.408096	CDH22, CADM3, PCDHGA7, CLDN11, THY1	160	276	13528	1.5317	1	0.994957	99.9822
GOTERM_BP_FAT	GO:0007155~cell adhesion	10	4.20168	0.440125	CDH22, CADM3, ACHE, ADAMTS13, TNR, BAI1, PCDHGA7, CLDN11, CCL5, THY1	160	700	13528	1.20786	1	0.995883	99.9929
GOTERM_BP_FAT	GO:0022610~biological adhesion	10	4.20168	0.441815	CDH22, CADM3, ACHE, ADAMTS13, TNR, BAI1, PCDHGA7, CLDN11, CCL5, THY1	160	701	13528	1.20613	1	0.995847	99.9932
GOTERM_BP_FAT	GO:0007156~homophilic cell adhesion	3	1.2605	0.457278	CDH22, CADM3, PCDHGA7	160	131	13528	1.93626	1	0.995866	99.9957
SP_PIR_KEYWORDS	cell adhesion	5	2.10084	0.704316	CDH22, CADM3, TNR, BAI1, PCDHGA7	218	422	19235	1.04543	1	0.992588	100
Annotation Cluster 48	Enrichment Score: 0.3116249763279387
Category	Term	Count	%	PValue	Genes	List Total	Pop Hits	Pop Total	Fold Enrichment	Bonferroni	Benjamini	FDR
GOTERM_BP_FAT	GO:0032989~cellular component morphogenesis	8	3.36134	0.186998	TNNT2, SEMA6A, ISL2, ANK1, TNR, BAI1, HGF, CAPN3	160	397	13528	1.70378	1	0.98273	96.6914
GOTERM_BP_FAT	GO:0000904~cell morphogenesis involved in differentiation	5	2.10084	0.322706	SEMA6A, ISL2, TNR, BAI1, HGF	160	244	13528	1.73258	1	0.992452	99.8364
GOTERM_BP_FAT	GO:0007411~axon guidance	3	1.2605	0.358982	SEMA6A, ISL2, TNR	160	107	13528	2.37056	1	0.993479	99.9339
GOTERM_BP_FAT	GO:0007409~axonogenesis	4	1.68067	0.396487	SEMA6A, ISL2, TNR, BAI1	160	193	13528	1.75233	1	0.995133	99.9755
GOTERM_BP_FAT	GO:0000902~cell morphogenesis	6	2.52101	0.407755	SEMA6A, ISL2, ANK1, TNR, BAI1, HGF	160	356	13528	1.425	1	0.995119	99.982
GOTERM_BP_FAT	GO:0048667~cell morphogenesis involved in neuron differentiation	4	1.68067	0.446382	SEMA6A, ISL2, TNR, BAI1	160	209	13528	1.61818	1	0.99586	99.9941
GOTERM_BP_FAT	GO:0048812~neuron projection morphogenesis	4	1.68067	0.458873	SEMA6A, ISL2, TNR, BAI1	160	213	13528	1.58779	1	0.995829	99.9959
GOTERM_BP_FAT	GO:0048858~cell projection morphogenesis	4	1.68067	0.552368	SEMA6A, ISL2, TNR, BAI1	160	245	13528	1.38041	1	0.998003	99.9998
GOTERM_BP_FAT	GO:0048666~neuron development	5	2.10084	0.567056	SEMA6A, ISL2, TNR, BAI1, THY1	160	339	13528	1.24705	1	0.998162	99.9999
GOTERM_BP_FAT	GO:0032990~cell part morphogenesis	4	1.68067	0.582268	SEMA6A, ISL2, TNR, BAI1	160	256	13528	1.32109	1	0.99844	99.9999
GOTERM_BP_FAT	GO:0031175~neuron projection development	4	1.68067	0.582268	SEMA6A, ISL2, TNR, BAI1	160	256	13528	1.32109	1	0.99844	99.9999
GOTERM_BP_FAT	GO:0030182~neuron differentiation	5	2.10084	0.761464	SEMA6A, ISL2, TNR, BAI1, THY1	160	438	13528	0.965183	1	0.999848	100
GOTERM_BP_FAT	GO:0030030~cell projection organization	4	1.68067	0.811429	SEMA6A, ISL2, TNR, BAI1	160	368	13528	0.919022	1	0.999949	100
GOTERM_BP_FAT	GO:0006928~cell motion	4	1.68067	0.921522	SEMA6A, ISL2, TNR, CCL5	160	475	13528	0.712	1	0.999999	100
Annotation Cluster 49	Enrichment Score: 0.29745417376370425
Category	Term	Count	%	PValue	Genes	List Total	Pop Hits	Pop Total	Fold Enrichment	Bonferroni	Benjamini	FDR
GOTERM_MF_FAT	GO:0046983~protein dimerization activity	10	4.20168	0.19004	CADM3, ACHE, SP100, GUCY1A3, HGF, CREB3L3, SYCP2, ADIPOQ, USF2, STK3	154	542	12983	1.55545	1	0.96331	94.3668
GOTERM_BP_FAT	GO:0007584~response to nutrient	3	1.2605	0.491898	SP100, ADIPOQ, USF2	160	140	13528	1.81179	1	0.99646	99.9986
GOTERM_MF_FAT	GO:0042803~protein homodimerization activity	5	2.10084	0.55745	CADM3, ACHE, SP100, ADIPOQ, USF2	154	334	12983	1.26205	1	0.992803	99.9985
GOTERM_MF_FAT	GO:0042802~identical protein binding	8	3.36134	0.634116	CADM3, ACHE, SP100, CASP8, CLDN11, PAICS, ADIPOQ, USF2	154	640	12983	1.05381	1	0.996915	99.9999
GOTERM_BP_FAT	GO:0031667~response to nutrient levels	3	1.2605	0.676658	SP100, ADIPOQ, USF2	160	197	13528	1.28756	1	0.999514	100
GOTERM_BP_FAT	GO:0009991~response to extracellular stimulus	3	1.2605	0.734195	SP100, ADIPOQ, USF2	160	220	13528	1.15295	1	0.999796	100
Annotation Cluster 50	Enrichment Score: 0.2834479246267952
Category	Term	Count	%	PValue	Genes	List Total	Pop Hits	Pop Total	Fold Enrichment	Bonferroni	Benjamini	FDR
GOTERM_BP_FAT	GO:0006915~apoptosis	10	4.20168	0.277212	SEMA6A, KRT18, CASP14, CASP8, ERN2, GML, GZMH, SYCP2, PDCD1, STK3	160	602	13528	1.40449	1	0.988601	99.5229
GOTERM_BP_FAT	GO:0012501~programmed cell death	10	4.20168	0.291561	SEMA6A, KRT18, CASP14, CASP8, ERN2, GML, GZMH, SYCP2, PDCD1, STK3	160	611	13528	1.3838	1	0.990518	99.6571
GOTERM_BP_FAT	GO:0043065~positive regulation of apoptosis	7	2.94118	0.393668	SSTR3, CASP14, GRIN1, CASP8, ERN2, ADIPOQ, STK3	160	430	13528	1.3764	1	0.995287	99.9736
GOTERM_BP_FAT	GO:0043068~positive regulation of programmed cell death	7	2.94118	0.399991	SSTR3, CASP14, GRIN1, CASP8, ERN2, ADIPOQ, STK3	160	433	13528	1.36686	1	0.995234	99.9777
GOTERM_BP_FAT	GO:0010942~positive regulation of cell death	7	2.94118	0.404205	SSTR3, CASP14, GRIN1, CASP8, ERN2, ADIPOQ, STK3	160	435	13528	1.36057	1	0.995203	99.9802
GOTERM_BP_FAT	GO:0008219~cell death	10	4.20168	0.472125	SEMA6A, KRT18, CASP14, CASP8, ERN2, GML, GZMH, SYCP2, PDCD1, STK3	160	719	13528	1.17594	1	0.996277	99.9973
GOTERM_BP_FAT	GO:0016265~death	10	4.20168	0.480495	SEMA6A, KRT18, CASP14, CASP8, ERN2, GML, GZMH, SYCP2, PDCD1, STK3	160	724	13528	1.16782	1	0.996401	99.9979
GOTERM_BP_FAT	GO:0006917~induction of apoptosis	4	1.68067	0.729926	SSTR3, CASP14, CASP8, ERN2	160	320	13528	1.05688	1	0.999791	100
GOTERM_BP_FAT	GO:0012502~induction of programmed cell death	4	1.68067	0.731871	SSTR3, CASP14, CASP8, ERN2	160	321	13528	1.05358	1	0.999793	100
GOTERM_BP_FAT	GO:0042981~regulation of apoptosis	9	3.78151	0.735497	KRT18, SSTR3, CASP14, GRIN1, CASP8, ERN2, HGF, ADIPOQ, STK3	160	804	13528	0.946455	1	0.999787	100
GOTERM_BP_FAT	GO:0043067~regulation of programmed cell death	9	3.78151	0.745457	KRT18, SSTR3, CASP14, GRIN1, CASP8, ERN2, HGF, ADIPOQ, STK3	160	812	13528	0.937131	1	0.999812	100
GOTERM_BP_FAT	GO:0010941~regulation of cell death	9	3.78151	0.749126	KRT18, SSTR3, CASP14, GRIN1, CASP8, ERN2, HGF, ADIPOQ, STK3	160	815	13528	0.933681	1	0.999815	100
SP_PIR_KEYWORDS	Apoptosis	4	1.68067	0.806931	CASP8, ERN2, PDCD1, STK3	218	381	19235	0.926341	1	0.997006	100
Annotation Cluster 51	Enrichment Score: 0.28303075334975114
Category	Term	Count	%	PValue	Genes	List Total	Pop Hits	Pop Total	Fold Enrichment	Bonferroni	Benjamini	FDR
GOTERM_CC_FAT	GO:0005856~cytoskeleton	19	7.98319	0.354997	APC2, GRIN1, VIL1, PTPN21, TTLL6, COTL1, RGS14, TNNT2, ANK1, KRT18, KRTAP4-5, SPRR1A, CASP8, KRT14, KRT3, MYH14, DYNLRB2, KRT85, MAP6D1	151	1381	12782	1.16461	1	0.946458	99.6606
GOTERM_MF_FAT	GO:0008092~cytoskeletal protein binding	7	2.94118	0.548455	TNNT2, ANK1, APC2, VIL1, MYH14, COTL1, MAP6D1	154	504	12983	1.17091	1	0.99254	99.9981
SP_PIR_KEYWORDS	cytoskeleton	7	2.94118	0.727013	ANK1, APC2, VIL1, PTPN21, TTLL6, COTL1, MAP6D1	218	636	19235	0.971128	1	0.993494	100
Annotation Cluster 52	Enrichment Score: 0.278229671844757
Category	Term	Count	%	PValue	Genes	List Total	Pop Hits	Pop Total	Fold Enrichment	Bonferroni	Benjamini	FDR
GOTERM_MF_FAT	GO:0016881~acid-amino acid ligase activity	4	1.68067	0.423403	UBE2O, ANAPC5, TTLL6, PAICS	154	201	12983	1.67772	1	0.982433	99.9455
GOTERM_MF_FAT	GO:0016879~ligase activity, forming carbon-nitrogen bonds	4	1.68067	0.514417	UBE2O, ANAPC5, TTLL6, PAICS	154	231	12983	1.45983	1	0.990927	99.9948
SP_PIR_KEYWORDS	ligase	4	1.68067	0.671803	UBE2O, TTLL6, MARCH7, PAICS	218	305	19235	1.15717	1	0.992198	100
Annotation Cluster 53	Enrichment Score: 0.2696533733238155
Category	Term	Count	%	PValue	Genes	List Total	Pop Hits	Pop Total	Fold Enrichment	Bonferroni	Benjamini	FDR
GOTERM_MF_FAT	GO:0016563~transcription activator activity	7	2.94118	0.353832	SP100, ELF3, VGLL2, MYOG, ARID1B, KLF2, USF2	154	410	12983	1.43936	1	0.974641	99.742
GOTERM_MF_FAT	GO:0003712~transcription cofactor activity	6	2.52101	0.426318	SP100, ELF3, BCL11A, VGLL2, ARID1B, MXD4	154	363	12983	1.39347	1	0.981573	99.9491
GOTERM_MF_FAT	GO:0003713~transcription coactivator activity	4	1.68067	0.463674	SP100, ELF3, VGLL2, ARID1B	154	214	12983	1.5758	1	0.98522	99.9797
GOTERM_MF_FAT	GO:0003714~transcription corepressor activity	3	1.2605	0.518661	SP100, BCL11A, MXD4	154	145	12983	1.74425	1	0.990641	99.9954
GOTERM_MF_FAT	GO:0008134~transcription factor binding	7	2.94118	0.565942	SP100, ELF3, BCL11A, VGLL2, ARID1B, USF2, MXD4	154	513	12983	1.15036	1	0.993017	99.9989
GOTERM_MF_FAT	GO:0016564~transcription repressor activity	4	1.68067	0.723848	SP100, ELF3, BCL11A, MXD4	154	316	12983	1.06715	1	0.998919	100
SP_PIR_KEYWORDS	repressor	4	1.68067	0.871727	SUV420H2, ELF3, BCL11A, MXD4	218	435	19235	0.811347	1	0.998889	100
Annotation Cluster 54	Enrichment Score: 0.25476738236920676
Category	Term	Count	%	PValue	Genes	List Total	Pop Hits	Pop Total	Fold Enrichment	Bonferroni	Benjamini	FDR
GOTERM_MF_FAT	GO:0005125~cytokine activity	4	1.68067	0.404475	IL1F10, CCL5, ADIPOQ, CCL17	154	195	12983	1.72934	1	0.9795	99.9153
SP_PIR_KEYWORDS	cytokine	3	1.2605	0.608096	IL1F10, CCL5, CCL17	218	181	19235	1.46244	1	0.987482	99.9997
GOTERM_CC_FAT	GO:0005615~extracellular space	8	3.36134	0.699575	HDLBP, ADAMTS13, IL1F10, CTRB2, CECR1, CCL5, ADIPOQ, CCL17	151	685	12782	0.988602	1	0.99349	100
Annotation Cluster 55	Enrichment Score: 0.2260873393658352
Category	Term	Count	%	PValue	Genes	List Total	Pop Hits	Pop Total	Fold Enrichment	Bonferroni	Benjamini	FDR
SP_PIR_KEYWORDS	inflammatory response	3	1.2605	0.215696	ELF3, CCL5, CCL17	218	77	19235	3.43769	1	0.84111	96.2202
GOTERM_BP_FAT	GO:0006952~defense response	7	2.94118	0.735248	SPACA3, SP100, ELF3, S100A7, COTL1, CCL5, CCL17	160	615	13528	0.962358	1	0.999794	100
GOTERM_BP_FAT	GO:0009611~response to wounding	5	2.10084	0.874678	ACHE, ELF3, ADAMTS13, CCL5, CCL17	160	530	13528	0.797642	1	0.99999	100
GOTERM_BP_FAT	GO:0006954~inflammatory response	3	1.2605	0.898517	ELF3, CCL5, CCL17	160	325	13528	0.780462	1	0.999996	100
Annotation Cluster 56	Enrichment Score: 0.21389791623529344
Category	Term	Count	%	PValue	Genes	List Total	Pop Hits	Pop Total	Fold Enrichment	Bonferroni	Benjamini	FDR
UP_SEQ_FEATURE	domain:Ig-like V-type	4	1.68067	0.167095	CADM3, PDCD1, PSG11, THY1	218	124	19113	2.8282	1	0.995756	93.7095
INTERPRO	IPR013151:Immunoglobulin	4	1.68067	0.409011	CADM3, FCAR, PSG11, THY1	192	202	16659	1.71813	1	0.999999	99.9427
SP_PIR_KEYWORDS	Immunoglobulin domain	6	2.52101	0.61471	CADM3, LINGO4, FCAR, PDCD1, PSG11, THY1	218	470	19235	1.12639	1	0.986043	99.9997
UP_SEQ_FEATURE	domain:Ig-like C2-type 1	3	1.2605	0.63795	CADM3, FCAR, PSG11	218	190	19113	1.38433	1	1	100
UP_SEQ_FEATURE	domain:Ig-like C2-type 2	3	1.2605	0.640793	CADM3, FCAR, PSG11	218	191	19113	1.37708	1	1	100
INTERPRO	IPR003598:Immunoglobulin subtype 2	3	1.2605	0.684207	CADM3, LINGO4, PSG11	192	205	16659	1.26974	1	1	100
SMART	SM00408:IGc2	3	1.2605	0.714717	CADM3, LINGO4, PSG11	111	205	9079	1.19697	1	1	99.9999
INTERPRO	IPR003599:Immunoglobulin subtype	4	1.68067	0.733001	CADM3, FCAR, PSG11, THY1	192	330	16659	1.0517	1	1	100
SMART	SM00409:IG	4	1.68067	0.768814	CADM3, FCAR, PSG11, THY1	111	330	9079	0.991428	1	1	100
INTERPRO	IPR013106:Immunoglobulin V-set	3	1.2605	0.782135	CADM3, PDCD1, PSG11	192	249	16659	1.04537	1	1	100
INTERPRO	IPR007110:Immunoglobulin-like	5	2.10084	0.83026	CADM3, LINGO4, PDCD1, PSG11, THY1	192	501	16659	0.865924	1	1	100
INTERPRO	IPR013783:Immunoglobulin-like fold	5	2.10084	0.882284	CADM3, LINGO4, FCAR, PDCD1, PSG11	192	553	16659	0.784499	1	1	100
Annotation Cluster 57	Enrichment Score: 0.20403219023652658
Category	Term	Count	%	PValue	Genes	List Total	Pop Hits	Pop Total	Fold Enrichment	Bonferroni	Benjamini	FDR
GOTERM_CC_FAT	GO:0031968~organelle outer membrane	4	1.68067	0.123251	CYB5R3, CASP8, GK, GHRHR	151	104	12782	3.25573	1	0.835517	81.8321
GOTERM_CC_FAT	GO:0019867~outer membrane	4	1.68067	0.133747	CYB5R3, CASP8, GK, GHRHR	151	108	12782	3.13515	1	0.800511	84.4589
GOTERM_CC_FAT	GO:0005741~mitochondrial outer membrane	3	1.2605	0.28507	CYB5R3, CASP8, GK	151	90	12782	2.82163	1	0.91887	98.7107
GOTERM_CC_FAT	GO:0031090~organelle membrane	14	5.88235	0.526471	CYB5R3, CYP11B1, CHST5, SLC35A2, GHRHR, SLC17A7, ECE2, CASP8, SEC22A, PRODH2, B4GALNT4, GK, LFNG, COPE	151	1096	12782	1.08128	1	0.975099	99.9938
GOTERM_CC_FAT	GO:0031966~mitochondrial membrane	5	2.10084	0.683792	CYB5R3, CYP11B1, CASP8, PRODH2, GK	151	394	12782	1.07423	1	0.992577	100
GOTERM_CC_FAT	GO:0005740~mitochondrial envelope	5	2.10084	0.7294	CYB5R3, CYP11B1, CASP8, PRODH2, GK	151	419	12782	1.01013	1	0.995397	100
GOTERM_BP_FAT	GO:0008610~lipid biosynthetic process	4	1.68067	0.735727	CYB5R3, CYP11B1, SCD5, PLA2G5	160	323	13528	1.04706	1	0.99978	100
GOTERM_CC_FAT	GO:0031967~organelle envelope	7	2.94118	0.741348	CYB5R3, POM121, CYP11B1, CASP8, PRODH2, GK, GHRHR	151	620	12782	0.955715	1	0.995812	100
GOTERM_CC_FAT	GO:0031975~envelope	7	2.94118	0.744143	CYB5R3, POM121, CYP11B1, CASP8, PRODH2, GK, GHRHR	151	622	12782	0.952642	1	0.995619	100
GOTERM_CC_FAT	GO:0019866~organelle inner membrane	4	1.68067	0.746309	CYB5R3, CYP11B1, PRODH2, GHRHR	151	329	12782	1.02917	1	0.995382	100
GOTERM_BP_FAT	GO:0055114~oxidation reduction	6	2.52101	0.876266	CYB5R3, FTMT, KCNAB1, CYP11B1, PRODH2, SCD5	160	639	13528	0.793897	1	0.99999	100
GOTERM_CC_FAT	GO:0005743~mitochondrial inner membrane	3	1.2605	0.877999	CYB5R3, CYP11B1, PRODH2	151	306	12782	0.829892	1	0.999572	100
SP_PIR_KEYWORDS	oxidoreductase	5	2.10084	0.881752	CYB5R3, FTMT, CYP11B1, PRODH2, SCD5	218	562	19235	0.785	1	0.999087	100
GOTERM_CC_FAT	GO:0044429~mitochondrial part	5	2.10084	0.923419	CYB5R3, CYP11B1, CASP8, PRODH2, GK	151	595	12782	0.711336	1	0.999832	100
UP_SEQ_FEATURE	transit peptide:Mitochondrion	3	1.2605	0.970616	FTMT, GDF5OS, CYP11B1	218	467	19113	0.563218	1	1	100
SP_PIR_KEYWORDS	transit peptide	3	1.2605	0.972295	FTMT, GDF5OS, CYP11B1	218	476	19235	0.556096	1	0.999983	100
GOTERM_CC_FAT	GO:0005739~mitochondrion	8	3.36134	0.975645	CYB5R3, FTMT, GDF5OS, CYP11B1, C10ORF10, CASP8, PRODH2, GK	151	1087	12782	0.622992	1	0.999991	100
SP_PIR_KEYWORDS	mitochondrion	5	2.10084	0.985831	CYB5R3, FTMT, GDF5OS, CYP11B1, GK	218	832	19235	0.530252	1	0.999997	100
Annotation Cluster 58	Enrichment Score: 0.19931312872043686
Category	Term	Count	%	PValue	Genes	List Total	Pop Hits	Pop Total	Fold Enrichment	Bonferroni	Benjamini	FDR
GOTERM_CC_FAT	GO:0005856~cytoskeleton	19	7.98319	0.354997	APC2, GRIN1, VIL1, PTPN21, TTLL6, COTL1, RGS14, TNNT2, ANK1, KRT18, KRTAP4-5, SPRR1A, CASP8, KRT14, KRT3, MYH14, DYNLRB2, KRT85, MAP6D1	151	1381	12782	1.16461	1	0.946458	99.6606
GOTERM_CC_FAT	GO:0044430~cytoskeletal part	12	5.04202	0.566622	TNNT2, KRT18, KRTAP4-5, APC2, GRIN1, KRT14, KRT3, TTLL6, MYH14, DYNLRB2, KRT85, RGS14	151	952	12782	1.067	1	0.979692	99.998
GOTERM_CC_FAT	GO:0043232~intracellular non-membrane-bounded organelle	26	10.9244	0.890461	HIST1H2AA, APC2, TTLL6, PTPN21, SYCP2, ANK1, CASP8, KRT3, KRT85, SP100, GRIN1, VIL1, MTA1, HBA2, ARID1B, COTL1, RGS14, SUV420H2, TNNT2, KRT18, KRTAP4-5, SPRR1A, KRT14, MYH14, DYNLRB2, MAP6D1	151	2596	12782	0.847794	1	0.999592	100
GOTERM_CC_FAT	GO:0043228~non-membrane-bounded organelle	26	10.9244	0.890461	HIST1H2AA, APC2, TTLL6, PTPN21, SYCP2, ANK1, CASP8, KRT3, KRT85, SP100, GRIN1, VIL1, MTA1, HBA2, ARID1B, COTL1, RGS14, SUV420H2, TNNT2, KRT18, KRTAP4-5, SPRR1A, KRT14, MYH14, DYNLRB2, MAP6D1	151	2596	12782	0.847794	1	0.999592	100
Annotation Cluster 59	Enrichment Score: 0.1924308884659938
Category	Term	Count	%	PValue	Genes	List Total	Pop Hits	Pop Total	Fold Enrichment	Bonferroni	Benjamini	FDR
GOTERM_BP_FAT	GO:0030029~actin filament-based process	4	1.68067	0.54119	TNNT2, VIL1, MYH14, CAPN3	160	241	13528	1.40332	1	0.997818	99.9997
GOTERM_MF_FAT	GO:0008092~cytoskeletal protein binding	7	2.94118	0.548455	TNNT2, ANK1, APC2, VIL1, MYH14, COTL1, MAP6D1	154	504	12983	1.17091	1	0.99254	99.9981
GOTERM_MF_FAT	GO:0003779~actin binding	4	1.68067	0.743206	TNNT2, VIL1, MYH14, COTL1	154	326	12983	1.03442	1	0.999088	100
SP_PIR_KEYWORDS	actin-binding	3	1.2605	0.77033	VIL1, MYH14, COTL1	218	247	19235	1.07167	1	0.995379	100
Annotation Cluster 60	Enrichment Score: 0.17985481625173746
Category	Term	Count	%	PValue	Genes	List Total	Pop Hits	Pop Total	Fold Enrichment	Bonferroni	Benjamini	FDR
GOTERM_BP_FAT	GO:0048534~hemopoietic or lymphoid organ development	4	1.68067	0.592827	BCL11A, HBZ, CASP8, FGF3	160	260	13528	1.30077	1	0.998518	100
GOTERM_BP_FAT	GO:0002520~immune system development	4	1.68067	0.633322	BCL11A, HBZ, CASP8, FGF3	160	276	13528	1.22536	1	0.999135	100
GOTERM_BP_FAT	GO:0030097~hemopoiesis	3	1.2605	0.768924	BCL11A, HBZ, CASP8	160	236	13528	1.07479	1	0.99987	100
Annotation Cluster 61	Enrichment Score: 0.15751088246321407
Category	Term	Count	%	PValue	Genes	List Total	Pop Hits	Pop Total	Fold Enrichment	Bonferroni	Benjamini	FDR
GOTERM_BP_FAT	GO:0001525~angiogenesis	3	1.2605	0.523932	S100A7, CASP8, THY1	160	148	13528	1.71385	1	0.997451	99.9995
GOTERM_BP_FAT	GO:0048514~blood vessel morphogenesis	3	1.2605	0.712787	S100A7, CASP8, THY1	160	211	13528	1.20213	1	0.999723	100
GOTERM_BP_FAT	GO:0001568~blood vessel development	3	1.2605	0.786683	S100A7, CASP8, THY1	160	245	13528	1.03531	1	0.999913	100
GOTERM_BP_FAT	GO:0001944~vasculature development	3	1.2605	0.797851	S100A7, CASP8, THY1	160	251	13528	1.01056	1	0.999929	100
Annotation Cluster 62	Enrichment Score: 0.1571229934147779
Category	Term	Count	%	PValue	Genes	List Total	Pop Hits	Pop Total	Fold Enrichment	Bonferroni	Benjamini	FDR
GOTERM_BP_FAT	GO:0022403~cell cycle phase	6	2.52101	0.538999	ANAPC5, POLE, HGF, SYCP2, LFNG, RGS14	160	414	13528	1.22536	1	0.997887	99.9997
GOTERM_BP_FAT	GO:0000279~M phase	5	2.10084	0.543269	ANAPC5, HGF, SYCP2, LFNG, RGS14	160	329	13528	1.28495	1	0.99782	99.9998
GOTERM_BP_FAT	GO:0022402~cell cycle process	7	2.94118	0.657356	ANAPC5, POLE, ERN2, HGF, SYCP2, LFNG, RGS14	160	565	13528	1.04752	1	0.999354	100
GOTERM_BP_FAT	GO:0000280~nuclear division	3	1.2605	0.734195	ANAPC5, HGF, RGS14	160	220	13528	1.15295	1	0.999796	100
GOTERM_BP_FAT	GO:0007067~mitosis	3	1.2605	0.734195	ANAPC5, HGF, RGS14	160	220	13528	1.15295	1	0.999796	100
GOTERM_BP_FAT	GO:0000087~M phase of mitotic cell cycle	3	1.2605	0.743269	ANAPC5, HGF, RGS14	160	224	13528	1.13237	1	0.999809	100
GOTERM_BP_FAT	GO:0048285~organelle fission	3	1.2605	0.75424	ANAPC5, HGF, RGS14	160	229	13528	1.10764	1	0.999824	100
GOTERM_BP_FAT	GO:0007049~cell cycle	8	3.36134	0.813603	KRT18, ANAPC5, POLE, ERN2, HGF, SYCP2, LFNG, RGS14	160	776	13528	0.871649	1	0.999948	100
GOTERM_BP_FAT	GO:0000278~mitotic cell cycle	4	1.68067	0.814326	ANAPC5, POLE, HGF, RGS14	160	370	13528	0.914054	1	0.999947	100
Annotation Cluster 63	Enrichment Score: 0.11628066985734525
Category	Term	Count	%	PValue	Genes	List Total	Pop Hits	Pop Total	Fold Enrichment	Bonferroni	Benjamini	FDR
UP_SEQ_FEATURE	cross-link:Glycyl lysine isopeptide (Lys-Gly) (interchain with G-Cter in ubiquitin)	3	1.2605	0.662908	HIST1H2AA, TNRC18, HIF3A	218	199	19113	1.32172	1	1	100
SP_PIR_KEYWORDS	isopeptide bond	4	1.68067	0.701008	SP100, HIST1H2AA, TNRC18, HIF3A	218	319	19235	1.10638	1	0.992717	100
SP_PIR_KEYWORDS	ubl conjugation	4	1.68067	0.963788	SP100, HIST1H2AA, TNRC18, HIF3A	218	588	19235	0.600231	1	0.999968	100
Annotation Cluster 64	Enrichment Score: 0.10033180743900003
Category	Term	Count	%	PValue	Genes	List Total	Pop Hits	Pop Total	Fold Enrichment	Bonferroni	Benjamini	FDR
SP_PIR_KEYWORDS	chromatin regulator	3	1.2605	0.695623	SUV420H2, ACTL6B, ARID1B	218	213	19235	1.24273	1	0.993106	100
GOTERM_BP_FAT	GO:0006325~chromatin organization	4	1.68067	0.825542	SUV420H2, HIST1H2AA, ACTL6B, ARID1B	160	378	13528	0.894709	1	0.999958	100
GOTERM_BP_FAT	GO:0051276~chromosome organization	5	2.10084	0.826686	SUV420H2, HIST1H2AA, ACTL6B, ARID1B, SYCP2	160	485	13528	0.871649	1	0.999958	100
GOTERM_BP_FAT	GO:0016568~chromatin modification	3	1.2605	0.836025	SUV420H2, ACTL6B, ARID1B	160	274	13528	0.92573	1	0.999968	100
Annotation Cluster 65	Enrichment Score: 0.09406126315571736
Category	Term	Count	%	PValue	Genes	List Total	Pop Hits	Pop Total	Fold Enrichment	Bonferroni	Benjamini	FDR
GOTERM_BP_FAT	GO:0006974~response to DNA damage stimulus	5	2.10084	0.642575	SP100, POLE, CHRNA4, GML, WDR33	160	373	13528	1.13338	1	0.999195	100
GOTERM_BP_FAT	GO:0006281~DNA repair	3	1.2605	0.850507	POLE, CHRNA4, WDR33	160	284	13528	0.893134	1	0.999979	100
GOTERM_BP_FAT	GO:0006259~DNA metabolic process	5	2.10084	0.850706	ACHE, POLE, CHRNA4, KIAA1466, WDR33	160	506	13528	0.835474	1	0.999978	100
GOTERM_BP_FAT	GO:0033554~cellular response to stress	5	2.10084	0.904427	SP100, POLE, CHRNA4, GML, WDR33	160	566	13528	0.746908	1	0.999997	100
Annotation Cluster 66	Enrichment Score: 0.09169923413887371
Category	Term	Count	%	PValue	Genes	List Total	Pop Hits	Pop Total	Fold Enrichment	Bonferroni	Benjamini	FDR
SP_PIR_KEYWORDS	gtp-binding	4	1.68067	0.720638	C9ORF86, GUCY1A3, RHEB, GBP4	218	329	19235	1.07275	1	0.993306	100
GOTERM_MF_FAT	GO:0005525~GTP binding	4	1.68067	0.818747	C9ORF86, GUCY1A3, RHEB, GBP4	154	372	12983	0.906507	1	0.999751	100
GOTERM_MF_FAT	GO:0032561~guanyl ribonucleotide binding	4	1.68067	0.83244	C9ORF86, GUCY1A3, RHEB, GBP4	154	382	12983	0.882777	1	0.999808	100
GOTERM_MF_FAT	GO:0019001~guanyl nucleotide binding	4	1.68067	0.83244	C9ORF86, GUCY1A3, RHEB, GBP4	154	382	12983	0.882777	1	0.999808	100
UP_SEQ_FEATURE	nucleotide phosphate-binding region:GTP	3	1.2605	0.851003	C9ORF86, RHEB, GBP4	218	295	19113	0.891603	1	1	100
Annotation Cluster 67	Enrichment Score: 0.07961303473077205
Category	Term	Count	%	PValue	Genes	List Total	Pop Hits	Pop Total	Fold Enrichment	Bonferroni	Benjamini	FDR
GOTERM_BP_FAT	GO:0048193~Golgi vesicle transport	3	1.2605	0.457278	KRT18, SEC22A, COPE	160	131	13528	1.93626	1	0.995866	99.9957
GOTERM_BP_FAT	GO:0046907~intracellular transport	7	2.94118	0.790412	TNNT2, KRT18, PTTG1IP, SEC22A, MYH14, TINAGL1, COPE	160	657	13528	0.900837	1	0.999919	100
SP_PIR_KEYWORDS	protein transport	3	1.2605	0.97464	POM121, SEC22A, COPE	218	485	19235	0.545777	1	0.999985	100
GOTERM_BP_FAT	GO:0008104~protein localization	6	2.52101	0.980562	KRT18, POM121, PTTG1IP, SEC22A, AMN, COPE	160	882	13528	0.57517	1	1	100
GOTERM_BP_FAT	GO:0015031~protein transport	5	2.10084	0.981147	KRT18, POM121, PTTG1IP, SEC22A, COPE	160	762	13528	0.55479	1	1	100
GOTERM_BP_FAT	GO:0045184~establishment of protein localization	5	2.10084	0.982278	KRT18, POM121, PTTG1IP, SEC22A, COPE	160	769	13528	0.54974	1	1	100
Annotation Cluster 68	Enrichment Score: 0.07839342868431552
Category	Term	Count	%	PValue	Genes	List Total	Pop Hits	Pop Total	Fold Enrichment	Bonferroni	Benjamini	FDR
UP_SEQ_FEATURE	zinc finger region:C2H2-type 1	7	2.94118	0.582285	ZNF292, ZFP41, ZNF223, BCL11A, CASZ1, PRDM2, KLF2	218	542	19113	1.13233	1	0.999999	99.9998
UP_SEQ_FEATURE	zinc finger region:C2H2-type 2	7	2.94118	0.692186	ZNF292, ZFP41, ZNF223, BCL11A, CASZ1, PRDM2, KLF2	218	608	19113	1.00941	1	1	100
UP_SEQ_FEATURE	zinc finger region:C2H2-type 3	7	2.94118	0.712879	ZNF292, ZFP41, ZNF223, BCL11A, CASZ1, PRDM2, KLF2	218	622	19113	0.986688	1	1	100
UP_SEQ_FEATURE	zinc finger region:C2H2-type 4	6	2.52101	0.785321	ZNF292, ZFP41, ZNF223, BCL11A, CASZ1, PRDM2	218	575	19113	0.914862	1	1	100
INTERPRO	IPR015880:Zinc finger, C2H2-like	8	3.36134	0.813702	ZNF292, ZFP41, ZNF223, BCL11A, CASZ1, PRDM2, KLF2, SF3A2	192	797	16659	0.870922	1	1	100
SMART	SM00355:ZnF_C2H2	8	3.36134	0.860148	ZNF292, ZFP41, ZNF223, BCL11A, CASZ1, PRDM2, KLF2, SF3A2	111	797	9079	0.821007	1	1	100
UP_SEQ_FEATURE	zinc finger region:C2H2-type 5	5	2.10084	0.8634	ZNF292, ZNF223, BCL11A, CASZ1, PRDM2	218	538	19113	0.814817	1	1	100
INTERPRO	IPR007087:Zinc finger, C2H2-type	7	2.94118	0.890792	ZNF292, ZFP41, ZNF223, BCL11A, CASZ1, PRDM2, KLF2	192	784	16659	0.774693	1	1	100
UP_SEQ_FEATURE	zinc finger region:C2H2-type 6	4	1.68067	0.91802	ZNF292, BCL11A, CASZ1, PRDM2	218	488	19113	0.718642	1	1	100
UP_SEQ_FEATURE	zinc finger region:C2H2-type 8	3	1.2605	0.952166	ZNF292, ZNF223, CASZ1	218	417	19113	0.63075	1	1	100
SP_PIR_KEYWORDS	zinc-finger	14	5.88235	0.956895	ZNF292, ZFP41, POLE, RORC, MTA1, RNF215, MARCH7, MORC1, SF3A2, ZNF223, BCL11A, CASZ1, PRDM2, KLF2	218	1718	19235	0.719019	1	0.99995	100
UP_SEQ_FEATURE	zinc finger region:C2H2-type 7	3	1.2605	0.965619	ZNF292, ZNF223, CASZ1	218	451	19113	0.583199	1	1	100
INTERPRO	IPR013087:Zinc finger, C2H2-type/integrase, DNA-binding	4	1.68067	0.975443	ZFP41, ZNF223, BCL11A, KLF2	192	621	16659	0.558877	1	1	100
Annotation Cluster 69	Enrichment Score: 0.07295207172010987
Category	Term	Count	%	PValue	Genes	List Total	Pop Hits	Pop Total	Fold Enrichment	Bonferroni	Benjamini	FDR
GOTERM_MF_FAT	GO:0005096~GTPase activator activity	3	1.2605	0.735643	TBC1D8, RGS14, THY1	154	220	12983	1.14962	1	0.999046	100
GOTERM_MF_FAT	GO:0008047~enzyme activator activity	4	1.68067	0.7597	CDK5R2, TBC1D8, RGS14, THY1	154	335	12983	1.00663	1	0.999279	100
GOTERM_MF_FAT	GO:0030695~GTPase regulator activity	3	1.2605	0.953959	TBC1D8, RGS14, THY1	154	404	12983	0.626029	1	0.999999	100
GOTERM_MF_FAT	GO:0060589~nucleoside-triphosphatase regulator activity	3	1.2605	0.957972	TBC1D8, RGS14, THY1	154	413	12983	0.612386	1	0.999999	100
Annotation Cluster 70	Enrichment Score: 0.05201397498428021
Category	Term	Count	%	PValue	Genes	List Total	Pop Hits	Pop Total	Fold Enrichment	Bonferroni	Benjamini	FDR
SP_PIR_KEYWORDS	sensory transduction	6	2.52101	0.805069	TUB, OR4C15, OMP, OR51B5, OR10H2, NYX	218	595	19235	0.889754	1	0.997098	100
SP_PIR_KEYWORDS	olfaction	4	1.68067	0.84336	OR4C15, OMP, OR51B5, OR10H2	218	409	19235	0.862924	1	0.998234	100
GOTERM_BP_FAT	GO:0050890~cognition	9	3.78151	0.845908	OR4C15, DRD3, OMP, GRIN1, OR51B5, CHRNA4, OTOS, OR10H2, NYX	160	909	13528	0.837129	1	0.999977	100
GOTERM_BP_FAT	GO:0007600~sensory perception	8	3.36134	0.846316	OR4C15, OMP, GRIN1, OR51B5, CHRNA4, OTOS, OR10H2, NYX	160	810	13528	0.835062	1	0.999976	100
GOTERM_BP_FAT	GO:0007608~sensory perception of smell	4	1.68067	0.886196	OR4C15, OMP, OR51B5, OR10H2	160	431	13528	0.784687	1	0.999993	100
GOTERM_BP_FAT	GO:0007606~sensory perception of chemical stimulus	4	1.68067	0.923525	OR4C15, OMP, OR51B5, OR10H2	160	478	13528	0.707531	1	0.999999	100
KEGG_PATHWAY	hsa04740:Olfactory transduction	3	1.2605	0.924419	OR4C15, OR51B5, OR10H2	56	379	5085	0.718762	1	1	100
INTERPRO	IPR000725:Olfactory receptor	3	1.2605	0.958933	OR4C15, OR51B5, OR10H2	192	428	16659	0.60817	1	1	100
GOTERM_MF_FAT	GO:0004984~olfactory receptor activity	3	1.2605	0.965021	OR4C15, OR51B5, OR10H2	154	431	12983	0.586811	1	1	100
Annotation Cluster 71	Enrichment Score: 0.049480207990639395
Category	Term	Count	%	PValue	Genes	List Total	Pop Hits	Pop Total	Fold Enrichment	Bonferroni	Benjamini	FDR
GOTERM_BP_FAT	GO:0051276~chromosome organization	5	2.10084	0.826686	SUV420H2, HIST1H2AA, ACTL6B, ARID1B, SYCP2	160	485	13528	0.871649	1	0.999958	100
GOTERM_CC_FAT	GO:0005694~chromosome	4	1.68067	0.910467	SUV420H2, SP100, HIST1H2AA, SYCP2	151	460	12782	0.736078	1	0.999746	100
GOTERM_CC_FAT	GO:0044427~chromosomal part	3	1.2605	0.943963	SUV420H2, HIST1H2AA, SYCP2	151	386	12782	0.657894	1	0.999934	100
Annotation Cluster 72	Enrichment Score: 0.04375839467336052
Category	Term	Count	%	PValue	Genes	List Total	Pop Hits	Pop Total	Fold Enrichment	Bonferroni	Benjamini	FDR
GOTERM_BP_FAT	GO:0051338~regulation of transferase activity	4	1.68067	0.817185	FTMT, CDK5R2, HGF, THY1	160	372	13528	0.90914	1	0.99995	100
GOTERM_BP_FAT	GO:0042325~regulation of phosphorylation	4	1.68067	0.915227	CDK5R2, HGF, ADIPOQ, THY1	160	466	13528	0.725751	1	0.999998	100
GOTERM_BP_FAT	GO:0045859~regulation of protein kinase activity	3	1.2605	0.916353	CDK5R2, HGF, THY1	160	345	13528	0.735217	1	0.999998	100
GOTERM_BP_FAT	GO:0043549~regulation of kinase activity	3	1.2605	0.925604	CDK5R2, HGF, THY1	160	357	13528	0.710504	1	0.999999	100
GOTERM_BP_FAT	GO:0051174~regulation of phosphorus metabolic process	4	1.68067	0.928018	CDK5R2, HGF, ADIPOQ, THY1	160	485	13528	0.69732	1	0.999999	100
GOTERM_BP_FAT	GO:0019220~regulation of phosphate metabolic process	4	1.68067	0.928018	CDK5R2, HGF, ADIPOQ, THY1	160	485	13528	0.69732	1	0.999999	100
Annotation Cluster 73	Enrichment Score: 0.03382395422112675
Category	Term	Count	%	PValue	Genes	List Total	Pop Hits	Pop Total	Fold Enrichment	Bonferroni	Benjamini	FDR
GOTERM_BP_FAT	GO:0065003~macromolecular complex assembly	6	2.52101	0.89666	HIST1H2AA, APC2, VIL1, CASP8, SF3A2, ADIPOQ	160	665	13528	0.762857	1	0.999996	100
GOTERM_BP_FAT	GO:0043933~macromolecular complex subunit organization	6	2.52101	0.92518	HIST1H2AA, APC2, VIL1, CASP8, SF3A2, ADIPOQ	160	710	13528	0.714507	1	0.999999	100
GOTERM_BP_FAT	GO:0070271~protein complex biogenesis	4	1.68067	0.939561	APC2, VIL1, CASP8, ADIPOQ	160	505	13528	0.669703	1	0.999999	100
GOTERM_BP_FAT	GO:0006461~protein complex assembly	4	1.68067	0.939561	APC2, VIL1, CASP8, ADIPOQ	160	505	13528	0.669703	1	0.999999	100
Annotation Cluster 74	Enrichment Score: 0.03335923973395436
Category	Term	Count	%	PValue	Genes	List Total	Pop Hits	Pop Total	Fold Enrichment	Bonferroni	Benjamini	FDR
GOTERM_BP_FAT	GO:0043066~negative regulation of apoptosis	3	1.2605	0.923385	KRT18, GRIN1, HGF	160	354	13528	0.716525	1	0.999999	100
GOTERM_BP_FAT	GO:0043069~negative regulation of programmed cell death	3	1.2605	0.927049	KRT18, GRIN1, HGF	160	359	13528	0.706546	1	0.999999	100
GOTERM_BP_FAT	GO:0060548~negative regulation of cell death	3	1.2605	0.927762	KRT18, GRIN1, HGF	160	360	13528	0.704583	1	0.999999	100
Annotation Cluster 75	Enrichment Score: 0.02820081388615306
Category	Term	Count	%	PValue	Genes	List Total	Pop Hits	Pop Total	Fold Enrichment	Bonferroni	Benjamini	FDR
GOTERM_BP_FAT	GO:0009057~macromolecule catabolic process	8	3.36134	0.818724	ACR, UBE2O, SPACA3, PYGM, ANAPC5, CASP8, ERN2, MARCH7	160	781	13528	0.866069	1	0.99995	100
GOTERM_BP_FAT	GO:0051603~proteolysis involved in cellular protein catabolic process	5	2.10084	0.926646	ACR, UBE2O, ANAPC5, CASP8, MARCH7	160	600	13528	0.704583	1	0.999999	100
GOTERM_BP_FAT	GO:0044257~cellular protein catabolic process	5	2.10084	0.928366	ACR, UBE2O, ANAPC5, CASP8, MARCH7	160	603	13528	0.701078	1	0.999999	100
GOTERM_BP_FAT	GO:0044265~cellular macromolecule catabolic process	6	2.52101	0.933016	ACR, UBE2O, ANAPC5, CASP8, ERN2, MARCH7	160	725	13528	0.699724	1	0.999999	100
GOTERM_BP_FAT	GO:0030163~protein catabolic process	5	2.10084	0.938446	ACR, UBE2O, ANAPC5, CASP8, MARCH7	160	622	13528	0.679662	1	0.999999	100
SP_PIR_KEYWORDS	ubl conjugation pathway	3	1.2605	0.979995	UBE2O, ANAPC5, MARCH7	218	509	19235	0.520043	1	0.999992	100
GOTERM_BP_FAT	GO:0043632~modification-dependent macromolecule catabolic process	3	1.2605	0.992088	UBE2O, ANAPC5, MARCH7	160	574	13528	0.441899	1	1	100
GOTERM_BP_FAT	GO:0019941~modification-dependent protein catabolic process	3	1.2605	0.992088	UBE2O, ANAPC5, MARCH7	160	574	13528	0.441899	1	1	100
Annotation Cluster 76	Enrichment Score: 0.011408426915453832
Category	Term	Count	%	PValue	Genes	List Total	Pop Hits	Pop Total	Fold Enrichment	Bonferroni	Benjamini	FDR
INTERPRO	IPR008271:Serine/threonine protein kinase, active site	3	1.2605	0.916127	PSKH2, ERN2, STK3	192	354	16659	0.735302	1	1	100
INTERPRO	IPR017442:Serine/threonine protein kinase-related	3	1.2605	0.920004	PSKH2, ERN2, STK3	192	359	16659	0.725061	1	1	100
SP_PIR_KEYWORDS	serine/threonine-protein kinase	3	1.2605	0.930967	PSKH2, ERN2, STK3	218	381	19235	0.694755	1	0.999829	100
GOTERM_BP_FAT	GO:0006796~phosphate metabolic process	8	3.36134	0.945207	PSKH2, ALPPL2, ERN2, PTPN21, HGF, GK, CTDP1, STK3	160	973	13528	0.69517	1	0.999999	100
GOTERM_BP_FAT	GO:0006793~phosphorus metabolic process	8	3.36134	0.945207	PSKH2, ALPPL2, ERN2, PTPN21, HGF, GK, CTDP1, STK3	160	973	13528	0.69517	1	0.999999	100
UP_SEQ_FEATURE	binding site:ATP	4	1.68067	0.94784	PSKH2, ERN2, GK, STK3	218	542	19113	0.647043	1	1	100
SP_PIR_KEYWORDS	kinase	5	2.10084	0.95395	PSKH2, CDK5R2, ERN2, GK, STK3	218	688	19235	0.641235	1	0.999944	100
GOTERM_MF_FAT	GO:0004674~protein serine/threonine kinase activity	3	1.2605	0.964661	PSKH2, ERN2, STK3	154	430	12983	0.588176	1	1	100
INTERPRO	IPR017441:Protein kinase, ATP binding site	3	1.2605	0.968558	PSKH2, ERN2, STK3	192	455	16659	0.572081	1	1	100
UP_SEQ_FEATURE	domain:Protein kinase	3	1.2605	0.971189	PSKH2, ERN2, STK3	218	469	19113	0.560816	1	1	100
INTERPRO	IPR000719:Protein kinase, core	3	1.2605	0.974509	PSKH2, ERN2, STK3	192	476	16659	0.546842	1	1	100
SP_PIR_KEYWORDS	nucleotide-binding	12	5.04202	0.985861	PSKH2, C9ORF86, UBE2O, PYGM, ERN2, GUCY1A3, RHEB, MYH14, GK, GBP4, PAICS, STK3	218	1686	19235	0.628	1	0.999996	100
GOTERM_BP_FAT	GO:0006468~protein amino acid phosphorylation	4	1.68067	0.986505	PSKH2, ERN2, HGF, STK3	160	667	13528	0.507046	1	1	100
GOTERM_BP_FAT	GO:0016310~phosphorylation	5	2.10084	0.986565	PSKH2, ALPPL2, ERN2, HGF, STK3	160	800	13528	0.528438	1	1	100
GOTERM_MF_FAT	GO:0032555~purine ribonucleotide binding	14	5.88235	0.987973	C9ORF86, MORC1, STK3, PSKH2, UBE2O, PYGM, ERN2, GUCY1A3, ACTL6B, RHEB, GK, MYH14, GBP4, PAICS	154	1836	12983	0.64285	1	1	100
GOTERM_MF_FAT	GO:0032553~ribonucleotide binding	14	5.88235	0.987973	C9ORF86, MORC1, STK3, PSKH2, UBE2O, PYGM, ERN2, GUCY1A3, ACTL6B, RHEB, GK, MYH14, GBP4, PAICS	154	1836	12983	0.64285	1	1	100
GOTERM_MF_FAT	GO:0017076~purine nucleotide binding	14	5.88235	0.993139	C9ORF86, MORC1, STK3, PSKH2, UBE2O, PYGM, ERN2, GUCY1A3, ACTL6B, RHEB, GK, MYH14, GBP4, PAICS	154	1918	12983	0.615366	1	1	100
GOTERM_MF_FAT	GO:0032559~adenyl ribonucleotide binding	10	4.20168	0.994125	PSKH2, UBE2O, PYGM, ERN2, ACTL6B, MYH14, GK, MORC1, PAICS, STK3	154	1497	12983	0.563161	1	1	100
GOTERM_MF_FAT	GO:0004672~protein kinase activity	3	1.2605	0.994526	PSKH2, ERN2, STK3	154	606	12983	0.417352	1	1	100
UP_SEQ_FEATURE	nucleotide phosphate-binding region:ATP	5	2.10084	0.995695	PSKH2, ERN2, MYH14, GK, STK3	218	962	19113	0.455688	1	1	100
GOTERM_MF_FAT	GO:0030554~adenyl nucleotide binding	10	4.20168	0.996886	PSKH2, UBE2O, PYGM, ERN2, ACTL6B, MYH14, GK, MORC1, PAICS, STK3	154	1577	12983	0.534592	1	1	100
GOTERM_MF_FAT	GO:0000166~nucleotide binding	16	6.72269	0.996917	C9ORF86, POLE, MORC1, STK3, PSKH2, UBE2O, PYGM, ERN2, RHEB, GUCY1A3, ACTL6B, GK, MYH14, GBP4, PAICS, RBM15	154	2245	12983	0.600839	1	1	100
GOTERM_MF_FAT	GO:0005524~ATP binding	9	3.78151	0.997314	PSKH2, UBE2O, ERN2, ACTL6B, MYH14, GK, MORC1, PAICS, STK3	154	1477	12983	0.513708	1	1	100
GOTERM_MF_FAT	GO:0001883~purine nucleoside binding	10	4.20168	0.997438	PSKH2, UBE2O, PYGM, ERN2, ACTL6B, MYH14, GK, MORC1, PAICS, STK3	154	1601	12983	0.526578	1	1	100
GOTERM_MF_FAT	GO:0001882~nucleoside binding	10	4.20168	0.997659	PSKH2, UBE2O, PYGM, ERN2, ACTL6B, MYH14, GK, MORC1, PAICS, STK3	154	1612	12983	0.522985	1	1	100
SP_PIR_KEYWORDS	atp-binding	7	2.94118	0.997856	PSKH2, UBE2O, ERN2, MYH14, GK, PAICS, STK3	218	1326	19235	0.46579	1	1	100
Annotation Cluster 77	Enrichment Score: 0.001296650195775178
Category	Term	Count	%	PValue	Genes	List Total	Pop Hits	Pop Total	Fold Enrichment	Bonferroni	Benjamini	FDR
GOTERM_CC_FAT	GO:0005730~nucleolus	4	1.68067	0.989992	SP100, CASP8, MTA1, ARID1B	151	698	12782	0.485095	1	0.999999	100
GOTERM_CC_FAT	GO:0005654~nucleoplasm	5	2.10084	0.993668	SP100, ANAPC5, POLE, MTA1, CTDP1	151	882	12782	0.47987	1	1	100
GOTERM_CC_FAT	GO:0031981~nuclear lumen	8	3.36134	0.998774	SP100, ANAPC5, POLE, CASP8, MTA1, ARID1B, CTDP1, GHRHR	151	1450	12782	0.467029	1	1	100
GOTERM_CC_FAT	GO:0043233~organelle lumen	9	3.78151	0.99987	SP100, ANAPC5, POLE, CASP8, MTA1, HGF, ARID1B, CTDP1, GHRHR	151	1820	12782	0.418594	1	1	100
GOTERM_CC_FAT	GO:0031974~membrane-enclosed lumen	9	3.78151	0.999908	SP100, ANAPC5, POLE, CASP8, MTA1, HGF, ARID1B, CTDP1, GHRHR	151	1856	12782	0.410475	1	1	100
GOTERM_CC_FAT	GO:0070013~intracellular organelle lumen	8	3.36134	0.999946	SP100, ANAPC5, POLE, CASP8, MTA1, ARID1B, CTDP1, GHRHR	151	1779	12782	0.380659	1	1	100

## Sheet: AS30-2+22h
Annotation Cluster 1	Enrichment Score: 1.5582822941427976
Category	Term	Count	%	PValue	Genes	List Total	Pop Hits	Pop Total	Fold Enrichment	Bonferroni	Benjamini	FDR
KEGG_PATHWAY	hsa04070:Phosphatidylinositol signaling system	5	4.31034	0.0008505	PIK3C2B, PLCD1, PIK3R5, PLCB1, PLCB2	31	74	5085	11.0833	0.0665984	0.0665984	0.902692
UP_SEQ_FEATURE	domain:C2	5	4.31034	0.00129667	PRKCQ, PIK3C2B, PLCD1, PLCB1, PLCB2	114	80	19113	10.4786	0.416359	0.416359	1.80302
INTERPRO	IPR015359:Phospholipase C, phosphoinositol-specific, EF-hand-like	3	2.58621	0.00298841	PLCD1, PLCB1, PLCB2	107	13	16659	35.9288	0.540745	0.540745	3.83649
UP_SEQ_FEATURE	domain:PI-PLC Y-box	3	2.58621	0.00345944	PLCD1, PLCB1, PLCB2	114	15	19113	33.5316	0.762635	0.512799	4.74332
KEGG_PATHWAY	hsa00562:Inositol phosphate metabolism	4	3.44828	0.00375325	PIK3C2B, PLCD1, PLCB1, PLCB2	31	54	5085	12.1505	0.262571	0.141263	3.92824
SMART	SM00149:PLCYc	3	2.58621	0.0038586	PLCD1, PLCB1, PLCB2	58	15	9079	31.3069	0.228197	0.228197	3.88757
INTERPRO	IPR001192:Phospholipase C, phosphoinositol-specific, C-terminal (PLC)	3	2.58621	0.00398962	PLCD1, PLCB1, PLCB2	107	15	16659	31.1383	0.646324	0.405294	5.09112
INTERPRO	IPR001711:Phospholipase C, phosphatidylinositol-specific, Y domain	3	2.58621	0.00398962	PLCD1, PLCB1, PLCB2	107	15	16659	31.1383	0.646324	0.405294	5.09112
KEGG_PATHWAY	hsa04062:Chemokine signaling pathway	6	5.17241	0.00429519	CCL20, PIK3R5, PLCB1, PLCB2, STAT2, SHC4	31	187	5085	5.26307	0.294367	0.109721	4.48376
UP_SEQ_FEATURE	domain:PI-PLC X-box	3	2.58621	0.00498294	PLCD1, PLCB1, PLCB2	114	18	19113	27.943	0.874203	0.49894	6.76521
SMART	SM00148:PLCXc	3	2.58621	0.00618371	PLCD1, PLCB1, PLCB2	58	19	9079	24.716	0.340052	0.187628	6.16375
INTERPRO	IPR000909:Phospholipase C, phosphatidylinositol-specific , X region	3	2.58621	0.00639062	PLCD1, PLCB1, PLCB2	107	19	16659	24.5829	0.811167	0.42629	8.03852
INTERPRO	IPR017946:PLC-like phosphodiesterase, TIM beta/alpha-barrel domain	3	2.58621	0.0109371	PLCD1, PLCB1, PLCB2	107	25	16659	18.683	0.942692	0.435526	13.3893
GOTERM_MF_FAT	GO:0004435~phosphoinositide phospholipase C activity	3	2.58621	0.0110122	PLCD1, PLCB1, PLCB2	84	25	12983	18.5471	0.913463	0.913463	13.1561
GOTERM_MF_FAT	GO:0004629~phospholipase C activity	3	2.58621	0.0166522	PLCD1, PLCB1, PLCB2	84	31	12983	14.9574	0.97555	0.709759	19.2582
INTERPRO	IPR018029:C2 membrane targeting protein	4	3.44828	0.0301315	PIK3C2B, PLCD1, PLCB1, PLCB2	107	106	16659	5.87515	0.999649	0.67902	32.9618
SMART	SM00239:C2	4	3.44828	0.0545264	PIK3C2B, PLCD1, PLCB1, PLCB2	58	137	9079	4.57035	0.976638	0.714129	43.7331
INTERPRO	IPR000008:C2 calcium-dependent membrane targeting	4	3.44828	0.056966	PIK3C2B, PLCD1, PLCB1, PLCB2	107	137	16659	4.54574	1	0.750012	53.5437
SP_PIR_KEYWORDS	lipid degradation	3	2.58621	0.0923688	PLCD1, PLCB1, PLCB2	115	86	19235	5.83468	1	0.866796	70.5523
GOTERM_BP_FAT	GO:0016042~lipid catabolic process	4	3.44828	0.0952225	HSD17B14, PLCD1, PLCB1, PLCB2	86	173	13528	3.63705	1	0.99912	79.9059
GOTERM_MF_FAT	GO:0004620~phospholipase activity	3	2.58621	0.098676	PLCD1, PLCB1, PLCB2	84	83	12983	5.58649	1	0.996785	73.3779
GOTERM_MF_FAT	GO:0008081~phosphoric diester hydrolase activity	3	2.58621	0.100679	PLCD1, PLCB1, PLCB2	84	84	12983	5.51998	1	0.990816	74.1217
GOTERM_BP_FAT	GO:0006644~phospholipid metabolic process	4	3.44828	0.117376	PIK3C2B, PLCD1, PLCB1, PLCB2	86	190	13528	3.31163	1	0.997128	86.4975
GOTERM_BP_FAT	GO:0019637~organophosphate metabolic process	4	3.44828	0.131232	PIK3C2B, PLCD1, PLCB1, PLCB2	86	200	13528	3.14605	1	0.99649	89.5236
GOTERM_MF_FAT	GO:0016298~lipase activity	3	2.58621	0.134128	PLCD1, PLCB1, PLCB2	84	100	12983	4.63679	1	0.995032	84.0323
INTERPRO	IPR011992:EF-Hand type	4	3.44828	0.190252	PLCD1, PLCB1, PLCB2, STAT2	107	236	16659	2.63884	1	0.974213	93.6608
KEGG_PATHWAY	hsa04020:Calcium signaling pathway	3	2.58621	0.278562	PLCD1, PLCB1, PLCB2	31	176	5085	2.796	1	0.84879	96.9184
SP_PIR_KEYWORDS	calcium	6	5.17241	0.519646	CACNG6, SLC24A1, PLCD1, PLCB1, PLCB2, CDH23	115	803	19235	1.24977	1	0.985541	99.9904
GOTERM_MF_FAT	GO:0005509~calcium ion binding	7	6.03448	0.539782	CACNG6, SLC24A1, PLCD1, PLCB1, PLCB2, STAT2, CDH23	84	919	12983	1.17728	1	0.998951	99.9949
SP_PIR_KEYWORDS	transducer	6	5.17241	0.595718	GPR160, PLCD1, FZD2, PLCB1, PLCB2, GPR115	115	874	19235	1.14824	1	0.984794	99.9989
GOTERM_CC_FAT	GO:0005829~cytosol	8	6.89655	0.739736	SPTBN5, AQP11, HSD17B14, PIK3C2B, PLCD1, PIK3R5, PLCB1, PLCB2	81	1330	12782	0.949188	1	0.998515	100
Annotation Cluster 2	Enrichment Score: 1.3811688630669643
Category	Term	Count	%	PValue	Genes	List Total	Pop Hits	Pop Total	Fold Enrichment	Bonferroni	Benjamini	FDR
UP_SEQ_FEATURE	short sequence motif:Nudix box	3	2.58621	0.00676079	NUDT16, NUDT4, NUDT14	114	21	19113	23.9511	0.940111	0.505305	9.07424
INTERPRO	IPR000086:NUDIX hydrolase, core	3	2.58621	0.00930007	NUDT16, NUDT4, NUDT14	107	23	16659	20.3076	0.911904	0.455198	11.4967
UP_SEQ_FEATURE	domain:Nudix hydrolase	3	2.58621	0.010264	NUDT16, NUDT4, NUDT14	114	26	19113	19.3451	0.986179	0.575276	13.4695
INTERPRO	IPR000086:NUDIX hydrolase domain	3	2.58621	0.0117997	NUDT16, NUDT4, NUDT14	107	26	16659	17.9644	0.954324	0.402118	14.3716
SP_PIR_KEYWORDS	magnesium	6	5.17241	0.122459	NUDT16, PRKCQ, NUDT4, NUDT14, PPM1A, LIG4	115	442	19235	2.27051	1	0.856413	80.7536
GOTERM_MF_FAT	GO:0000287~magnesium ion binding	6	5.17241	0.162727	NUDT16, PRKCQ, NUDT4, NUDT14, PPM1A, LIG4	84	452	12983	2.05168	1	0.996329	89.5906
SP_PIR_KEYWORDS	manganese	3	2.58621	0.227567	NUDT16, NUDT4, PPM1A	115	152	19235	3.3012	1	0.931805	96.1503
GOTERM_MF_FAT	GO:0030145~manganese ion binding	3	2.58621	0.258474	NUDT16, NUDT4, PPM1A	84	154	12983	3.0109	1	0.993803	97.7839
Annotation Cluster 3	Enrichment Score: 1.2736472379864499
Category	Term	Count	%	PValue	Genes	List Total	Pop Hits	Pop Total	Fold Enrichment	Bonferroni	Benjamini	FDR
GOTERM_CC_FAT	GO:0005764~lysosome	5	4.31034	0.0432117	RAB7B, CCDC115, TRIM23, M6PR, CTSH	81	211	12782	3.7394	0.999632	0.861481	41.9343
GOTERM_CC_FAT	GO:0000323~lytic vacuole	5	4.31034	0.0432117	RAB7B, CCDC115, TRIM23, M6PR, CTSH	81	211	12782	3.7394	0.999632	0.861481	41.9343
SP_PIR_KEYWORDS	lysosome	4	3.44828	0.058861	RAB7B, TRIM23, M6PR, CTSH	115	149	19235	4.49022	0.999997	0.877914	53.4781
GOTERM_CC_FAT	GO:0005773~vacuole	5	4.31034	0.0731782	RAB7B, CCDC115, TRIM23, M6PR, CTSH	81	252	12782	3.131	0.999999	0.934164	60.7486
Annotation Cluster 4	Enrichment Score: 1.1635984147253604
Category	Term	Count	%	PValue	Genes	List Total	Pop Hits	Pop Total	Fold Enrichment	Bonferroni	Benjamini	FDR
INTERPRO	IPR011993:Pleckstrin homology-type	6	5.17241	0.0442509	PLEKHA4, DOK1, SPTBN5, PLCD1, ARHGAP24, SHC4	107	303	16659	3.083	0.999992	0.770292	44.6557
UP_SEQ_FEATURE	domain:PH	5	4.31034	0.0521989	PLEKHA4, DOK1, SPTBN5, PLCD1, ARHGAP24	114	237	19113	3.53709	1	0.938026	52.8468
SMART	SM00233:PH	5	4.31034	0.0954623	PLEKHA4, DOK1, SPTBN5, PLCD1, ARHGAP24	58	277	9079	2.82553	0.998796	0.813728	64.2646
INTERPRO	IPR001849:Pleckstrin homology	5	4.31034	0.100506	PLEKHA4, DOK1, SPTBN5, PLCD1, ARHGAP24	107	277	16659	2.81032	1	0.879783	74.9557
Annotation Cluster 5	Enrichment Score: 1.1302450559823913
Category	Term	Count	%	PValue	Genes	List Total	Pop Hits	Pop Total	Fold Enrichment	Bonferroni	Benjamini	FDR
GOTERM_CC_FAT	GO:0005924~cell-substrate adherens junction	4	3.44828	0.0287415	FAIM3, LIG4, ARHGAP24, NEXN	81	106	12782	5.95481	0.994593	0.92647	30.1539
GOTERM_CC_FAT	GO:0030055~cell-substrate junction	4	3.44828	0.0330703	FAIM3, LIG4, ARHGAP24, NEXN	81	112	12782	5.6358	0.99757	0.865549	33.8897
GOTERM_CC_FAT	GO:0005912~adherens junction	4	3.44828	0.0731806	FAIM3, LIG4, ARHGAP24, NEXN	81	155	12782	4.07232	0.999999	0.896401	60.7498
GOTERM_CC_FAT	GO:0070161~anchoring junction	4	3.44828	0.0930771	FAIM3, LIG4, ARHGAP24, NEXN	81	172	12782	3.66982	1	0.917773	69.9489
GOTERM_CC_FAT	GO:0030054~cell junction	7	6.03448	0.10533	SLC38A6, FAIM3, OBSL1, LIG4, ARHGAP24, NEXN, SHC4	81	518	12782	2.13247	1	0.890697	74.5806
GOTERM_CC_FAT	GO:0005925~focal adhesion	3	2.58621	0.133814	FAIM3, LIG4, ARHGAP24	81	102	12782	4.64125	1	0.903447	82.9297
GOTERM_CC_FAT	GO:0016323~basolateral plasma membrane	4	3.44828	0.134291	FAIM3, LIG4, ARHGAP24, NEXN	81	203	12782	3.10941	1	0.883641	83.045
Annotation Cluster 6	Enrichment Score: 1.1060300465689892
Category	Term	Count	%	PValue	Genes	List Total	Pop Hits	Pop Total	Fold Enrichment	Bonferroni	Benjamini	FDR
GOTERM_MF_FAT	GO:0033764~steroid dehydrogenase activity, acting on the CH-OH group of donors, NAD or NADP as acceptor	3	2.58621	0.0127784	HSD3B7, HSD17B14, HSD17B12	84	27	12983	17.1733	0.941705	0.758556	15.1113
GOTERM_MF_FAT	GO:0016229~steroid dehydrogenase activity	3	2.58621	0.0166522	HSD3B7, HSD17B14, HSD17B12	84	31	12983	14.9574	0.97555	0.709759	19.2582
UP_SEQ_FEATURE	binding site:Substrate	6	5.17241	0.0316604	NUDT16, HSD17B14, DHFRL1, HSD17B12, PLCD1, RDH16	114	297	19113	3.38703	0.999998	0.891961	36.3102
INTERPRO	IPR002347:Glucose/ribitol dehydrogenase	3	2.58621	0.0447932	HSD17B14, HSD17B12, RDH16	107	53	16659	8.81273	0.999993	0.733906	45.0647
INTERPRO	IPR002198:Short-chain dehydrogenase/reductase SDR	3	2.58621	0.0542788	HSD17B14, HSD17B12, RDH16	107	59	16659	7.91652	1	0.765663	51.7833
INTERPRO	IPR016040:NAD(P)-binding domain	4	3.44828	0.0706943	HSD3B7, HSD17B14, HSD17B12, RDH16	107	150	16659	4.15178	1	0.795778	61.6471
GOTERM_BP_FAT	GO:0006694~steroid biosynthetic process	3	2.58621	0.0997784	HSD3B7, HSD17B12, DHCR24	86	85	13528	5.55185	1	0.999047	81.4685
SP_PIR_KEYWORDS	nad	4	3.44828	0.102239	ART5, HSD3B7, HSD17B14, RDH16	115	189	19235	3.53991	1	0.86989	74.3464
GOTERM_BP_FAT	GO:0055114~oxidation reduction	8	6.89655	0.106497	CYP2U1, HSD3B7, HSD17B14, DHFRL1, HSD17B12, RDH16, RFESD, DHCR24	86	639	13528	1.96936	1	0.998728	83.5663
SP_PIR_KEYWORDS	oxidoreductase	7	6.03448	0.117199	CYP2U1, HSD3B7, HSD17B14, DHFRL1, HSD17B12, RDH16, DHCR24	115	562	19235	2.08332	1	0.884755	79.2466
GOTERM_BP_FAT	GO:0008202~steroid metabolic process	4	3.44828	0.13407	HSD3B7, HSD17B14, HSD17B12, DHCR24	86	202	13528	3.1149	1	0.995475	90.0592
UP_SEQ_FEATURE	active site:Proton acceptor	6	5.17241	0.349244	PRKCQ, HSD3B7, HSD17B14, PASK, HSD17B12, RDH16	114	658	19113	1.5288	1	0.999993	99.7581
GOTERM_BP_FAT	GO:0008610~lipid biosynthetic process	3	2.58621	0.606091	HSD3B7, HSD17B12, DHCR24	86	323	13528	1.46101	1	0.999772	100
Annotation Cluster 7	Enrichment Score: 1.040722450052722
Category	Term	Count	%	PValue	Genes	List Total	Pop Hits	Pop Total	Fold Enrichment	Bonferroni	Benjamini	FDR
SP_PIR_KEYWORDS	translocation	4	3.44828	0.00968644	TRAM1L1, ZMAT3, SIL1, SEC61A2	115	74	19235	9.04113	0.867954	0.490776	11.5546
GOTERM_BP_FAT	GO:0055085~transmembrane transport	9	7.75862	0.0263273	SLC16A14, TRAM1L1, MCOLN3, ZMAT3, SLC24A1, SIL1, KCNV2, MON2, SEC61A2	86	569	13528	2.48809	1	0.997529	34.8099
GOTERM_BP_FAT	GO:0008104~protein localization	11	9.48276	0.0492885	BBS4, C6ORF168, TRAM1L1, RAB7B, TNF, ZMAT3, RAB4B, SIL1, MON2, DHCR24, SEC61A2	86	882	13528	1.96182	1	0.999703	55.5398
GOTERM_BP_FAT	GO:0046907~intracellular transport	9	7.75862	0.0539106	BBS4, C6ORF168, TNF, NUDT4, RAE1, SIL1, M6PR, MON2, SEC61A2	86	657	13528	2.15483	1	0.998039	58.8824
SP_PIR_KEYWORDS	protein transport	7	6.03448	0.0687044	TRAM1L1, RAB7B, ZMAT3, RAB4B, SIL1, MON2, SEC61A2	115	485	19235	2.41407	1	0.842864	59.2566
GOTERM_BP_FAT	GO:0015031~protein transport	9	7.75862	0.10534	C6ORF168, TRAM1L1, RAB7B, TNF, ZMAT3, RAB4B, SIL1, MON2, SEC61A2	86	762	13528	1.8579	1	0.999048	83.2215
GOTERM_BP_FAT	GO:0045184~establishment of protein localization	9	7.75862	0.10951	C6ORF168, TRAM1L1, RAB7B, TNF, ZMAT3, RAB4B, SIL1, MON2, SEC61A2	86	769	13528	1.84099	1	0.997998	84.4328
GOTERM_BP_FAT	GO:0033365~protein localization in organelle	3	2.58621	0.233596	BBS4, C6ORF168, TNF	86	146	13528	3.23224	1	0.995668	98.597
GOTERM_BP_FAT	GO:0034613~cellular protein localization	5	4.31034	0.258439	BBS4, C6ORF168, TNF, SIL1, SEC61A2	86	411	13528	1.91365	1	0.996971	99.1729
GOTERM_BP_FAT	GO:0070727~cellular macromolecule localization	5	4.31034	0.262597	BBS4, C6ORF168, TNF, SIL1, SEC61A2	86	414	13528	1.89979	1	0.996998	99.2442
GOTERM_BP_FAT	GO:0006886~intracellular protein transport	4	3.44828	0.418716	C6ORF168, TNF, SIL1, SEC61A2	86	374	13528	1.68238	1	0.998778	99.9833
Annotation Cluster 8	Enrichment Score: 1.0404890682962742
Category	Term	Count	%	PValue	Genes	List Total	Pop Hits	Pop Total	Fold Enrichment	Bonferroni	Benjamini	FDR
GOTERM_BP_FAT	GO:0045494~photoreceptor cell maintenance	3	2.58621	0.00758224	BBS4, USH1C, CDH23	86	21	13528	22.4718	0.999809	0.942397	11.4903
SP_PIR_KEYWORDS	vision	5	4.31034	0.00944485	BBS4, SLC24A1, USH1C, KCNV2, CDH23	115	139	19235	6.01658	0.861081	0.627282	11.282
GOTERM_BP_FAT	GO:0043954~cellular component maintenance	3	2.58621	0.0106573	BBS4, USH1C, CDH23	86	25	13528	18.8763	0.999994	0.950878	15.7874
GOTERM_BP_FAT	GO:0050953~sensory perception of light stimulus	5	4.31034	0.047045	BBS4, SLC24A1, USH1C, KCNV2, CDH23	86	216	13528	3.64126	1	0.999881	53.827
GOTERM_BP_FAT	GO:0007601~visual perception	5	4.31034	0.047045	BBS4, SLC24A1, USH1C, KCNV2, CDH23	86	216	13528	3.64126	1	0.999881	53.827
GOTERM_BP_FAT	GO:0007605~sensory perception of sound	3	2.58621	0.124145	MCOLN3, USH1C, CDH23	86	97	13528	4.86502	1	0.996771	88.0658
GOTERM_BP_FAT	GO:0050954~sensory perception of mechanical stimulus	3	2.58621	0.136819	MCOLN3, USH1C, CDH23	86	103	13528	4.58162	1	0.995201	90.5534
GOTERM_CC_FAT	GO:0042995~cell projection	7	6.03448	0.270294	BBS4, AQP11, PPM1A, USH1C, ARHGAP24, SPP1, CDH23	81	697	12782	1.58482	1	0.922994	97.9303
GOTERM_BP_FAT	GO:0050890~cognition	8	6.89655	0.345583	BBS4, MCOLN3, SLC24A1, USH1C, PLCB1, PLCB2, KCNV2, CDH23	86	909	13528	1.3844	1	0.998547	99.8886
GOTERM_BP_FAT	GO:0007600~sensory perception	7	6.03448	0.400183	BBS4, MCOLN3, SLC24A1, USH1C, PLCB2, KCNV2, CDH23	86	810	13528	1.3594	1	0.998847	99.9724
SP_PIR_KEYWORDS	sensory transduction	5	4.31034	0.471146	BBS4, SLC24A1, USH1C, KCNV2, CDH23	115	595	19235	1.40555	1	0.977311	99.9676
GOTERM_BP_FAT	GO:0050877~neurological system process	8	6.89655	0.646526	BBS4, MCOLN3, SLC24A1, USH1C, PLCB1, PLCB2, KCNV2, CDH23	86	1210	13528	1.04002	1	0.999877	100
Annotation Cluster 9	Enrichment Score: 0.9189626628645515
Category	Term	Count	%	PValue	Genes	List Total	Pop Hits	Pop Total	Fold Enrichment	Bonferroni	Benjamini	FDR
GOTERM_BP_FAT	GO:0046822~regulation of nucleocytoplasmic transport	3	2.58621	0.0514192	PRKCQ, TNF, NUDT4	86	58	13528	8.13633	1	0.998638	57.111
GOTERM_BP_FAT	GO:0032386~regulation of intracellular transport	3	2.58621	0.0734035	PRKCQ, TNF, NUDT4	86	71	13528	6.64658	1	0.998636	70.5537
GOTERM_BP_FAT	GO:0060341~regulation of cellular localization	3	2.58621	0.463735	PRKCQ, TNF, NUDT4	86	248	13528	1.90285	1	0.999326	99.9954
Annotation Cluster 10	Enrichment Score: 0.9113838268218583
Category	Term	Count	%	PValue	Genes	List Total	Pop Hits	Pop Total	Fold Enrichment	Bonferroni	Benjamini	FDR
GOTERM_BP_FAT	GO:0048839~inner ear development	3	2.58621	0.0881726	MCOLN3, SIX1, CDH23	86	79	13528	5.97351	1	0.999015	77.2424
GOTERM_BP_FAT	GO:0043583~ear development	3	2.58621	0.119988	MCOLN3, SIX1, CDH23	86	95	13528	4.96744	1	0.996823	87.1242
GOTERM_BP_FAT	GO:0007423~sensory organ development	4	3.44828	0.174332	BBS4, MCOLN3, SIX1, CDH23	86	229	13528	2.74764	1	0.99168	95.3674
Annotation Cluster 11	Enrichment Score: 0.8562176058538856
Category	Term	Count	%	PValue	Genes	List Total	Pop Hits	Pop Total	Fold Enrichment	Bonferroni	Benjamini	FDR
UP_SEQ_FEATURE	domain:SH2	3	2.58621	0.110572	SOCS5, STAT2, SHC4	114	96	19113	5.23931	1	0.992271	80.6628
SP_PIR_KEYWORDS	SH2 domain	3	2.58621	0.140604	SOCS5, STAT2, SHC4	115	111	19235	4.52056	1	0.843385	85.2129
SMART	SM00252:SH2	3	2.58621	0.153719	SOCS5, STAT2, SHC4	58	111	9079	4.23066	0.999986	0.893169	81.9462
INTERPRO	IPR000980:SH2 motif	3	2.58621	0.157311	SOCS5, STAT2, SHC4	107	111	16659	4.20788	1	0.958358	89.3245
Annotation Cluster 12	Enrichment Score: 0.800209607023258
Category	Term	Count	%	PValue	Genes	List Total	Pop Hits	Pop Total	Fold Enrichment	Bonferroni	Benjamini	FDR
KEGG_PATHWAY	hsa04310:Wnt signaling pathway	4	3.44828	0.0580743	CXXC4, FZD2, PLCB1, PLCB2	31	151	5085	4.34523	0.992141	0.70226	47.1449
KEGG_PATHWAY	hsa04916:Melanogenesis	3	2.58621	0.114907	FZD2, PLCB1, PLCB2	31	99	5085	4.97067	0.999949	0.756451	72.7703
SP_PIR_KEYWORDS	transducer	6	5.17241	0.595718	GPR160, PLCD1, FZD2, PLCB1, PLCB2, GPR115	115	874	19235	1.14824	1	0.984794	99.9989
Annotation Cluster 13	Enrichment Score: 0.7761309214718546
Category	Term	Count	%	PValue	Genes	List Total	Pop Hits	Pop Total	Fold Enrichment	Bonferroni	Benjamini	FDR
GOTERM_BP_FAT	GO:0006811~ion transport	10	8.62069	0.0513544	SLC44A1, JPH2, MCOLN3, AQP11, CACNG6, SLC38A6, SLC24A1, SLC4A8, KCNV2, MON2	86	768	13528	2.04821	1	0.999397	57.0641
GOTERM_BP_FAT	GO:0006812~cation transport	8	6.89655	0.0587775	SLC44A1, JPH2, CACNG6, SLC38A6, SLC24A1, SLC4A8, KCNV2, MON2	86	553	13528	2.27562	1	0.996583	62.1463
SP_PIR_KEYWORDS	ion transport	7	6.03448	0.129011	MCOLN3, CACNG6, SLC38A6, SLC24A1, SLC4A8, KCNV2, MON2	115	578	19235	2.02565	1	0.85271	82.4898
GOTERM_BP_FAT	GO:0030001~metal ion transport	6	5.17241	0.168057	JPH2, CACNG6, SLC38A6, SLC24A1, SLC4A8, KCNV2	86	465	13528	2.02971	1	0.992762	94.7694
GOTERM_BP_FAT	GO:0006816~calcium ion transport	3	2.58621	0.224323	JPH2, CACNG6, SLC24A1	86	142	13528	3.32329	1	0.995447	98.2985
GOTERM_BP_FAT	GO:0015674~di-, tri-valent inorganic cation transport	3	2.58621	0.30347	JPH2, CACNG6, SLC24A1	86	176	13528	2.68129	1	0.998087	99.6971
GOTERM_BP_FAT	GO:0015672~monovalent inorganic cation transport	4	3.44828	0.322762	SLC38A6, SLC4A8, KCNV2, MON2	86	318	13528	1.97865	1	0.998416	99.807
GOTERM_MF_FAT	GO:0031420~alkali metal ion binding	3	2.58621	0.429742	SLC38A6, SLC4A8, KCNV2	84	228	12983	2.03368	1	0.99729	99.9219
Annotation Cluster 14	Enrichment Score: 0.7568990893398152
Category	Term	Count	%	PValue	Genes	List Total	Pop Hits	Pop Total	Fold Enrichment	Bonferroni	Benjamini	FDR
GOTERM_BP_FAT	GO:0045785~positive regulation of cell adhesion	4	3.44828	0.00633041	CD47, TNF, HSD17B12, SPP1	86	60	13528	10.4868	0.999211	0.971905	9.68281
GOTERM_BP_FAT	GO:0030155~regulation of cell adhesion	4	3.44828	0.0550853	CD47, TNF, HSD17B12, SPP1	86	137	13528	4.59277	1	0.996957	59.6934
KEGG_PATHWAY	hsa04512:ECM-receptor interaction	3	2.58621	0.0871129	CD47, COL4A6, SPP1	31	84	5085	5.85829	0.999378	0.771568	62.1425
SP_PIR_KEYWORDS	cell adhesion	4	3.44828	0.458253	CD47, COL4A6, SPP1, CDH23	115	422	19235	1.58541	1	0.979005	99.9561
GOTERM_BP_FAT	GO:0007155~cell adhesion	5	4.31034	0.6475	CD47, TNF, COL4A6, SPP1, CDH23	86	700	13528	1.12359	1	0.999871	100
GOTERM_BP_FAT	GO:0022610~biological adhesion	5	4.31034	0.648622	CD47, TNF, COL4A6, SPP1, CDH23	86	701	13528	1.12199	1	0.999865	100
GOTERM_CC_FAT	GO:0044421~extracellular region part	5	4.31034	0.860637	TNF, CCL20, HSD17B12, COL4A6, SPP1	81	960	12782	0.821888	1	0.999726	100
Annotation Cluster 15	Enrichment Score: 0.7418309953595228
Category	Term	Count	%	PValue	Genes	List Total	Pop Hits	Pop Total	Fold Enrichment	Bonferroni	Benjamini	FDR
SP_PIR_KEYWORDS	microsome	3	2.58621	0.130557	CYP2U1, PIK3C2B, RDH16	115	106	19235	4.7338	1	0.83777	82.8778
GOTERM_CC_FAT	GO:0005624~membrane fraction	9	7.75862	0.132532	CYP2U1, PRKCQ, ART5, JPH2, PIK3C2B, SLC24A1, PPM1A, PLCB1, RDH16	81	809	12782	1.75553	1	0.921525	82.6163
GOTERM_CC_FAT	GO:0005626~insoluble fraction	9	7.75862	0.153313	CYP2U1, PRKCQ, ART5, JPH2, PIK3C2B, SLC24A1, PPM1A, PLCB1, RDH16	81	839	12782	1.69276	1	0.862757	87.101
GOTERM_CC_FAT	GO:0005792~microsome	4	3.44828	0.185337	CYP2U1, JPH2, PIK3C2B, RDH16	81	237	12782	2.66333	1	0.884482	91.9741
GOTERM_CC_FAT	GO:0042598~vesicular fraction	4	3.44828	0.196434	CYP2U1, JPH2, PIK3C2B, RDH16	81	244	12782	2.58693	1	0.88637	93.2205
GOTERM_CC_FAT	GO:0000267~cell fraction	9	7.75862	0.366549	CYP2U1, PRKCQ, ART5, JPH2, PIK3C2B, SLC24A1, PPM1A, PLCB1, RDH16	81	1083	12782	1.31138	1	0.961958	99.637
Annotation Cluster 16	Enrichment Score: 0.7191532556804623
Category	Term	Count	%	PValue	Genes	List Total	Pop Hits	Pop Total	Fold Enrichment	Bonferroni	Benjamini	FDR
GOTERM_BP_FAT	GO:0050870~positive regulation of T cell activation	3	2.58621	0.0825346	CD47, PRKCQ, SOCS5	86	76	13528	6.2093	1	0.999014	74.8778
GOTERM_BP_FAT	GO:0051251~positive regulation of lymphocyte activation	3	2.58621	0.124145	CD47, PRKCQ, SOCS5	86	97	13528	4.86502	1	0.996771	88.0658
GOTERM_BP_FAT	GO:0002696~positive regulation of leukocyte activation	3	2.58621	0.143261	CD47, PRKCQ, SOCS5	86	106	13528	4.45195	1	0.994863	91.6227
GOTERM_BP_FAT	GO:0050867~positive regulation of cell activation	3	2.58621	0.154137	CD47, PRKCQ, SOCS5	86	111	13528	4.25141	1	0.993841	93.1747
GOTERM_BP_FAT	GO:0050863~regulation of T cell activation	3	2.58621	0.167392	CD47, PRKCQ, SOCS5	86	117	13528	4.03339	1	0.993439	94.7019
GOTERM_BP_FAT	GO:0051249~regulation of lymphocyte activation	3	2.58621	0.238242	CD47, PRKCQ, SOCS5	86	148	13528	3.18856	1	0.995775	98.7273
GOTERM_BP_FAT	GO:0002694~regulation of leukocyte activation	3	2.58621	0.280191	CD47, PRKCQ, SOCS5	86	166	13528	2.84281	1	0.997897	99.4869
GOTERM_BP_FAT	GO:0050865~regulation of cell activation	3	2.58621	0.301147	CD47, PRKCQ, SOCS5	86	175	13528	2.69661	1	0.998336	99.6805
GOTERM_BP_FAT	GO:0002684~positive regulation of immune system process	3	2.58621	0.442622	CD47, PRKCQ, SOCS5	86	238	13528	1.9828	1	0.999084	99.9915
Annotation Cluster 17	Enrichment Score: 0.6528788628794859
Category	Term	Count	%	PValue	Genes	List Total	Pop Hits	Pop Total	Fold Enrichment	Bonferroni	Benjamini	FDR
GOTERM_BP_FAT	GO:0002009~morphogenesis of an epithelium	3	2.58621	0.132562	BBS4, SIX1, HOXB13	86	101	13528	4.67235	1	0.995981	89.7779
GOTERM_BP_FAT	GO:0060429~epithelium development	4	3.44828	0.171237	BBS4, SIX1, HOXB13, FZD2	86	227	13528	2.77185	1	0.992656	95.0809
GOTERM_BP_FAT	GO:0035239~tube morphogenesis	3	2.58621	0.189891	BBS4, SIX1, HOXB13	86	127	13528	3.7158	1	0.99353	96.5855
GOTERM_BP_FAT	GO:0048729~tissue morphogenesis	3	2.58621	0.312752	BBS4, SIX1, HOXB13	86	180	13528	2.62171	1	0.998327	99.7558
GOTERM_BP_FAT	GO:0035295~tube development	3	2.58621	0.403537	BBS4, SIX1, HOXB13	86	220	13528	2.14503	1	0.998747	99.9748
Annotation Cluster 18	Enrichment Score: 0.5824416922959137
Category	Term	Count	%	PValue	Genes	List Total	Pop Hits	Pop Total	Fold Enrichment	Bonferroni	Benjamini	FDR
GOTERM_CC_FAT	GO:0042175~nuclear envelope-endoplasmic reticulum network	5	4.31034	0.102316	CYP2U1, JPH2, RAE1, DHCR24, SEC61A2	81	284	12782	2.77821	1	0.91064	73.5066
GOTERM_CC_FAT	GO:0044432~endoplasmic reticulum part	5	4.31034	0.172359	CYP2U1, JPH2, SIL1, DHCR24, SEC61A2	81	347	12782	2.27381	1	0.879536	90.2509
GOTERM_CC_FAT	GO:0005789~endoplasmic reticulum membrane	4	3.44828	0.237274	CYP2U1, JPH2, DHCR24, SEC61A2	81	269	12782	2.34651	1	0.911448	96.432
GOTERM_CC_FAT	GO:0031090~organelle membrane	8	6.89655	0.535434	CYP2U1, C6ORF168, JPH2, RAE1, TRIM23, MON2, DHCR24, SEC61A2	81	1096	12782	1.15184	1	0.991192	99.992
GOTERM_CC_FAT	GO:0012505~endomembrane system	6	5.17241	0.546335	CYP2U1, JPH2, RAE1, TRIM23, DHCR24, SEC61A2	81	782	12782	1.21076	1	0.991049	99.994
Annotation Cluster 19	Enrichment Score: 0.5505365007806897
Category	Term	Count	%	PValue	Genes	List Total	Pop Hits	Pop Total	Fold Enrichment	Bonferroni	Benjamini	FDR
GOTERM_BP_FAT	GO:0007610~behavior	6	5.17241	0.172209	BBS4, NPAS1, MCOLN3, CCL20, PLCB1, CDH23	86	469	13528	2.0124	1	0.992031	95.1726
GOTERM_BP_FAT	GO:0007423~sensory organ development	4	3.44828	0.174332	BBS4, MCOLN3, SIX1, CDH23	86	229	13528	2.74764	1	0.99168	95.3674
GOTERM_BP_FAT	GO:0007600~sensory perception	7	6.03448	0.400183	BBS4, MCOLN3, SLC24A1, USH1C, PLCB2, KCNV2, CDH23	86	810	13528	1.3594	1	0.998847	99.9724
GOTERM_BP_FAT	GO:0030182~neuron differentiation	4	3.44828	0.522593	BBS4, PRKCQ, MCOLN3, CDH23	86	438	13528	1.43655	1	0.99948	99.9993
Annotation Cluster 20	Enrichment Score: 0.5405082878292795
Category	Term	Count	%	PValue	Genes	List Total	Pop Hits	Pop Total	Fold Enrichment	Bonferroni	Benjamini	FDR
SP_PIR_KEYWORDS	metal-binding	23	19.8276	0.156079	NUDT16, CYP2U1, ZNF468, NUDT4, ZMAT3, NANOS1, PPM1A, ZHX3, CXXC4, LIG4, TRIM23, XRCC6BP1, PRKCQ, XPA, RNF150, ZNF683, TRIM34, ZNF302, STAMBPL1, PLCD1, RFESD, PLCB2, MYST4	115	2972	19235	1.29441	1	0.859274	88.2419
GOTERM_MF_FAT	GO:0046872~metal ion binding	32	27.5862	0.169938	CYP2U1, ZNF468, ZMAT3, SLC38A6, NANOS1, PPM1A, CXXC4, ZNF683, SLC24A1, ZNF302, STAMBPL1, SLC4A8, PLCD1, PLCB1, PLCB2, MYST4, CDH23, NUDT16, NUDT4, NUDT14, CACNG6, ZHX3, LIG4, TRIM23, KCNV2, XRCC6BP1, STAT2, XPA, PRKCQ, RNF150, TRIM34, RFESD	84	4140	12983	1.19466	1	0.994173	90.6765
GOTERM_MF_FAT	GO:0043169~cation binding	32	27.5862	0.185482	CYP2U1, ZNF468, ZMAT3, SLC38A6, NANOS1, PPM1A, CXXC4, ZNF683, SLC24A1, ZNF302, STAMBPL1, SLC4A8, PLCD1, PLCB1, PLCB2, MYST4, CDH23, NUDT16, NUDT4, NUDT14, CACNG6, ZHX3, LIG4, TRIM23, KCNV2, XRCC6BP1, STAT2, XPA, PRKCQ, RNF150, TRIM34, RFESD	84	4179	12983	1.18351	1	0.993512	92.6719
GOTERM_MF_FAT	GO:0043167~ion binding	32	27.5862	0.211824	CYP2U1, ZNF468, ZMAT3, SLC38A6, NANOS1, PPM1A, CXXC4, ZNF683, SLC24A1, ZNF302, STAMBPL1, SLC4A8, PLCD1, PLCB1, PLCB2, MYST4, CDH23, NUDT16, NUDT4, NUDT14, CACNG6, ZHX3, LIG4, TRIM23, KCNV2, XRCC6BP1, STAT2, XPA, PRKCQ, RNF150, TRIM34, RFESD	84	4241	12983	1.16621	1	0.994807	95.1792
SP_PIR_KEYWORDS	zinc-finger	13	11.2069	0.319167	ZNF468, ZMAT3, NANOS1, ZHX3, CXXC4, TRIM23, PRKCQ, XPA, RNF150, TRIM34, ZNF683, ZNF302, MYST4	115	1718	19235	1.26565	1	0.959178	99.2167
GOTERM_MF_FAT	GO:0046914~transition metal ion binding	20	17.2414	0.416512	NUDT16, CYP2U1, ZNF468, NUDT4, ZMAT3, NANOS1, PPM1A, ZHX3, CXXC4, TRIM23, XRCC6BP1, PRKCQ, XPA, RNF150, TRIM34, ZNF683, ZNF302, STAMBPL1, RFESD, MYST4	84	2785	12983	1.10994	1	0.998101	99.8954
SP_PIR_KEYWORDS	zinc	14	12.069	0.540817	ZNF468, ZMAT3, NANOS1, ZHX3, CXXC4, TRIM23, PRKCQ, XPA, RNF150, TRIM34, ZNF683, ZNF302, STAMBPL1, MYST4	115	2189	19235	1.06974	1	0.984251	99.9946
GOTERM_MF_FAT	GO:0008270~zinc ion binding	15	12.931	0.632889	ZNF468, ZMAT3, NANOS1, ZHX3, CXXC4, TRIM23, XRCC6BP1, PRKCQ, XPA, RNF150, TRIM34, ZNF683, ZNF302, STAMBPL1, MYST4	84	2311	12983	1.0032	1	0.999378	99.9997
Annotation Cluster 21	Enrichment Score: 0.534636484473308
Category	Term	Count	%	PValue	Genes	List Total	Pop Hits	Pop Total	Fold Enrichment	Bonferroni	Benjamini	FDR
GOTERM_BP_FAT	GO:0060429~epithelium development	4	3.44828	0.171237	BBS4, SIX1, HOXB13, FZD2	86	227	13528	2.77185	1	0.992656	95.0809
GOTERM_BP_FAT	GO:0030855~epithelial cell differentiation	3	2.58621	0.212776	SIX1, HOXB13, FZD2	86	137	13528	3.44458	1	0.994349	97.8435
SP_PIR_KEYWORDS	developmental protein	5	4.31034	0.683234	HSD3B7, SIX1, HOXB13, FZD2, ARHGAP24	115	779	19235	1.07356	1	0.992402	99.9999
Annotation Cluster 22	Enrichment Score: 0.5304950450374376
Category	Term	Count	%	PValue	Genes	List Total	Pop Hits	Pop Total	Fold Enrichment	Bonferroni	Benjamini	FDR
SP_PIR_KEYWORDS	transmembrane	35	30.1724	0.192606	CYP2U1, SLC16A14, SLC44A1, RARRES1, JPH2, TNF, GPR160, HSD3B7, HSD17B12, SLC38A6, FAM119B, LOC388588, CD47, DNAJC18, GLT8D2, MCOLN3, AQP11, SLC24A1, SLC4A8, MR1, SEC61A2, CDH23, DHCR24, CACNG6, FZD2, KCNV2, M6PR, MON2, TRAM1L1, C1ORF115, RNF150, TLCD1, FAIM3, RDH16, GPR115	115	4973	19235	1.17718	1	0.903876	93.2712
UP_SEQ_FEATURE	transmembrane region	34	29.3103	0.224896	CYP2U1, SLC16A14, SLC44A1, RARRES1, JPH2, TNF, GPR160, HSD3B7, HSD17B12, SLC38A6, FAM119B, LOC388588, CD47, DNAJC18, GLT8D2, MCOLN3, AQP11, SLC24A1, SLC4A8, MR1, SEC61A2, CDH23, DHCR24, CACNG6, FZD2, KCNV2, M6PR, TRAM1L1, C1ORF115, RNF150, TLCD1, FAIM3, RDH16, GPR115	114	4911	19113	1.16073	1	0.999851	97.1912
SP_PIR_KEYWORDS	membrane	42	36.2069	0.244404	CYP2U1, SLC16A14, BBS4, SLC44A1, RARRES1, JPH2, TNF, GPR160, HSD3B7, HSD17B12, SLC38A6, FAM119B, LOC388588, CD47, DNAJC18, GLT8D2, MCOLN3, AQP11, SLC24A1, SLC4A8, PIK3R5, MR1, SHC4, SEC61A2, CDH23, DHCR24, PIK3C2B, RAB4B, CACNG6, FZD2, TRIM23, KCNV2, M6PR, MON2, PLEKHA4, C1ORF115, TRAM1L1, RNF150, TLCD1, FAIM3, RDH16, GPR115	115	6256	19235	1.12292	1	0.9377	97.0846
GOTERM_CC_FAT	GO:0016021~integral to membrane	37	31.8966	0.295087	CYP2U1, SLC16A14, SLC44A1, RARRES1, JPH2, TNF, GPR160, HSD3B7, HSD17B12, SLC38A6, PPM1A, FAM119B, LOC388588, CD47, DNAJC18, GLT8D2, MCOLN3, AQP11, RAE1, SLC24A1, SLC4A8, MR1, SEC61A2, CDH23, DHCR24, CACNG6, FZD2, KCNV2, M6PR, MON2, C1ORF115, TRAM1L1, RNF150, TLCD1, FAIM3, RDH16, GPR115	81	5297	12782	1.10226	1	0.934219	98.6475
GOTERM_CC_FAT	GO:0031224~intrinsic to membrane	37	31.8966	0.393615	CYP2U1, SLC16A14, SLC44A1, RARRES1, JPH2, TNF, GPR160, HSD3B7, HSD17B12, SLC38A6, PPM1A, FAM119B, LOC388588, CD47, DNAJC18, GLT8D2, MCOLN3, AQP11, RAE1, SLC24A1, SLC4A8, MR1, SEC61A2, CDH23, DHCR24, CACNG6, FZD2, KCNV2, M6PR, MON2, C1ORF115, TRAM1L1, RNF150, TLCD1, FAIM3, RDH16, GPR115	81	5485	12782	1.06448	1	0.959155	99.7879
UP_SEQ_FEATURE	topological domain:Cytoplasmic	21	18.1034	0.533639	SLC16A14, SLC44A1, TNF, JPH2, RARRES1, GPR160, FZD2, KCNV2, M6PR, CD47, GLT8D2, TRAM1L1, RNF150, SLC24A1, SLC4A8, FAIM3, MR1, RDH16, GPR115, CDH23, SEC61A2	114	3374	19113	1.04351	1	1	99.9977
Annotation Cluster 23	Enrichment Score: 0.5039996246272518
Category	Term	Count	%	PValue	Genes	List Total	Pop Hits	Pop Total	Fold Enrichment	Bonferroni	Benjamini	FDR
GOTERM_BP_FAT	GO:0007264~small GTPase mediated signal transduction	5	4.31034	0.125362	DOK1, RAB7B, RAB4B, TRIM23, DHCR24	86	305	13528	2.57873	1	0.996231	88.3288
UP_SEQ_FEATURE	nucleotide phosphate-binding region:GTP	4	3.44828	0.253707	RAB7B, RAB4B, TRIM23, MX2	114	295	19113	2.27333	1	0.999912	98.3487
INTERPRO	IPR005225:Small GTP-binding protein	3	2.58621	0.287433	RAB7B, RAB4B, TRIM23	107	167	16659	2.79685	1	0.995941	98.808
SP_PIR_KEYWORDS	gtp-binding	4	3.44828	0.309582	RAB7B, RAB4B, TRIM23, MX2	115	329	19235	2.03357	1	0.964923	99.0657
GOTERM_MF_FAT	GO:0003924~GTPase activity	3	2.58621	0.391782	RAB4B, TRIM23, MX2	84	211	12983	2.19753	1	0.998441	99.8225
GOTERM_MF_FAT	GO:0005525~GTP binding	4	3.44828	0.426315	RAB7B, RAB4B, TRIM23, MX2	84	372	12983	1.66193	1	0.997846	99.9157
GOTERM_MF_FAT	GO:0032561~guanyl ribonucleotide binding	4	3.44828	0.443312	RAB7B, RAB4B, TRIM23, MX2	84	382	12983	1.61842	1	0.997217	99.9425
GOTERM_MF_FAT	GO:0019001~guanyl nucleotide binding	4	3.44828	0.443312	RAB7B, RAB4B, TRIM23, MX2	84	382	12983	1.61842	1	0.997217	99.9425
Annotation Cluster 24	Enrichment Score: 0.4840937575769821
Category	Term	Count	%	PValue	Genes	List Total	Pop Hits	Pop Total	Fold Enrichment	Bonferroni	Benjamini	FDR
GOTERM_BP_FAT	GO:0050767~regulation of neurogenesis	3	2.58621	0.280191	SIX1, LIG4, SPP1	86	166	13528	2.84281	1	0.997897	99.4869
GOTERM_BP_FAT	GO:0051960~regulation of nervous system development	3	2.58621	0.340429	SIX1, LIG4, SPP1	86	192	13528	2.45785	1	0.998632	99.8737
GOTERM_BP_FAT	GO:0060284~regulation of cell development	3	2.58621	0.37003	SIX1, LIG4, SPP1	86	205	13528	2.30199	1	0.99893	99.9395
Annotation Cluster 25	Enrichment Score: 0.3943728691357983
Category	Term	Count	%	PValue	Genes	List Total	Pop Hits	Pop Total	Fold Enrichment	Bonferroni	Benjamini	FDR
GOTERM_BP_FAT	GO:0006417~regulation of translation	3	2.58621	0.212776	TNF, HSD3B7, NANOS1	86	137	13528	3.44458	1	0.994349	97.8435
GOTERM_BP_FAT	GO:0010608~posttranscriptional regulation of gene expression	3	2.58621	0.383525	TNF, HSD3B7, NANOS1	86	211	13528	2.23653	1	0.998981	99.9573
GOTERM_BP_FAT	GO:0032268~regulation of cellular protein metabolic process	3	2.58621	0.80383	TNF, HSD3B7, NANOS1	86	474	13528	0.995584	1	0.999993	100
Annotation Cluster 26	Enrichment Score: 0.3881875194080598
Category	Term	Count	%	PValue	Genes	List Total	Pop Hits	Pop Total	Fold Enrichment	Bonferroni	Benjamini	FDR
GOTERM_CC_FAT	GO:0030054~cell junction	7	6.03448	0.10533	SLC38A6, FAIM3, OBSL1, LIG4, ARHGAP24, NEXN, SHC4	81	518	12782	2.13247	1	0.890697	74.5806
SMART	SM00409:IG	3	2.58621	0.619126	FAIM3, OBSL1, NEXN	58	330	9079	1.42304	1	0.999692	99.995
INTERPRO	IPR003599:Immunoglobulin subtype	3	2.58621	0.624049	FAIM3, OBSL1, NEXN	107	330	16659	1.41538	1	0.999975	99.9997
INTERPRO	IPR013783:Immunoglobulin-like fold	4	3.44828	0.68818	FAIM3, OBSL1, MR1, NEXN	107	553	16659	1.12616	1	0.999995	100
Annotation Cluster 27	Enrichment Score: 0.38560622459476457
Category	Term	Count	%	PValue	Genes	List Total	Pop Hits	Pop Total	Fold Enrichment	Bonferroni	Benjamini	FDR
GOTERM_BP_FAT	GO:0010557~positive regulation of macromolecule biosynthetic process	8	6.89655	0.116507	CIITA, PRKCQ, NFE2, TNF, HSD3B7, SIX1, PPM1A, MYST4	86	654	13528	1.92419	1	0.997663	86.2827
GOTERM_BP_FAT	GO:0031328~positive regulation of cellular biosynthetic process	8	6.89655	0.138709	CIITA, PRKCQ, NFE2, TNF, HSD3B7, SIX1, PPM1A, MYST4	86	685	13528	1.83711	1	0.994751	90.8798
GOTERM_BP_FAT	GO:0009891~positive regulation of biosynthetic process	8	6.89655	0.146293	CIITA, PRKCQ, NFE2, TNF, HSD3B7, SIX1, PPM1A, MYST4	86	695	13528	1.81067	1	0.994665	92.0857
GOTERM_BP_FAT	GO:0010629~negative regulation of gene expression	6	5.17241	0.21016	CIITA, NPAS1, TNF, HSD3B7, ZHX3, MYST4	86	504	13528	1.87265	1	0.99505	97.7257
GOTERM_BP_FAT	GO:0045941~positive regulation of transcription	6	5.17241	0.280641	CIITA, NFE2, TNF, SIX1, PPM1A, MYST4	86	564	13528	1.67343	1	0.9977	99.492
GOTERM_BP_FAT	GO:0010604~positive regulation of macromolecule metabolic process	8	6.89655	0.29238	CIITA, PRKCQ, NFE2, TNF, HSD3B7, SIX1, PPM1A, MYST4	86	857	13528	1.4684	1	0.998118	99.6098
GOTERM_BP_FAT	GO:0010628~positive regulation of gene expression	6	5.17241	0.301491	CIITA, NFE2, TNF, SIX1, PPM1A, MYST4	86	581	13528	1.62446	1	0.998177	99.683
GOTERM_BP_FAT	GO:0016481~negative regulation of transcription	5	4.31034	0.32622	CIITA, NPAS1, TNF, ZHX3, MYST4	86	459	13528	1.71353	1	0.9984	99.8222
GOTERM_BP_FAT	GO:0045935~positive regulation of nucleobase, nucleoside, nucleotide and nucleic acid metabolic process	6	5.17241	0.355199	CIITA, NFE2, TNF, SIX1, PPM1A, MYST4	86	624	13528	1.51252	1	0.998733	99.9121
GOTERM_BP_FAT	GO:0051173~positive regulation of nitrogen compound metabolic process	6	5.17241	0.380416	CIITA, NFE2, TNF, SIX1, PPM1A, MYST4	86	644	13528	1.46555	1	0.998997	99.9537
GOTERM_BP_FAT	GO:0045892~negative regulation of transcription, DNA-dependent	4	3.44828	0.388162	CIITA, NPAS1, TNF, ZHX3	86	356	13528	1.76744	1	0.998912	99.9621
GOTERM_BP_FAT	GO:0051253~negative regulation of RNA metabolic process	4	3.44828	0.398392	CIITA, NPAS1, TNF, ZHX3	86	362	13528	1.73815	1	0.998892	99.9711
GOTERM_BP_FAT	GO:0045934~negative regulation of nucleobase, nucleoside, nucleotide and nucleic acid metabolic process	5	4.31034	0.402311	CIITA, NPAS1, TNF, ZHX3, MYST4	86	512	13528	1.53616	1	0.998809	99.974
GOTERM_BP_FAT	GO:0051172~negative regulation of nitrogen compound metabolic process	5	4.31034	0.412309	CIITA, NPAS1, TNF, ZHX3, MYST4	86	519	13528	1.51544	1	0.998792	99.9801
GOTERM_BP_FAT	GO:0006355~regulation of transcription, DNA-dependent	13	11.2069	0.438495	CIITA, NFE2, ZNF468, TNF, PASK, PPM1A, HOXB13, ZHX3, STAT2, NPAS1, SIX1, ZNF302, MYST4	86	1773	13528	1.15337	1	0.999071	99.9904
GOTERM_BP_FAT	GO:0010558~negative regulation of macromolecule biosynthetic process	5	4.31034	0.451934	CIITA, NPAS1, TNF, ZHX3, MYST4	86	547	13528	1.43786	1	0.999192	99.9935
GOTERM_BP_FAT	GO:0051252~regulation of RNA metabolic process	13	11.2069	0.470737	CIITA, NFE2, ZNF468, TNF, PASK, PPM1A, HOXB13, ZHX3, STAT2, NPAS1, SIX1, ZNF302, MYST4	86	1813	13528	1.12793	1	0.999376	99.9963
GOTERM_BP_FAT	GO:0031327~negative regulation of cellular biosynthetic process	5	4.31034	0.471453	CIITA, NPAS1, TNF, ZHX3, MYST4	86	561	13528	1.40198	1	0.999338	99.9964
GOTERM_BP_FAT	GO:0006357~regulation of transcription from RNA polymerase II promoter	6	5.17241	0.484003	CIITA, NPAS1, NFE2, TNF, SIX1, STAT2	86	727	13528	1.29823	1	0.99937	99.9975
GOTERM_BP_FAT	GO:0009890~negative regulation of biosynthetic process	5	4.31034	0.48799	CIITA, NPAS1, TNF, ZHX3, MYST4	86	573	13528	1.37262	1	0.999332	99.9978
GOTERM_BP_FAT	GO:0010605~negative regulation of macromolecule metabolic process	6	5.17241	0.492531	CIITA, NPAS1, TNF, HSD3B7, ZHX3, MYST4	86	734	13528	1.28585	1	0.999302	99.9981
GOTERM_BP_FAT	GO:0000122~negative regulation of transcription from RNA polymerase II promoter	3	2.58621	0.500551	CIITA, NPAS1, TNF	86	266	13528	1.77409	1	0.999369	99.9985
GOTERM_MF_FAT	GO:0043565~sequence-specific DNA binding	5	4.31034	0.547645	CIITA, NFE2, SIX1, ZHX3, HOXB13	84	607	12983	1.27314	1	0.998821	99.9959
GOTERM_BP_FAT	GO:0045893~positive regulation of transcription, DNA-dependent	4	3.44828	0.580873	CIITA, TNF, SIX1, PPM1A	86	477	13528	1.3191	1	0.999749	99.9999
GOTERM_BP_FAT	GO:0051254~positive regulation of RNA metabolic process	4	3.44828	0.5866	CIITA, TNF, SIX1, PPM1A	86	481	13528	1.30813	1	0.999729	99.9999
SP_PIR_KEYWORDS	activator	4	3.44828	0.598827	CIITA, NFE2, MYST4, STAT2	115	520	19235	1.28662	1	0.983917	99.999
GOTERM_BP_FAT	GO:0045944~positive regulation of transcription from RNA polymerase II promoter	3	2.58621	0.681382	CIITA, TNF, SIX1	86	371	13528	1.27199	1	0.999927	100
GOTERM_MF_FAT	GO:0016563~transcription activator activity	3	2.58621	0.742591	CIITA, NFE2, MYST4	84	410	12983	1.13092	1	0.999698	100
GOTERM_MF_FAT	GO:0003700~transcription factor activity	6	5.17241	0.756551	NPAS1, NFE2, SIX1, ZHX3, HOXB13, STAT2	84	975	12983	0.951136	1	0.999593	100
GOTERM_MF_FAT	GO:0008134~transcription factor binding	3	2.58621	0.845409	CIITA, NFE2, MYST4	84	513	12983	0.903857	1	0.999932	100
GOTERM_MF_FAT	GO:0030528~transcription regulator activity	8	6.89655	0.864145	CIITA, NPAS1, NFE2, SIX1, ZHX3, HOXB13, MYST4, STAT2	84	1512	12983	0.817775	1	0.999932	100
Annotation Cluster 28	Enrichment Score: 0.33331698607897653
Category	Term	Count	%	PValue	Genes	List Total	Pop Hits	Pop Total	Fold Enrichment	Bonferroni	Benjamini	FDR
GOTERM_BP_FAT	GO:0043523~regulation of neuron apoptosis	3	2.58621	0.109757	TNF, LIG4, DHCR24	86	90	13528	5.24341	1	0.997382	84.502
GOTERM_BP_FAT	GO:0009628~response to abiotic stimulus	5	4.31034	0.200718	XPA, PRKCQ, TNF, SLC24A1, LIG4	86	368	13528	2.13726	1	0.994758	97.2482
SP_PIR_KEYWORDS	DNA damage	3	2.58621	0.343411	XPA, ZMAT3, LIG4	115	205	19235	2.44772	1	0.960872	99.5042
GOTERM_BP_FAT	GO:0006916~anti-apoptosis	3	2.58621	0.372288	TNF, FAIM3, DHCR24	86	206	13528	2.29081	1	0.99889	99.9429
GOTERM_BP_FAT	GO:0043066~negative regulation of apoptosis	4	3.44828	0.384743	TNF, FAIM3, LIG4, DHCR24	86	354	13528	1.77743	1	0.99892	99.9586
GOTERM_BP_FAT	GO:0043069~negative regulation of programmed cell death	4	3.44828	0.393282	TNF, FAIM3, LIG4, DHCR24	86	359	13528	1.75267	1	0.998946	99.9669
GOTERM_BP_FAT	GO:0060548~negative regulation of cell death	4	3.44828	0.394987	TNF, FAIM3, LIG4, DHCR24	86	360	13528	1.7478	1	0.998898	99.9684
GOTERM_BP_FAT	GO:0006974~response to DNA damage stimulus	4	3.44828	0.41703	XPA, ZMAT3, LIG4, XRCC6BP1	86	373	13528	1.68689	1	0.998824	99.9826
GOTERM_BP_FAT	GO:0006955~immune response	6	5.17241	0.438256	CIITA, TNF, CCL20, FAIM3, LIG4, MR1	86	690	13528	1.36785	1	0.999134	99.9904
GOTERM_BP_FAT	GO:0033554~cellular response to stress	5	4.31034	0.478367	XPA, TNF, ZMAT3, LIG4, XRCC6BP1	86	566	13528	1.3896	1	0.999339	99.9971
GOTERM_BP_FAT	GO:0008284~positive regulation of cell proliferation	4	3.44828	0.484693	CD47, PRKCQ, TNF, LIG4	86	414	13528	1.51983	1	0.999333	99.9976
GOTERM_BP_FAT	GO:0006281~DNA repair	3	2.58621	0.535742	XPA, LIG4, XRCC6BP1	86	284	13528	1.66164	1	0.999551	99.9995
GOTERM_BP_FAT	GO:0042127~regulation of cell proliferation	6	5.17241	0.555339	CD47, PRKCQ, TNF, RARRES1, LIG4, DHCR24	86	787	13528	1.19926	1	0.99964	99.9998
GOTERM_BP_FAT	GO:0042981~regulation of apoptosis	6	5.17241	0.574711	XPA, TNF, ZMAT3, FAIM3, LIG4, DHCR24	86	804	13528	1.1739	1	0.999749	99.9999
GOTERM_BP_FAT	GO:0043067~regulation of programmed cell death	6	5.17241	0.583681	XPA, TNF, ZMAT3, FAIM3, LIG4, DHCR24	86	812	13528	1.16233	1	0.99973	99.9999
GOTERM_BP_FAT	GO:0010941~regulation of cell death	6	5.17241	0.587019	XPA, TNF, ZMAT3, FAIM3, LIG4, DHCR24	86	815	13528	1.15805	1	0.999713	99.9999
GOTERM_BP_FAT	GO:0006259~DNA metabolic process	4	3.44828	0.621268	XPA, HSD3B7, LIG4, XRCC6BP1	86	506	13528	1.2435	1	0.999816	100
GOTERM_BP_FAT	GO:0006915~apoptosis	4	3.44828	0.735766	TNF, ZMAT3, LIG4, DHCR24	86	602	13528	1.0452	1	0.99997	100
GOTERM_BP_FAT	GO:0012501~programmed cell death	4	3.44828	0.744984	TNF, ZMAT3, LIG4, DHCR24	86	611	13528	1.0298	1	0.999973	100
GOTERM_BP_FAT	GO:0008219~cell death	4	3.44828	0.836849	TNF, ZMAT3, LIG4, DHCR24	86	719	13528	0.875117	1	0.999998	100
GOTERM_BP_FAT	GO:0016265~death	4	3.44828	0.840324	TNF, ZMAT3, LIG4, DHCR24	86	724	13528	0.869074	1	0.999997	100
Annotation Cluster 29	Enrichment Score: 0.28855406831400743
Category	Term	Count	%	PValue	Genes	List Total	Pop Hits	Pop Total	Fold Enrichment	Bonferroni	Benjamini	FDR
GOTERM_MF_FAT	GO:0008092~cytoskeletal protein binding	6	5.17241	0.22004	BBS4, SPTBN5, RAE1, OBSL1, MAP6, NEXN	84	504	12983	1.83999	1	0.993214	95.7816
SP_PIR_KEYWORDS	cytoskeleton	5	4.31034	0.523354	BBS4, SPTBN5, MAP6, ARHGAP24, NEXN	115	636	19235	1.31494	1	0.984478	99.9913
GOTERM_CC_FAT	GO:0005856~cytoskeleton	9	7.75862	0.645306	BBS4, NFE2, SPTBN5, RAE1, SLC38A6, MAP6, ARHGAP24, NEXN, CDH23	81	1381	12782	1.0284	1	0.995733	99.9997
GOTERM_CC_FAT	GO:0044430~cytoskeletal part	4	3.44828	0.943453	BBS4, SPTBN5, MAP6, CDH23	81	952	12782	0.663036	1	0.999939	100
Annotation Cluster 30	Enrichment Score: 0.28558074655214133
Category	Term	Count	%	PValue	Genes	List Total	Pop Hits	Pop Total	Fold Enrichment	Bonferroni	Benjamini	FDR
INTERPRO	IPR018957:Zinc finger, C3HC4 RING-type	3	2.58621	0.42709	RNF150, TRIM34, TRIM23	107	228	16659	2.04857	1	0.9998	99.9311
INTERPRO	IPR017907:Zinc finger, RING-type, conserved site	3	2.58621	0.534398	RNF150, TRIM34, TRIM23	107	280	16659	1.66812	1	0.999922	99.9954
SMART	SM00184:RING	3	2.58621	0.55919	RNF150, TRIM34, TRIM23	58	296	9079	1.5865	1	0.999606	99.9775
INTERPRO	IPR001841:Zinc finger, RING-type	3	2.58621	0.56459	RNF150, TRIM34, TRIM23	107	296	16659	1.57796	1	0.999946	99.9981
Annotation Cluster 31	Enrichment Score: 0.28056332491164304
Category	Term	Count	%	PValue	Genes	List Total	Pop Hits	Pop Total	Fold Enrichment	Bonferroni	Benjamini	FDR
SP_PIR_KEYWORDS	Homeobox	3	2.58621	0.421306	SIX1, ZHX3, HOXB13	115	242	19235	2.07348	1	0.97143	99.8992
INTERPRO	IPR017970:Homeobox, conserved site	3	2.58621	0.435804	SIX1, ZHX3, HOXB13	107	232	16659	2.01325	1	0.999743	99.9436
SMART	SM00389:HOX	3	2.58621	0.436487	SIX1, ZHX3, HOXB13	58	235	9079	1.99831	1	0.998346	99.7213
INTERPRO	IPR001356:Homeobox	3	2.58621	0.442294	SIX1, ZHX3, HOXB13	107	235	16659	1.98755	1	0.999661	99.9516
INTERPRO	IPR012287:Homeodomain-related	3	2.58621	0.448743	SIX1, ZHX3, HOXB13	107	238	16659	1.9625	1	0.999566	99.9584
GOTERM_MF_FAT	GO:0043565~sequence-specific DNA binding	5	4.31034	0.547645	CIITA, NFE2, SIX1, ZHX3, HOXB13	84	607	12983	1.27314	1	0.998821	99.9959
GOTERM_MF_FAT	GO:0003700~transcription factor activity	6	5.17241	0.756551	NPAS1, NFE2, SIX1, ZHX3, HOXB13, STAT2	84	975	12983	0.951136	1	0.999593	100
GOTERM_MF_FAT	GO:0030528~transcription regulator activity	8	6.89655	0.864145	CIITA, NPAS1, NFE2, SIX1, ZHX3, HOXB13, MYST4, STAT2	84	1512	12983	0.817775	1	0.999932	100
Annotation Cluster 32	Enrichment Score: 0.2797332326955595
Category	Term	Count	%	PValue	Genes	List Total	Pop Hits	Pop Total	Fold Enrichment	Bonferroni	Benjamini	FDR
SP_PIR_KEYWORDS	ion transport	7	6.03448	0.129011	MCOLN3, CACNG6, SLC38A6, SLC24A1, SLC4A8, KCNV2, MON2	115	578	19235	2.02565	1	0.85271	82.4898
SP_PIR_KEYWORDS	ionic channel	3	2.58621	0.56474	MCOLN3, CACNG6, KCNV2	115	318	19235	1.57793	1	0.982112	99.9972
GOTERM_MF_FAT	GO:0005216~ion channel activity	3	2.58621	0.711607	MCOLN3, CACNG6, KCNV2	84	386	12983	1.20124	1	0.999691	100
GOTERM_MF_FAT	GO:0022838~substrate specific channel activity	3	2.58621	0.727465	MCOLN3, CACNG6, KCNV2	84	398	12983	1.16502	1	0.999658	100
GOTERM_MF_FAT	GO:0015267~channel activity	3	2.58621	0.745042	MCOLN3, CACNG6, KCNV2	84	412	12983	1.12543	1	0.999647	100
GOTERM_MF_FAT	GO:0022803~passive transmembrane transporter activity	3	2.58621	0.74626	MCOLN3, CACNG6, KCNV2	84	413	12983	1.12271	1	0.999578	100
Annotation Cluster 33	Enrichment Score: 0.25504757634936176
Category	Term	Count	%	PValue	Genes	List Total	Pop Hits	Pop Total	Fold Enrichment	Bonferroni	Benjamini	FDR
GOTERM_BP_FAT	GO:0009611~response to wounding	6	5.17241	0.239994	CIITA, PRKCQ, TNF, CCL20, HOXB13, SPP1	86	530	13528	1.78078	1	0.995557	98.7735
SP_PIR_KEYWORDS	cytokine	3	2.58621	0.291167	TNF, CCL20, SPP1	115	181	19235	2.77228	1	0.961367	98.6978
GOTERM_BP_FAT	GO:0006954~inflammatory response	4	3.44828	0.334847	CIITA, TNF, CCL20, SPP1	86	325	13528	1.93603	1	0.998574	99.8554
GOTERM_BP_FAT	GO:0006952~defense response	6	5.17241	0.34388	CIITA, TNF, CCL20, FAIM3, MX2, SPP1	86	615	13528	1.53466	1	0.998618	99.8839
GOTERM_MF_FAT	GO:0005125~cytokine activity	3	2.58621	0.35509	TNF, CCL20, SPP1	84	195	12983	2.37784	1	0.998439	99.6257
GOTERM_BP_FAT	GO:0009725~response to hormone stimulus	3	2.58621	0.675577	PRKCQ, TNF, SPP1	86	367	13528	1.28585	1	0.999921	100
GOTERM_BP_FAT	GO:0009719~response to endogenous stimulus	3	2.58621	0.727398	PRKCQ, TNF, SPP1	86	405	13528	1.1652	1	0.999969	100
GOTERM_BP_FAT	GO:0010033~response to organic substance	4	3.44828	0.838247	CIITA, PRKCQ, TNF, SPP1	86	721	13528	0.87269	1	0.999997	100
GOTERM_CC_FAT	GO:0044421~extracellular region part	5	4.31034	0.860637	TNF, CCL20, HSD17B12, COL4A6, SPP1	81	960	12782	0.821888	1	0.999726	100
GOTERM_CC_FAT	GO:0005615~extracellular space	3	2.58621	0.933125	TNF, CCL20, SPP1	81	685	12782	0.691106	1	0.99991	100
SP_PIR_KEYWORDS	Secreted	7	6.03448	0.94214	ART5, TNF, CCL20, TFF2, MR1, COL4A6, SPP1	115	1689	19235	0.693207	1	0.999949	100
GOTERM_CC_FAT	GO:0005576~extracellular region	8	6.89655	0.976781	ART5, TNF, CCL20, HSD17B12, TFF2, MR1, COL4A6, SPP1	81	2010	12782	0.62807	1	0.999996	100
Annotation Cluster 34	Enrichment Score: 0.22507808295996112
Category	Term	Count	%	PValue	Genes	List Total	Pop Hits	Pop Total	Fold Enrichment	Bonferroni	Benjamini	FDR
GOTERM_CC_FAT	GO:0043228~non-membrane-bounded organelle	17	14.6552	0.572137	NUDT16, BBS4, STOX1, NFE2, SPTBN5, HSD3B7, ZMAT3, SLC38A6, LIG4, ARHGAP24, NEXN, RAE1, SIX1, USH1C, MAP6, MYST4, CDH23	81	2596	12782	1.03338	1	0.992568	99.9971
GOTERM_CC_FAT	GO:0043232~intracellular non-membrane-bounded organelle	17	14.6552	0.572137	NUDT16, BBS4, STOX1, NFE2, SPTBN5, HSD3B7, ZMAT3, SLC38A6, LIG4, ARHGAP24, NEXN, RAE1, SIX1, USH1C, MAP6, MYST4, CDH23	81	2596	12782	1.03338	1	0.992568	99.9971
GOTERM_CC_FAT	GO:0005856~cytoskeleton	9	7.75862	0.645306	BBS4, NFE2, SPTBN5, RAE1, SLC38A6, MAP6, ARHGAP24, NEXN, CDH23	81	1381	12782	1.0284	1	0.995733	99.9997
Annotation Cluster 35	Enrichment Score: 0.21471960646978694
Category	Term	Count	%	PValue	Genes	List Total	Pop Hits	Pop Total	Fold Enrichment	Bonferroni	Benjamini	FDR
SP_PIR_KEYWORDS	Immunoglobulin domain	4	3.44828	0.52997	CD47, FAIM3, MR1, NEXN	115	470	19235	1.4235	1	0.983956	99.9927
INTERPRO	IPR007110:Immunoglobulin-like	4	3.44828	0.62214	CD47, OBSL1, MR1, NEXN	107	501	16659	1.24305	1	0.999983	99.9997
INTERPRO	IPR013783:Immunoglobulin-like fold	4	3.44828	0.68818	FAIM3, OBSL1, MR1, NEXN	107	553	16659	1.12616	1	0.999995	100
Annotation Cluster 36	Enrichment Score: 0.20261153704922732
Category	Term	Count	%	PValue	Genes	List Total	Pop Hits	Pop Total	Fold Enrichment	Bonferroni	Benjamini	FDR
GOTERM_BP_FAT	GO:0033554~cellular response to stress	5	4.31034	0.478367	XPA, TNF, ZMAT3, LIG4, XRCC6BP1	86	566	13528	1.3896	1	0.999339	99.9971
GOTERM_BP_FAT	GO:0042981~regulation of apoptosis	6	5.17241	0.574711	XPA, TNF, ZMAT3, FAIM3, LIG4, DHCR24	86	804	13528	1.1739	1	0.999749	99.9999
GOTERM_BP_FAT	GO:0043067~regulation of programmed cell death	6	5.17241	0.583681	XPA, TNF, ZMAT3, FAIM3, LIG4, DHCR24	86	812	13528	1.16233	1	0.99973	99.9999
GOTERM_BP_FAT	GO:0010941~regulation of cell death	6	5.17241	0.587019	XPA, TNF, ZMAT3, FAIM3, LIG4, DHCR24	86	815	13528	1.15805	1	0.999713	99.9999
GOTERM_BP_FAT	GO:0006917~induction of apoptosis	3	2.58621	0.600972	XPA, TNF, ZMAT3	86	320	13528	1.47471	1	0.999776	100
GOTERM_BP_FAT	GO:0012502~induction of programmed cell death	3	2.58621	0.602684	XPA, TNF, ZMAT3	86	321	13528	1.47012	1	0.999769	100
GOTERM_BP_FAT	GO:0043065~positive regulation of apoptosis	3	2.58621	0.757593	XPA, TNF, ZMAT3	86	430	13528	1.09746	1	0.999979	100
GOTERM_BP_FAT	GO:0043068~positive regulation of programmed cell death	3	2.58621	0.761018	XPA, TNF, ZMAT3	86	433	13528	1.08985	1	0.99998	100
GOTERM_BP_FAT	GO:0010942~positive regulation of cell death	3	2.58621	0.763279	XPA, TNF, ZMAT3	86	435	13528	1.08484	1	0.99998	100
Annotation Cluster 37	Enrichment Score: 0.2021105217867871
Category	Term	Count	%	PValue	Genes	List Total	Pop Hits	Pop Total	Fold Enrichment	Bonferroni	Benjamini	FDR
GOTERM_BP_FAT	GO:0006355~regulation of transcription, DNA-dependent	13	11.2069	0.438495	CIITA, NFE2, ZNF468, TNF, PASK, PPM1A, HOXB13, ZHX3, STAT2, NPAS1, SIX1, ZNF302, MYST4	86	1773	13528	1.15337	1	0.999071	99.9904
GOTERM_BP_FAT	GO:0051252~regulation of RNA metabolic process	13	11.2069	0.470737	CIITA, NFE2, ZNF468, TNF, PASK, PPM1A, HOXB13, ZHX3, STAT2, NPAS1, SIX1, ZNF302, MYST4	86	1813	13528	1.12793	1	0.999376	99.9963
GOTERM_MF_FAT	GO:0003677~DNA binding	16	13.7931	0.533861	CIITA, STOX1, NFE2, ZNF468, BBX, ZHX3, HOXB13, CXXC4, LIG4, STAT2, NPAS1, XPA, ZNF683, SIX1, ZNF302, MYST4	84	2331	12983	1.0609	1	0.999114	99.994
GOTERM_MF_FAT	GO:0043565~sequence-specific DNA binding	5	4.31034	0.547645	CIITA, NFE2, SIX1, ZHX3, HOXB13	84	607	12983	1.27314	1	0.998821	99.9959
SP_PIR_KEYWORDS	dna-binding	12	10.3448	0.555469	XPA, NPAS1, STOX1, NFE2, ZNF468, ZNF683, ZNF302, SIX1, BBX, ZHX3, HOXB13, STAT2	115	1868	19235	1.07448	1	0.981958	99.9964
GOTERM_BP_FAT	GO:0045449~regulation of transcription	17	14.6552	0.581448	CIITA, TNF, NFE2, ZNF468, PASK, PPM1A, BBX, ZHX3, HOXB13, TCEAL8, STAT2, NPAS1, PRKCQ, ZNF683, SIX1, ZNF302, MYST4	86	2601	13528	1.02812	1	0.999734	99.9999
SP_PIR_KEYWORDS	transcription regulation	12	10.3448	0.66598	CIITA, NPAS1, NFE2, ZNF468, ZNF683, ZNF302, BBX, ZHX3, HOXB13, TCEAL8, MYST4, STAT2	115	2026	19235	0.990686	1	0.992194	99.9999
SP_PIR_KEYWORDS	Transcription	12	10.3448	0.694557	CIITA, NPAS1, NFE2, ZNF468, ZNF683, ZNF302, BBX, ZHX3, HOXB13, TCEAL8, MYST4, STAT2	115	2071	19235	0.96916	1	0.992069	100
GOTERM_MF_FAT	GO:0003700~transcription factor activity	6	5.17241	0.756551	NPAS1, NFE2, SIX1, ZHX3, HOXB13, STAT2	84	975	12983	0.951136	1	0.999593	100
GOTERM_BP_FAT	GO:0006350~transcription	12	10.3448	0.788079	CIITA, NPAS1, NFE2, ZNF468, ZNF683, ZNF302, BBX, ZHX3, HOXB13, TCEAL8, MYST4, STAT2	86	2101	13528	0.898443	1	0.99999	100
SP_PIR_KEYWORDS	nucleus	23	19.8276	0.808481	NUDT16, CIITA, STOX1, ZNF468, NFE2, PIK3C2B, ZMAT3, BBX, ZHX3, HOXB13, TCEAL8, LIG4, STAT2, NPAS1, XPA, ZNF683, RAE1, FIGN, SIX1, ZNF302, PIK3R5, CPSF2, MYST4	115	4283	19235	0.898202	1	0.997843	100
GOTERM_MF_FAT	GO:0030528~transcription regulator activity	8	6.89655	0.864145	CIITA, NPAS1, NFE2, SIX1, ZHX3, HOXB13, MYST4, STAT2	84	1512	12983	0.817775	1	0.999932	100
Annotation Cluster 38	Enrichment Score: 0.16131437043499103
Category	Term	Count	%	PValue	Genes	List Total	Pop Hits	Pop Total	Fold Enrichment	Bonferroni	Benjamini	FDR
GOTERM_BP_FAT	GO:0030003~cellular cation homeostasis	3	2.58621	0.476181	JPH2, AQP11, FZD2	86	254	13528	1.8579	1	0.999356	99.9969
GOTERM_BP_FAT	GO:0055080~cation homeostasis	3	2.58621	0.539548	JPH2, AQP11, FZD2	86	286	13528	1.65002	1	0.999557	99.9996
GOTERM_BP_FAT	GO:0006873~cellular ion homeostasis	3	2.58621	0.68568	JPH2, AQP11, FZD2	86	374	13528	1.26178	1	0.99993	100
GOTERM_BP_FAT	GO:0055082~cellular chemical homeostasis	3	2.58621	0.694137	JPH2, AQP11, FZD2	86	380	13528	1.24186	1	0.99994	100
GOTERM_BP_FAT	GO:0050801~ion homeostasis	3	2.58621	0.732431	JPH2, AQP11, FZD2	86	409	13528	1.15381	1	0.999969	100
GOTERM_BP_FAT	GO:0019725~cellular homeostasis	3	2.58621	0.796042	JPH2, AQP11, FZD2	86	466	13528	1.01268	1	0.999992	100
GOTERM_BP_FAT	GO:0048878~chemical homeostasis	3	2.58621	0.837362	JPH2, AQP11, FZD2	86	512	13528	0.921693	1	0.999997	100
GOTERM_BP_FAT	GO:0042592~homeostatic process	4	3.44828	0.858024	BBS4, JPH2, AQP11, FZD2	86	751	13528	0.837829	1	0.999999	100
Annotation Cluster 39	Enrichment Score: 0.1610312975312101
Category	Term	Count	%	PValue	Genes	List Total	Pop Hits	Pop Total	Fold Enrichment	Bonferroni	Benjamini	FDR
SP_PIR_KEYWORDS	nucleotide-binding	12	10.3448	0.415841	CIITA, PRKCQ, RAB7B, OPLAH, FIGN, PIK3C2B, PASK, RAB4B, SLFNL1, LIG4, TRIM23, MX2	115	1686	19235	1.19047	1	0.975941	99.8865
GOTERM_MF_FAT	GO:0017076~purine nucleotide binding	13	11.2069	0.579844	CIITA, RAB7B, PIK3C2B, PASK, RAB4B, LIG4, TRIM23, PRKCQ, OPLAH, FIGN, SLFNL1, MX2, DHCR24	84	1918	12983	1.04759	1	0.998934	99.9984
GOTERM_MF_FAT	GO:0000166~nucleotide binding	15	12.931	0.58627	CIITA, RAB7B, PIK3C2B, DHFRL1, PASK, RAB4B, LIG4, TRIM23, PRKCQ, XPA, OPLAH, FIGN, SLFNL1, MX2, DHCR24	84	2245	12983	1.03269	1	0.9988	99.9987
GOTERM_MF_FAT	GO:0032555~purine ribonucleotide binding	12	10.3448	0.639939	CIITA, PRKCQ, RAB7B, OPLAH, FIGN, PIK3C2B, PASK, RAB4B, SLFNL1, LIG4, TRIM23, MX2	84	1836	12983	1.01019	1	0.999137	99.9998
GOTERM_MF_FAT	GO:0032553~ribonucleotide binding	12	10.3448	0.639939	CIITA, PRKCQ, RAB7B, OPLAH, FIGN, PIK3C2B, PASK, RAB4B, SLFNL1, LIG4, TRIM23, MX2	84	1836	12983	1.01019	1	0.999137	99.9998
SP_PIR_KEYWORDS	atp-binding	8	6.89655	0.678191	CIITA, PRKCQ, OPLAH, FIGN, PIK3C2B, PASK, SLFNL1, LIG4	115	1326	19235	1.00912	1	0.992651	99.9999
GOTERM_MF_FAT	GO:0001883~purine nucleoside binding	10	8.62069	0.709656	CIITA, PRKCQ, OPLAH, FIGN, PIK3C2B, PASK, SLFNL1, LIG4, TRIM23, DHCR24	84	1601	12983	0.965394	1	0.999747	100
GOTERM_MF_FAT	GO:0001882~nucleoside binding	10	8.62069	0.717502	CIITA, PRKCQ, OPLAH, FIGN, PIK3C2B, PASK, SLFNL1, LIG4, TRIM23, DHCR24	84	1612	12983	0.958806	1	0.999658	100
GOTERM_MF_FAT	GO:0030554~adenyl nucleotide binding	9	7.75862	0.805312	CIITA, PRKCQ, OPLAH, FIGN, PIK3C2B, PASK, SLFNL1, LIG4, DHCR24	84	1577	12983	0.882077	1	0.999818	100
UP_SEQ_FEATURE	nucleotide phosphate-binding region:ATP	5	4.31034	0.826633	CIITA, PRKCQ, FIGN, PASK, SLFNL1	114	962	19113	0.871403	1	1	100
UP_SEQ_FEATURE	binding site:ATP	3	2.58621	0.834312	PRKCQ, PASK, LIG4	114	542	19113	0.927996	1	1	100
GOTERM_MF_FAT	GO:0005524~ATP binding	8	6.89655	0.847404	CIITA, PRKCQ, OPLAH, FIGN, PIK3C2B, PASK, SLFNL1, LIG4	84	1477	12983	0.837154	1	0.999921	100
GOTERM_MF_FAT	GO:0032559~adenyl ribonucleotide binding	8	6.89655	0.857158	CIITA, PRKCQ, OPLAH, FIGN, PIK3C2B, PASK, SLFNL1, LIG4	84	1497	12983	0.825969	1	0.999929	100
Annotation Cluster 40	Enrichment Score: 0.11898429511193895
Category	Term	Count	%	PValue	Genes	List Total	Pop Hits	Pop Total	Fold Enrichment	Bonferroni	Benjamini	FDR
GOTERM_CC_FAT	GO:0031090~organelle membrane	8	6.89655	0.535434	CYP2U1, C6ORF168, JPH2, RAE1, TRIM23, MON2, DHCR24, SEC61A2	81	1096	12782	1.15184	1	0.991192	99.992
GOTERM_CC_FAT	GO:0031967~organelle envelope	3	2.58621	0.905596	C6ORF168, RAE1, MON2	81	620	12782	0.76356	1	0.99982	100
GOTERM_CC_FAT	GO:0031975~envelope	3	2.58621	0.90658	C6ORF168, RAE1, MON2	81	622	12782	0.761105	1	0.999794	100
Annotation Cluster 41	Enrichment Score: 0.11586316924869235
Category	Term	Count	%	PValue	Genes	List Total	Pop Hits	Pop Total	Fold Enrichment	Bonferroni	Benjamini	FDR
GOTERM_CC_FAT	GO:0005730~nucleolus	5	4.31034	0.642581	NUDT16, STOX1, NFE2, ZMAT3, SIX1	81	698	12782	1.13039	1	0.996833	99.9997
GOTERM_CC_FAT	GO:0031981~nuclear lumen	9	7.75862	0.700055	NUDT16, XPA, STOX1, NFE2, FIGN, ZMAT3, SIX1, HOXB13, MYST4	81	1450	12782	0.979464	1	0.99749	100
GOTERM_CC_FAT	GO:0070013~intracellular organelle lumen	10	8.62069	0.80053	NUDT16, XPA, STOX1, NFE2, FIGN, ZMAT3, SIX1, SIL1, HOXB13, MYST4	81	1779	12782	0.887029	1	0.999496	100
GOTERM_CC_FAT	GO:0005654~nucleoplasm	5	4.31034	0.811492	NUDT16, XPA, SIX1, HOXB13, MYST4	81	882	12782	0.894572	1	0.999528	100
GOTERM_CC_FAT	GO:0043233~organelle lumen	10	8.62069	0.822178	NUDT16, XPA, STOX1, NFE2, FIGN, ZMAT3, SIX1, SIL1, HOXB13, MYST4	81	1820	12782	0.867047	1	0.999468	100
GOTERM_CC_FAT	GO:0031974~membrane-enclosed lumen	10	8.62069	0.839718	NUDT16, XPA, STOX1, NFE2, FIGN, ZMAT3, SIX1, SIL1, HOXB13, MYST4	81	1856	12782	0.850229	1	0.999591	100
Annotation Cluster 42	Enrichment Score: 0.11441616863814051
Category	Term	Count	%	PValue	Genes	List Total	Pop Hits	Pop Total	Fold Enrichment	Bonferroni	Benjamini	FDR
SP_PIR_KEYWORDS	kinase	5	4.31034	0.585903	DOK1, PRKCQ, PIK3C2B, PASK, OBSL1	115	688	19235	1.21556	1	0.984514	99.9985
GOTERM_BP_FAT	GO:0006796~phosphate metabolic process	6	5.17241	0.740858	PRKCQ, TNF, PIK3C2B, PASK, PPM1A, MON2	86	973	13528	0.970004	1	0.999972	100
GOTERM_BP_FAT	GO:0006793~phosphorus metabolic process	6	5.17241	0.740858	PRKCQ, TNF, PIK3C2B, PASK, PPM1A, MON2	86	973	13528	0.970004	1	0.999972	100
GOTERM_BP_FAT	GO:0016310~phosphorylation	5	4.31034	0.748124	PRKCQ, TNF, PIK3C2B, PASK, MON2	86	800	13528	0.98314	1	0.999974	100
SP_PIR_KEYWORDS	transferase	6	5.17241	0.922829	GLT8D2, PRKCQ, ART5, PIK3C2B, PASK, MYST4	115	1394	19235	0.719918	1	0.999898	100
GOTERM_BP_FAT	GO:0006468~protein amino acid phosphorylation	3	2.58621	0.92707	PRKCQ, TNF, PASK	86	667	13528	0.707507	1	1	100
Annotation Cluster 43	Enrichment Score: 0.10273005981453173
Category	Term	Count	%	PValue	Genes	List Total	Pop Hits	Pop Total	Fold Enrichment	Bonferroni	Benjamini	FDR
UP_SEQ_FEATURE	zinc finger region:C2H2-type 2	4	3.44828	0.701703	ZNF468, ZNF683, ZNF302, ZHX3	114	608	19113	1.10301	1	1	100
INTERPRO	IPR007087:Zinc finger, C2H2-type	5	4.31034	0.740995	ZNF468, ZNF683, ZMAT3, ZNF302, ZHX3	107	784	16659	0.992931	1	0.999999	100
SMART	SM00355:ZnF_C2H2	5	4.31034	0.749226	ZNF468, ZNF683, ZMAT3, ZNF302, ZHX3	58	797	9079	0.982023	1	0.999966	99.9999
INTERPRO	IPR015880:Zinc finger, C2H2-like	5	4.31034	0.752636	ZNF468, ZNF683, ZMAT3, ZNF302, ZHX3	107	797	16659	0.976735	1	0.999999	100
UP_SEQ_FEATURE	zinc finger region:C2H2-type 1	3	2.58621	0.834312	ZNF683, ZNF302, ZHX3	114	542	19113	0.927996	1	1	100
UP_SEQ_FEATURE	zinc finger region:C2H2-type 4	3	2.58621	0.858027	ZNF468, ZNF683, ZNF302	114	575	19113	0.874737	1	1	100
INTERPRO	IPR013087:Zinc finger, C2H2-type/integrase, DNA-binding	3	2.58621	0.909691	ZNF468, ZNF683, ZNF302	107	621	16659	0.752133	1	1	100
Annotation Cluster 44	Enrichment Score: 0.07814860901807141
Category	Term	Count	%	PValue	Genes	List Total	Pop Hits	Pop Total	Fold Enrichment	Bonferroni	Benjamini	FDR
SP_PIR_KEYWORDS	Protease	3	2.58621	0.785095	STAMBPL1, CTSH, XRCC6BP1	115	484	19235	1.03674	1	0.997017	100
GOTERM_BP_FAT	GO:0006508~proteolysis	6	5.17241	0.801838	PRKCQ, STAMBPL1, SOCS5, CTSH, XRCC6BP1, DHCR24	86	1054	13528	0.895459	1	0.999993	100
GOTERM_MF_FAT	GO:0070011~peptidase activity, acting on L-amino acid peptides	3	2.58621	0.871587	STAMBPL1, CTSH, XRCC6BP1	84	549	12983	0.844588	1	0.999936	100
GOTERM_MF_FAT	GO:0008233~peptidase activity	3	2.58621	0.887331	STAMBPL1, CTSH, XRCC6BP1	84	574	12983	0.807802	1	0.999957	100
Annotation Cluster 45	Enrichment Score: 0.07399000200815697
Category	Term	Count	%	PValue	Genes	List Total	Pop Hits	Pop Total	Fold Enrichment	Bonferroni	Benjamini	FDR
GOTERM_BP_FAT	GO:0009057~macromolecule catabolic process	5	4.31034	0.73082	XPA, PRKCQ, STAMBPL1, SOCS5, DHCR24	86	781	13528	1.00706	1	0.999969	100
GOTERM_BP_FAT	GO:0006508~proteolysis	6	5.17241	0.801838	PRKCQ, STAMBPL1, SOCS5, CTSH, XRCC6BP1, DHCR24	86	1054	13528	0.895459	1	0.999993	100
GOTERM_BP_FAT	GO:0044265~cellular macromolecule catabolic process	4	3.44828	0.841012	XPA, PRKCQ, STAMBPL1, SOCS5	86	725	13528	0.867875	1	0.999997	100
GOTERM_BP_FAT	GO:0051603~proteolysis involved in cellular protein catabolic process	3	2.58621	0.896155	PRKCQ, STAMBPL1, SOCS5	86	600	13528	0.786512	1	1	100
GOTERM_BP_FAT	GO:0044257~cellular protein catabolic process	3	2.58621	0.897764	PRKCQ, STAMBPL1, SOCS5	86	603	13528	0.782599	1	1	100
GOTERM_BP_FAT	GO:0030163~protein catabolic process	3	2.58621	0.907435	PRKCQ, STAMBPL1, SOCS5	86	622	13528	0.758693	1	1	100
Annotation Cluster 46	Enrichment Score: 0.0660642645182944
Category	Term	Count	%	PValue	Genes	List Total	Pop Hits	Pop Total	Fold Enrichment	Bonferroni	Benjamini	FDR
UP_SEQ_FEATURE	topological domain:Cytoplasmic	21	18.1034	0.533639	SLC16A14, SLC44A1, TNF, JPH2, RARRES1, GPR160, FZD2, KCNV2, M6PR, CD47, GLT8D2, TRAM1L1, RNF150, SLC24A1, SLC4A8, FAIM3, MR1, RDH16, GPR115, CDH23, SEC61A2	114	3374	19113	1.04351	1	1	99.9977
UP_SEQ_FEATURE	signal peptide	18	15.5172	0.747542	FZD2, M6PR, COL4A6, CD47, RNF150, ART5, TLCD1, CCL20, SLC24A1, TFF2, SIL1, FAIM3, MR1, CTSH, GPR115, CDH23, SPP1, DHCR24	114	3250	19113	0.928567	1	1	100
SP_PIR_KEYWORDS	signal	18	15.5172	0.751023	FZD2, M6PR, COL4A6, CD47, RNF150, ART5, TLCD1, CCL20, SLC24A1, TFF2, SIL1, FAIM3, MR1, CTSH, GPR115, CDH23, SPP1, DHCR24	115	3250	19235	0.926368	1	0.995278	100
UP_SEQ_FEATURE	topological domain:Extracellular	13	11.2069	0.895637	SLC16A14, TNF, RARRES1, GPR160, FZD2, CD47, RNF150, SLC24A1, SLC4A8, FAIM3, MR1, GPR115, CDH23	114	2719	19113	0.801601	1	1	100
SP_PIR_KEYWORDS	Secreted	7	6.03448	0.94214	ART5, TNF, CCL20, TFF2, MR1, COL4A6, SPP1	115	1689	19235	0.693207	1	0.999949	100
UP_SEQ_FEATURE	glycosylation site:N-linked (GlcNAc...)	19	16.3793	0.947764	RARRES1, GPR160, SLC38A6, FZD2, KCNV2, M6PR, COL4A6, CD47, GLT8D2, RNF150, ART5, AQP11, SLC24A1, SIL1, MR1, CTSH, GPR115, CDH23, SPP1	114	4129	19113	0.771494	1	1	100
SP_PIR_KEYWORDS	glycoprotein	20	17.2414	0.948922	TNF, RARRES1, GPR160, SLC38A6, FZD2, KCNV2, M6PR, COL4A6, CD47, GLT8D2, RNF150, ART5, AQP11, SLC24A1, SIL1, MR1, CTSH, GPR115, CDH23, SPP1	115	4318	19235	0.774715	1	0.999961	100
GOTERM_CC_FAT	GO:0005576~extracellular region	8	6.89655	0.976781	ART5, TNF, CCL20, HSD17B12, TFF2, MR1, COL4A6, SPP1	81	2010	12782	0.62807	1	0.999996	100
UP_SEQ_FEATURE	disulfide bond	10	8.62069	0.990034	CD47, ART5, TNF, CCL20, TFF2, FAIM3, FZD2, MR1, CTSH, COL4A6	114	2819	19113	0.594742	1	1	100
SP_PIR_KEYWORDS	disulfide bond	10	8.62069	0.993562	CD47, ART5, TNF, CCL20, TFF2, FAIM3, FZD2, MR1, CTSH, COL4A6	115	2924	19235	0.572028	1	1	100
Annotation Cluster 47	Enrichment Score: 0.06396748301353523
Category	Term	Count	%	PValue	Genes	List Total	Pop Hits	Pop Total	Fold Enrichment	Bonferroni	Benjamini	FDR
SP_PIR_KEYWORDS	transducer	6	5.17241	0.595718	GPR160, PLCD1, FZD2, PLCB1, PLCB2, GPR115	115	874	19235	1.14824	1	0.984794	99.9989
SP_PIR_KEYWORDS	g-protein coupled receptor	3	2.58621	0.957207	GPR160, FZD2, GPR115	115	816	19235	0.61493	1	0.999974	100
GOTERM_BP_FAT	GO:0007186~G-protein coupled receptor protein signaling pathway	4	3.44828	0.976313	GPR160, CCL20, FZD2, GPR115	86	1123	13528	0.560293	1	1	100
SP_PIR_KEYWORDS	receptor	4	3.44828	0.996539	GPR160, FZD2, M6PR, GPR115	115	1583	19235	0.422643	1	1	100
